# Supplementary material for: Genomic epidemiology of Mycobacterium abscessus in a Canadian cystic fibrosis centre
Source: Sci Rep. 2022 Sep 27;12:16116. doi: 10.1038/s41598-022-19666-8 (PMC9514693; doi:10.1038/s41598-022-19666-8)
Supplement: Supplementary file 1 — Supplementary Information 1. [file 41598_2022_19666_MOESM1_ESM.xlsx]

## Sheet: Supplementary_Table_1-Isolate_l
Supplementary Table 1: Isolate Sequencing statistics and quality control.
sample	BioSample_accession	read_pairs_in	read_pairs_out	read_pairs_frac	single	single_perc	top_speces	top_fraction	top_reads	top_reads_at_rank	top_rank	second_species	second_fraction	second_reads	second_reads_at_rank	second_rank	contigs_file	num_contigs	assembly_length	length_weigthged_cov	subject_id	id	hsp_length	mismatches	query_start	query_end	subject_start	subject_end	erm41_present	reads_mapped	mean_depth	frac_zero	frac_gt_zero	frac_gte_40	soft_clipped_bases	input_mlst_file	scheme	ST	allele1	allele2	allele3	allele4	allele5	allele6	allele7	MRCA_ref	QC_STATUS
1-B	SAMN21524868	929295	568340	61.16	355753	38.28	Mycobacteroides abscessus	84.87	482339	478719	S	Mycobacteroides immunogenum	0.04	222	222	S	shovill_assembly/1-B.shovill.contigs.fa	167	5273903	28.8353	contig00001	98.551	138	0	1	138	297842	298255	N	1388613	58.6664	0.0171113	0.982889	0.930289	2822835	shovill_assembly/1-B.shovill.contigs.fa	mabscessus	5	Mab_argH(3)	Mab_cya(1)	Mab_gnd(4)	Mab_murC(3)	Mab_pta(1)	Mab_purH(2)	Mab_rpoB(1)	mabscessus	OK
1-C	SAMN21524869	655702	520967	79.45	134113	20.45	Mycobacteroides abscessus	85.35	444635	441309	S	Mycobacterium avium	0.09	481	420	S	shovill_assembly/1-C.shovill.contigs.fa	81	5252617	24.266	contig00001	98.551	138	0	1	138	250893	250480	N	1096424	46.5702	0.0170342	0.982966	0.791075	1727549	shovill_assembly/1-C.shovill.contigs.fa	mabscessus	5	Mab_argH(3)	Mab_cya(1)	Mab_gnd(4)	Mab_murC(3)	Mab_pta(1)	Mab_purH(2)	Mab_rpoB(1)	mabscessus	OK
1-D	SAMN21524870	1058418	706315	66.73	348051	32.88	Mycobacteroides abscessus	85.28	602341	597840	S	Mycobacteroides immunogenum	0.04	300	300	S	shovill_assembly/1-D.shovill.contigs.fa	126	5262003	34.1939	contig00003	98.551	138	0	1	138	92307	92720	N	1648283	69.4621	0.0171157	0.982884	0.970779	3261477	shovill_assembly/1-D.shovill.contigs.fa	mabscessus	5	Mab_argH(3)	Mab_cya(1)	Mab_gnd(4)	Mab_murC(3)	Mab_pta(1)	Mab_purH(2)	Mab_rpoB(1)	mabscessus	OK
1-E	SAMN21524871	1408138	873651	62.04	529942	37.63	Mycobacteroides abscessus	84.93	741951	736510	S	Mycobacteroides immunogenum	0.04	385	385	S	shovill_assembly/1-E.shovill.contigs.fa	132	5264329	44.1046	contig00015	98.551	138	0	1	138	25597	25184	N	2115698	89.6952	0.0170586	0.982941	0.981693	4280578	shovill_assembly/1-E.shovill.contigs.fa	mabscessus	5	Mab_argH(3)	Mab_cya(1)	Mab_gnd(4)	Mab_murC(3)	Mab_pta(1)	Mab_purH(2)	Mab_rpoB(1)	mabscessus	OK
1-G	SAMN21524872	920715	506853	55.05	410643	44.6	Mycobacteroides abscessus	84.83	429943	426804	S	Mycobacteroides immunogenum	0.04	225	225	S	shovill_assembly/1-G.shovill.contigs.fa	145	5265260	25.9457	contig00011	98.551	138	0	1	138	25597	25184	N	1325828	53.2929	0.0171125	0.982887	0.883551	2603557	shovill_assembly/1-G.shovill.contigs.fa	mabscessus	5	Mab_argH(3)	Mab_cya(1)	Mab_gnd(4)	Mab_murC(3)	Mab_pta(1)	Mab_purH(2)	Mab_rpoB(1)	mabscessus	OK
1-H	SAMN21524873	932108	680401	73	248384	26.65	Mycobacteroides abscessus	84.57	575416	571150	S	Mycobacteroides immunogenum	0.04	292	292	S	shovill_assembly/1-H.shovill.contigs.fa	106	5256423	33.1978	contig00013	98.551	138	0	1	138	25597	25184	N	1496345	62.1505	0.0173787	0.982621	0.956318	2572484	shovill_assembly/1-H.shovill.contigs.fa	mabscessus	5	Mab_argH(3)	Mab_cya(1)	Mab_gnd(4)	Mab_murC(3)	Mab_pta(1)	Mab_purH(2)	Mab_rpoB(1)	mabscessus	OK
3-A	SAMN21524874	1199832	910749	75.91	286761	23.9	Mycobacteroides abscessus	84	765025	743468	S	Mycobacterium sp. MS1601	0.59	5392	5392	S	shovill_assembly/3-A.shovill.contigs.fa	30	4954634	47.731	contig00005	99.275	138	0	1	138	94479	94892	N	1957526	86.6137	0.0767878	0.923212	0.921156	3680171	shovill_assembly/3-A.shovill.contigs.fa	mabscessus	-	Mab_argH(1)	Mab_cya(4)	Mab_gnd(1)	Mab_murC(2)	Mab_pta(~7)	Mab_purH(5)	Mab_rpoB(1)	mabscessus	OK
4-A	SAMN21524875	1089564	600699	55.13	483656	44.39	Mycobacteroides abscessus	86.63	520388	520221	S	Mycobacteroides immunogenum	0.01	50	50	S	shovill_assembly/4-A.shovill.contigs.fa	31	5231560	31.6406	contig00008	98.551	138	0	1	138	175343	174930	N	1578706	65.3163	0.0171026	0.982897	0.958276	1916171	shovill_assembly/4-A.shovill.contigs.fa	mabscessus	5	Mab_argH(3)	Mab_cya(1)	Mab_gnd(4)	Mab_murC(3)	Mab_pta(1)	Mab_purH(2)	Mab_rpoB(1)	mabscessus	OK
4-C	SAMN21524876	1212512	916162	75.56	293540	24.21	Mycobacteroides abscessus	87.7	803460	803213	S	Mycobacteroides immunogenum	0.03	318	318	S	shovill_assembly/4-C.shovill.contigs.fa	30	5231421	44.5143	contig00007	98.551	138	0	1	138	92307	92720	N	1784920	76.6751	0.0170928	0.982907	0.979013	4532885	shovill_assembly/4-C.shovill.contigs.fa	mabscessus	5	Mab_argH(3)	Mab_cya(1)	Mab_gnd(4)	Mab_murC(3)	Mab_pta(1)	Mab_purH(2)	Mab_rpoB(1)	mabscessus	OK
4-D	SAMN21524877	924266	705924	76.38	215999	23.37	Mycobacteroides abscessus	87.23	615806	615600	S	Mycobacteroides immunogenum	0.03	205	205	S	shovill_assembly/4-D.shovill.contigs.fa	34	5224735	33.157	contig00008	98.551	138	0	1	138	175343	174930	N	1402381	59.5648	0.017346	0.982654	0.949721	3004924	shovill_assembly/4-D.shovill.contigs.fa	mabscessus	5	Mab_argH(3)	Mab_cya(1)	Mab_gnd(4)	Mab_murC(3)	Mab_pta(1)	Mab_purH(2)	Mab_rpoB(1)	mabscessus	OK
4-E	SAMN21524878	634319	481302	75.88	152127	23.98	Mycobacteroides abscessus	87.27	420038	419910	S	Burkholderia cepacia	0.02	101	10	S	shovill_assembly/4-E.shovill.contigs.fa	26	5231031	22.9959	contig00007	98.551	138	0	1	138	92307	92720	N	998500	42.6347	0.0171115	0.982888	0.629077	1450535	shovill_assembly/4-E.shovill.contigs.fa	mabscessus	5	Mab_argH(3)	Mab_cya(1)	Mab_gnd(4)	Mab_murC(3)	Mab_pta(1)	Mab_purH(2)	Mab_rpoB(1)	mabscessus	OK
4-F	SAMN21524879	757971	588651	77.66	167624	22.12	Mycobacteroides abscessus	86.9	511534	511382	S	Mycobacteroides immunogenum	0.01	57	57	S	shovill_assembly/4-F.shovill.contigs.fa	31	5231360	28.3889	contig00007	98.551	138	0	1	138	92307	92720	N	1259250	54.0061	0.0170987	0.982901	0.914365	1329756	shovill_assembly/4-F.shovill.contigs.fa	mabscessus	5	Mab_argH(3)	Mab_cya(1)	Mab_gnd(4)	Mab_murC(3)	Mab_pta(1)	Mab_purH(2)	Mab_rpoB(1)	mabscessus	OK
5-A	SAMN21524880	1409568	1022528	72.54	385311	27.34	Mycobacteroides abscessus	85.18	870950	869911	S	Mycobacterium marinum	0.03	271	271	S	shovill_assembly/5-A.shovill.contigs.fa	16	4918663	41.4247	contig00002	96.667	30	0	109	138	232203	232114	Y	2234213	98.6928	0.106743	0.893257	0.890934	7561550	shovill_assembly/5-A.shovill.contigs.fa	mmassiliense	6	Mma_argH(1)	Mma_cya(1)	Mma_gnd(1)	Mma_murC(3)	Mma_pta(3)	Mma_purH(2)	Mma_rpoB(3)	mmassiliense	OK
5-B	SAMN21524881	724067	535206	73.92	187229	25.86	Mycobacteroides abscessus	85.1	455479	454946	S	Mycobacterium marinum	0.03	144	144	S	shovill_assembly/5-B.shovill.contigs.fa	13	4918563	27.9057	contig00002	96.667	30	0	109	138	226901	226990	Y	1155391	49.0736	0.107084	0.892916	0.825829	3752805	shovill_assembly/5-B.shovill.contigs.fa	mmassiliense	6	Mma_argH(1)	Mma_cya(1)	Mma_gnd(1)	Mma_murC(3)	Mma_pta(3)	Mma_purH(2)	Mma_rpoB(3)	mmassiliense	OK
5-C	SAMN21524882	1087542	809115	74.4	275474	25.33	Mycobacteroides abscessus	84.78	685932	685099	S	Mycobacterium marinum	0.02	182	182	S	shovill_assembly/5-C.shovill.contigs.fa	13	4917791	41.4708	contig00001	96.667	30	0	109	138	2779087	2778998	Y	1736769	73.3694	0.106938	0.893062	0.888258	5352639	shovill_assembly/5-C.shovill.contigs.fa	mmassiliense	6	Mma_argH(1)	Mma_cya(1)	Mma_gnd(1)	Mma_murC(3)	Mma_pta(3)	Mma_purH(2)	Mma_rpoB(3)	mmassiliense	OK
5-E	SAMN21524883	621105	491424	79.12	128944	20.76	Mycobacteroides abscessus	85.2	418699	418188	S	Mycobacterium marinum	0.03	157	157	S	shovill_assembly/5-E.shovill.contigs.fa	13	4918388	24.4187	contig00003	96.667	30	0	109	138	232203	232114	Y	1017698	43.015	0.106976	0.893024	0.732113	2980268	shovill_assembly/5-E.shovill.contigs.fa	mmassiliense	6	Mma_argH(1)	Mma_cya(1)	Mma_gnd(1)	Mma_murC(3)	Mma_pta(3)	Mma_purH(2)	Mma_rpoB(3)	mmassiliense	OK
5-F	SAMN21524884	1004874	812630	80.87	191167	19.02	Mycobacteroides abscessus	84.76	688771	687926	S	Staphylococcus aureus	0.27	2168	2160	S	shovill_assembly/5-F.shovill.contigs.fa	9	4920063	41.9293	contig00001	96.667	30	0	109	138	4264575	4264486	Y	1660024	73.0343	0.106895	0.893105	0.888484	5294831	shovill_assembly/5-F.shovill.contigs.fa	mmassiliense	6	Mma_argH(1)	Mma_cya(1)	Mma_gnd(1)	Mma_murC(3)	Mma_pta(3)	Mma_purH(2)	Mma_rpoB(3)	mmassiliense	OK
7-A	SAMN21524885	1065544	851009	79.87	213592	20.04	Mycobacteroides abscessus	82.84	704950	698182	S	Mycobacterium phage Adler	1.26	10710	10710	S	shovill_assembly/7-A.shovill.contigs.fa	22	5121772	42.6957	contig00005	96.667	30	0	109	138	288643	288554	Y	1729043	76.3059	0.107883	0.892117	0.88635	6557515	shovill_assembly/7-A.shovill.contigs.fa	mmassiliense	-	Mma_argH(1)	Mma_cya(1)	Mma_gnd(1)	Mma_murC(1)	Mma_pta(1)	Mma_purH(3)	Mma_rpoB(~4)	mmassiliense	OK
8-A	SAMN21524886	1142992	854604	74.77	286816	25.09	Mycobacteroides abscessus	80.91	691483	684402	S	Mycobacteroides saopaulense	0.12	1055	1055	S	shovill_assembly/8-A.shovill.contigs.fa	42	5133403	43.02	contig00003	99.275	138	0	1	138	178016	177603	N	1790323	78.0073	0.0840998	0.9159	0.912195	5515658	shovill_assembly/8-A.shovill.contigs.fa	mabscessus	-	Mab_argH(1)	Mab_cya(~3)	Mab_gnd(3)	Mab_murC(2)	Mab_pta(2)	Mab_purH(7)	Mab_rpoB(1)	mabscessus	OK
8-B	SAMN21524887	817963	619140	75.69	196532	24.02	Mycobacteroides abscessus	80.59	498971	493981	S	Mycobacteroides saopaulense	0.11	693	693	S	shovill_assembly/8-B.shovill.contigs.fa	40	5132333	30.8681	contig00004	99.275	138	0	1	138	178016	177603	N	1283846	53.9509	0.0842436	0.915756	0.874506	3113627	shovill_assembly/8-B.shovill.contigs.fa	mabscessus	-	Mab_argH(1)	Mab_cya(~3)	Mab_gnd(3)	Mab_murC(2)	Mab_pta(2)	Mab_purH(7)	Mab_rpoB(1)	mabscessus	OK
8-C	SAMN21524888	1538935	1156883	75.17	380246	24.71	Mycobacteroides abscessus	80.94	936398	927119	S	Mycobacteroides saopaulense	0.1	1186	1186	S	shovill_assembly/8-C.shovill.contigs.fa	40	5132145	44.6377	contig00008	99.275	138	0	1	138	178016	177603	N	2423981	104.523	0.0840585	0.915941	0.914099	6208482	shovill_assembly/8-C.shovill.contigs.fa	mabscessus	-	Mab_argH(1)	Mab_cya(~3)	Mab_gnd(3)	Mab_murC(2)	Mab_pta(2)	Mab_purH(7)	Mab_rpoB(1)	mabscessus	OK
8-D	SAMN21524889	1582686	1244761	78.65	336174	21.24	Mycobacteroides abscessus	80.45	1001471	991680	S	Mycobacteroides saopaulense	0.11	1412	1412	S	shovill_assembly/8-D.shovill.contigs.fa	41	5132789	46.2026	contig00004	99.275	138	0	1	138	261457	261870	N	2528225	111.242	0.0840528	0.915947	0.914091	7435161	shovill_assembly/8-D.shovill.contigs.fa	mabscessus	-	Mab_argH(1)	Mab_cya(~3)	Mab_gnd(3)	Mab_murC(2)	Mab_pta(2)	Mab_purH(7)	Mab_rpoB(1)	mabscessus	OK
9-A	SAMN21524890	1080588	794210	73.5	284292	26.31	Mycobacteroides abscessus	83.03	659404	653921	S	Mycobacteroides saopaulense	0.22	1784	1784	S	shovill_assembly/9-A.shovill.contigs.fa	35	5123212	38.6653	contig00001	99.275	138	0	1	138	648300	647887	N	1729237	76.6046	0.0628161	0.937184	0.928986	5415778	shovill_assembly/9-A.shovill.contigs.fa	mabscessus	-	Mab_argH(1)	Mab_cya(1)	Mab_gnd(3)	Mab_murC(2)	Mab_pta(4)	Mab_purH(2)	Mab_rpoB(1)	mabscessus	OK
9-B	SAMN21524891	1551828	1048494	67.57	498030	32.09	Mycobacteroides abscessus	82.73	867464	860067	S	Mycobacteroides saopaulense	0.22	2259	2259	S	shovill_assembly/9-B.shovill.contigs.fa	27	5119550	42.9504	contig00001	99.275	138	0	1	138	926822	926409	N	2374520	101.206	0.0680261	0.931974	0.930223	4385212	shovill_assembly/9-B.shovill.contigs.fa	mabscessus	-	Mab_argH(1)	Mab_cya(1)	Mab_gnd(3)	Mab_murC(2)	Mab_pta(4)	Mab_purH(2)	Mab_rpoB(1)	mabscessus	OK
9-C	SAMN21524892	949589	660787	69.59	286195	30.13	Mycobacteroides abscessus	82.76	546837	542295	S	Mycobacteroides saopaulense	0.24	1588	1588	S	shovill_assembly/9-C.shovill.contigs.fa	29	5119245	32.3359	contig00001	99.275	138	0	1	138	926822	926409	N	1478698	63.1009	0.0683375	0.931662	0.915053	3107948	shovill_assembly/9-C.shovill.contigs.fa	mabscessus	-	Mab_argH(1)	Mab_cya(1)	Mab_gnd(3)	Mab_murC(2)	Mab_pta(4)	Mab_purH(2)	Mab_rpoB(1)	mabscessus	OK
9-D	SAMN21524893	1428685	1109564	77.66	317772	22.24	Mycobacteroides abscessus	83.06	921590	913860	S	Mycobacteroides saopaulense	0.22	2440	2440	S	shovill_assembly/9-D.shovill.contigs.fa	31	5108788	44.6203	contig00001	99.275	138	0	1	138	92337	92750	N	2339927	103.196	0.0682485	0.931751	0.930306	4492007	shovill_assembly/9-D.shovill.contigs.fa	mabscessus	-	Mab_argH(1)	Mab_cya(1)	Mab_gnd(3)	Mab_murC(2)	Mab_pta(4)	Mab_purH(2)	Mab_rpoB(1)	mabscessus	OK
9-E	SAMN21524894	735725	527205	71.66	205871	27.98	Mycobacteroides abscessus	82.22	433460	429755	S	Mycobacteroides saopaulense	0.2	1078	1078	S	shovill_assembly/9-E.shovill.contigs.fa	37	5145467	25.4071	contig00001	99.275	138	0	1	138	926822	926409	N	1148731	46.2785	0.0683275	0.931673	0.782081	2340842	shovill_assembly/9-E.shovill.contigs.fa	mabscessus	-	Mab_argH(1)	Mab_cya(1)	Mab_gnd(3)	Mab_murC(2)	Mab_pta(4)	Mab_purH(2)	Mab_rpoB(1)	mabscessus	OK
9-F	SAMN21524895	1126771	882922	78.36	242651	21.53	Mycobacteroides abscessus	83.11	733802	727523	S	Mycobacteroides saopaulense	0.21	1870	1870	S	shovill_assembly/9-F.shovill.contigs.fa	25	5113881	43.7505	contig00001	99.275	138	0	1	138	638700	638287	N	1848357	80.2924	0.0681741	0.931826	0.928963	3644774	shovill_assembly/9-F.shovill.contigs.fa	mabscessus	-	Mab_argH(1)	Mab_cya(1)	Mab_gnd(3)	Mab_murC(2)	Mab_pta(4)	Mab_purH(2)	Mab_rpoB(1)	mabscessus	OK
9-G	SAMN21524896	1132275	850844	75.14	277968	24.55	Mycobacteroides abscessus	82.43	701368	695557	S	Mycobacteroides saopaulense	0.22	1913	1913	S	shovill_assembly/9-G.shovill.contigs.fa	31	5108985	41.198	contig00001	99.275	138	0	1	138	574652	574239	N	1815652	75.9599	0.0682148	0.931785	0.927656	3396689	shovill_assembly/9-G.shovill.contigs.fa	mabscessus	-	Mab_argH(1)	Mab_cya(1)	Mab_gnd(3)	Mab_murC(2)	Mab_pta(4)	Mab_purH(2)	Mab_rpoB(1)	mabscessus	OK
10-D	SAMN21524897	1207436	917658	76	288364	23.88	Mycobacteroides abscessus	80.11	735097	716946	S	Mycolicibacter terrae	0.39	3561	3561	S	shovill_assembly/10-D.shovill.contigs.fa	41	5187383	45.7947	contig00003	99.275	138	0	1	138	92419	92832	N	1875464	81.762	0.0854506	0.914549	0.91164	5017913	shovill_assembly/10-D.shovill.contigs.fa	mabscessus	9	Mab_argH(1)	Mab_cya(2)	Mab_gnd(1)	Mab_murC(2)	Mab_pta(4)	Mab_purH(4)	Mab_rpoB(1)	mabscessus	OK
11-A	SAMN21524898	1243814	767777	61.73	472007	37.94	Mycobacteroides abscessus	82.05	629926	624073	S	Mycobacterium sp. MS1601	0.44	3346	3346	S	shovill_assembly/11-A.shovill.contigs.fa	55	5101980	38.8349	contig00006	99.275	138	0	1	138	251252	250839	N	1826475	74.3898	0.07759	0.92241	0.917179	4667671	shovill_assembly/11-A.shovill.contigs.fa	mabscessus	23	Mab_argH(1)	Mab_cya(4)	Mab_gnd(3)	Mab_murC(2)	Mab_pta(11)	Mab_purH(7)	Mab_rpoB(1)	mabscessus	OK
11-B	SAMN21524899	1082788	766522	70.79	313613	28.96	Mycobacteroides abscessus	82.19	630008	624199	S	Mycobacterium sp. MS1601	0.46	3548	3548	S	shovill_assembly/11-B.shovill.contigs.fa	48	5101092	38.1642	contig00006	99.275	138	0	1	138	251252	250839	N	1684107	70.3327	0.077618	0.922382	0.916364	4041161	shovill_assembly/11-B.shovill.contigs.fa	mabscessus	23	Mab_argH(1)	Mab_cya(4)	Mab_gnd(3)	Mab_murC(2)	Mab_pta(11)	Mab_purH(7)	Mab_rpoB(1)	mabscessus	OK
11-C	SAMN21524900	1321946	973436	73.64	346868	26.24	Mycobacteroides abscessus	82.24	800536	792987	S	Mycobacterium sp. MS1601	0.35	3399	3399	S	shovill_assembly/11-C.shovill.contigs.fa	42	5095720	43.8472	contig00006	99.275	138	0	1	138	92339	92752	N	2090562	90.8654	0.0775058	0.922494	0.919991	5526403	shovill_assembly/11-C.shovill.contigs.fa	mabscessus	23	Mab_argH(1)	Mab_cya(4)	Mab_gnd(3)	Mab_murC(2)	Mab_pta(11)	Mab_purH(7)	Mab_rpoB(1)	mabscessus	OK
11-E	SAMN21524901	1069944	787383	73.59	279142	26.09	Mycobacteroides abscessus	82.25	647588	641524	S	Mycobacterium sp. MS1601	0.39	3095	3095	S	shovill_assembly/11-E.shovill.contigs.fa	53	5095525	39.255	contig00006	99.275	138	0	1	138	251252	250839	N	1689284	73.8052	0.077593	0.922407	0.916782	4252739	shovill_assembly/11-E.shovill.contigs.fa	mabscessus	23	Mab_argH(1)	Mab_cya(4)	Mab_gnd(3)	Mab_murC(2)	Mab_pta(11)	Mab_purH(7)	Mab_rpoB(1)	mabscessus	OK
12-A	SAMN21524902	677335	532279	78.58	144209	21.29	Mycobacteroides abscessus	85.68	456071	452053	S	Mycobacteroides chelonae	0.03	184	184	S	shovill_assembly/12-A.shovill.contigs.fa	25	5197080	25.1046	contig00007	98.551	138	0	1	138	250892	250479	N	1159256	49.2833	0.00533749	0.994663	0.833037	1033367	shovill_assembly/12-A.shovill.contigs.fa	mabscessus	5	Mab_argH(3)	Mab_cya(1)	Mab_gnd(4)	Mab_murC(3)	Mab_pta(1)	Mab_purH(2)	Mab_rpoB(1)	mabscessus	OK
14-F	SAMN21524903	586174	477562	81.47	108031	18.43	Mycobacteroides abscessus	85.86	410039	406730	S	Mycobacteroides chelonae	0.06	280	280	S	shovill_assembly/14-F.shovill.contigs.fa	17	5138789	22.3138	contig00002	96.667	30	0	109	138	958982	959071	Y	928704	39.0516	0.11018	0.88982	0.612398	2932821	shovill_assembly/14-F.shovill.contigs.fa	mmassiliense	4	Mma_argH(1)	Mma_cya(1)	Mma_gnd(1)	Mma_murC(2)	Mma_pta(3)	Mma_purH(2)	Mma_rpoB(3)	mmassiliense	LOW_COV
14-H	SAMN21524904	634009	527725	83.24	105464	16.63	Mycobacteroides abscessus	85.88	453201	449564	S	Mycobacteroides chelonae	0.05	288	288	S	shovill_assembly/14-H.shovill.contigs.fa	15	5138841	24.4258	contig00001	96.667	30	0	109	138	441666	441755	Y	1009311	42.2911	0.110103	0.889897	0.709111	3332435	shovill_assembly/14-H.shovill.contigs.fa	mmassiliense	4	Mma_argH(1)	Mma_cya(1)	Mma_gnd(1)	Mma_murC(2)	Mma_pta(3)	Mma_purH(2)	Mma_rpoB(3)	mmassiliense	OK
14-I	SAMN21524905	1328378	880792	66.31	443306	33.38	Mycobacteroides abscessus	85.87	756297	750318	S	Mycobacteroides chelonae	0.07	593	593	S	shovill_assembly/14-I.shovill.contigs.fa	16	5138663	44.8856	contig00002	96.667	30	0	109	138	781515	781604	Y	1925325	82.486	0.109774	0.890226	0.886589	7166892	shovill_assembly/14-I.shovill.contigs.fa	mmassiliense	4	Mma_argH(1)	Mma_cya(1)	Mma_gnd(1)	Mma_murC(2)	Mma_pta(3)	Mma_purH(2)	Mma_rpoB(3)	mmassiliense	OK
14-J	SAMN21524906	1348018	825977	61.27	517340	38.38	Mycobacteroides abscessus	85.84	709009	703328	S	Mycobacteroides chelonae	0.06	496	496	S	shovill_assembly/14-J.shovill.contigs.fa	19	5139330	42.3578	contig00003	96.667	30	0	109	138	781519	781608	Y	1890070	79.3969	0.10988	0.89012	0.885993	7088677	shovill_assembly/14-J.shovill.contigs.fa	mmassiliense	4	Mma_argH(1)	Mma_cya(1)	Mma_gnd(1)	Mma_murC(2)	Mma_pta(3)	Mma_purH(2)	Mma_rpoB(3)	mmassiliense	OK
14-K	SAMN21524907	1457469	978255	67.12	476296	32.68	Mycobacteroides abscessus	85.85	839857	833130	S	Mycobacteroides chelonae	0.06	607	607	S	shovill_assembly/14-K.shovill.contigs.fa	17	5139279	43.2157	contig00002	96.667	30	0	109	138	232214	232125	Y	2122285	90.2606	0.109824	0.890176	0.887282	7689385	shovill_assembly/14-K.shovill.contigs.fa	mmassiliense	4	Mma_argH(1)	Mma_cya(1)	Mma_gnd(1)	Mma_murC(2)	Mma_pta(3)	Mma_purH(2)	Mma_rpoB(3)	mmassiliense	OK
14-L	SAMN21524908	1355070	1170578	86.39	183350	13.53	Mycobacteroides abscessus	85.89	1005406	997346	S	Mycobacteroides chelonae	0.06	711	711	S	shovill_assembly/14-L.shovill.contigs.fa	12	5138803	44.7148	contig00001	96.667	30	0	109	138	958977	959066	Y	2200839	96.0576	0.10946	0.89054	0.887492	7366785	shovill_assembly/14-L.shovill.contigs.fa	mmassiliense	4	Mma_argH(1)	Mma_cya(1)	Mma_gnd(1)	Mma_murC(2)	Mma_pta(3)	Mma_purH(2)	Mma_rpoB(3)	mmassiliense	OK
14-M	SAMN21524909	1439842	1097754	76.24	340544	23.65	Mycobacteroides abscessus	85.98	943871	936019	S	Mycobacteroides chelonae	0.06	667	667	S	shovill_assembly/14-M.shovill.contigs.fa	14	5139371	44.6776	contig00001	96.667	30	0	109	138	441655	441744	Y	2220496	96.986	0.109728	0.890272	0.887627	7413936	shovill_assembly/14-M.shovill.contigs.fa	mmassiliense	4	Mma_argH(1)	Mma_cya(1)	Mma_gnd(1)	Mma_murC(2)	Mma_pta(3)	Mma_purH(2)	Mma_rpoB(3)	mmassiliense	OK
14-N	SAMN21524910	783989	547084	69.78	235834	30.08	Mycobacteroides abscessus	85.9	469948	466094	S	Mycobacteroides chelonae	0.06	348	348	S	shovill_assembly/14-N.shovill.contigs.fa	19	5138771	27.7344	contig00001	96.667	30	0	109	138	781510	781599	Y	1162964	49.7384	0.110105	0.889895	0.835741	4071678	shovill_assembly/14-N.shovill.contigs.fa	mmassiliense	4	Mma_argH(1)	Mma_cya(1)	Mma_gnd(1)	Mma_murC(2)	Mma_pta(3)	Mma_purH(2)	Mma_rpoB(3)	mmassiliense	OK
14-O	SAMN21524911	643045	525265	81.68	117147	18.22	Mycobacteroides abscessus	85.96	451537	447912	S	Mycobacteroides chelonae	0.06	304	304	S	shovill_assembly/14-O.shovill.contigs.fa	21	5139343	24.8999	contig00002	96.667	30	0	109	138	232214	232125	Y	1020636	43.2643	0.110103	0.889897	0.745278	3319570	shovill_assembly/14-O.shovill.contigs.fa	mmassiliense	4	Mma_argH(1)	Mma_cya(1)	Mma_gnd(1)	Mma_murC(2)	Mma_pta(3)	Mma_purH(2)	Mma_rpoB(3)	mmassiliense	OK
14-P	SAMN21524912	1510914	936821	62	571419	37.82	Mycobacteroides abscessus	85.76	803389	796885	S	Mycobacteroides chelonae	0.06	562	562	S	shovill_assembly/14-P.shovill.contigs.fa	22	5139291	42.3825	contig00002	96.667	30	0	109	138	232214	232125	Y	2129494	90.0589	0.109803	0.890197	0.887055	8059519	shovill_assembly/14-P.shovill.contigs.fa	mmassiliense	4	Mma_argH(1)	Mma_cya(1)	Mma_gnd(1)	Mma_murC(2)	Mma_pta(3)	Mma_purH(2)	Mma_rpoB(3)	mmassiliense	OK
14-R	SAMN21524913	627682	488048	77.75	138849	22.12	Mycobacteroides abscessus	85.92	419315	415970	S	Mycobacteroides chelonae	0.06	283	283	S	shovill_assembly/14-R.shovill.contigs.fa	17	5139045	23.4088	contig00001	96.667	30	0	109	138	2303799	2303710	Y	971572	40.8665	0.110098	0.889902	0.664586	3228767	shovill_assembly/14-R.shovill.contigs.fa	mmassiliense	4	Mma_argH(1)	Mma_cya(1)	Mma_gnd(1)	Mma_murC(2)	Mma_pta(3)	Mma_purH(2)	Mma_rpoB(3)	mmassiliense	OK
14-S_2	SAMN21524914	1555593	1276834	82.08	276473	17.77	Mycobacteroides abscessus	86.03	1098436	1089462	S	Mycobacteroides chelonae	0.07	863	863	S	shovill_assembly/14-S_2.shovill.contigs.fa	21	5139164	45.5382	contig00002	96.667	30	0	109	138	232214	232125	Y	2481966	109.164	0.109674	0.890326	0.887785	8883259	shovill_assembly/14-S_2.shovill.contigs.fa	mmassiliense	4	Mma_argH(1)	Mma_cya(1)	Mma_gnd(1)	Mma_murC(2)	Mma_pta(3)	Mma_purH(2)	Mma_rpoB(3)	mmassiliense	OK
14-T_2	SAMN21524915	1316944	1080824	82.07	233742	17.75	Mycobacteroides abscessus	85.99	929366	921829	S	Mycobacteroides chelonae	0.06	664	664	S	shovill_assembly/14-T_2.shovill.contigs.fa	14	5138739	43.1298	contig00002	96.667	30	0	109	138	232214	232125	Y	2096267	90.8351	0.109796	0.890204	0.887241	7324642	shovill_assembly/14-T_2.shovill.contigs.fa	mmassiliense	4	Mma_argH(1)	Mma_cya(1)	Mma_gnd(1)	Mma_murC(2)	Mma_pta(3)	Mma_purH(2)	Mma_rpoB(3)	mmassiliense	OK
14-U	SAMN21524916	689838	502874	72.9	184963	26.81	Mycobacteroides abscessus	85.2	428461	425211	S	Mycobacteroides chelonae	0.06	299	299	S	shovill_assembly/14-U.shovill.contigs.fa	23	5139523	22.2042	contig00002	96.667	30	0	109	138	441731	441820	Y	1016364	38.6293	0.110054	0.889946	0.583488	3074135	shovill_assembly/14-U.shovill.contigs.fa	mmassiliense	4	Mma_argH(1)	Mma_cya(1)	Mma_gnd(1)	Mma_murC(2)	Mma_pta(3)	Mma_purH(2)	Mma_rpoB(3)	mmassiliense	LOW_COV
14-W	SAMN21524917	672066	515489	76.7	155825	23.19	Mycobacteroides abscessus	85.92	442923	439321	S	Mycobacteroides chelonae	0.06	297	297	S	shovill_assembly/14-W.shovill.contigs.fa	22	5139597	25.2074	contig00002	96.667	30	0	109	138	441683	441772	Y	1038115	44.3059	0.110207	0.889793	0.760499	3427578	shovill_assembly/14-W.shovill.contigs.fa	mmassiliense	4	Mma_argH(1)	Mma_cya(1)	Mma_gnd(1)	Mma_murC(2)	Mma_pta(3)	Mma_purH(2)	Mma_rpoB(3)	mmassiliense	OK
14-X	SAMN21524918	1936375	1428717	73.78	505059	26.08	Mycobacteroides abscessus	85.97	1228200	1218252	S	Mycobacteroides chelonae	0.06	882	882	S	shovill_assembly/14-X.shovill.contigs.fa	15	5139029	47.2173	contig00001	96.667	30	0	109	138	2940567	2940478	Y	2940784	127.161	0.109532	0.890468	0.888178	9902881	shovill_assembly/14-X.shovill.contigs.fa	mmassiliense	4	Mma_argH(1)	Mma_cya(1)	Mma_gnd(1)	Mma_murC(2)	Mma_pta(3)	Mma_purH(2)	Mma_rpoB(3)	mmassiliense	OK
14-Y	SAMN21524919	993275	754704	75.98	235874	23.75	Mycobacteroides abscessus	85.5	645297	640059	S	Mycobacteroides chelonae	0.06	431	431	S	shovill_assembly/14-Y.shovill.contigs.fa	18	5139014	36.8059	contig00002	96.667	30	0	109	138	441636	441725	Y	1523933	64.2679	0.110037	0.889963	0.880343	5275015	shovill_assembly/14-Y.shovill.contigs.fa	mmassiliense	4	Mma_argH(1)	Mma_cya(1)	Mma_gnd(1)	Mma_murC(2)	Mma_pta(3)	Mma_purH(2)	Mma_rpoB(3)	mmassiliense	OK
14-Z	SAMN21524920	706638	535697	75.81	168607	23.86	Mycobacteroides abscessus	85.41	457515	453825	S	Mycobacteroides chelonae	0.06	295	294	S	shovill_assembly/14-Z.shovill.contigs.fa	17	5138680	26.6285	contig00001	96.667	30	0	109	138	2940543	2940454	Y	1082052	45.354	0.110079	0.889921	0.773393	3688868	shovill_assembly/14-Z.shovill.contigs.fa	mmassiliense	4	Mma_argH(1)	Mma_cya(1)	Mma_gnd(1)	Mma_murC(2)	Mma_pta(3)	Mma_purH(2)	Mma_rpoB(3)	mmassiliense	OK
15-A	SAMN21524921	671446	457645	68.16	211556	31.51	Mycobacteroides abscessus	80.68	369219	367716	S	Mycobacteroides chelonae	0.28	1278	1244	S	shovill_assembly/15-A.shovill.contigs.fa	17	5060989	23.637	contig00003	98.551	138	0	1	138	920601	920188	N	1043283	44.4594	0.0712966	0.928703	0.733625	2509671	shovill_assembly/15-A.shovill.contigs.fa	mabscessus	-	Mab_argH(~2)	Mab_cya(2)	Mab_gnd(~1)	Mab_murC(2)	Mab_pta(7)	Mab_purH(2)	Mab_rpoB(1)	mabscessus	OK
15-B	SAMN21524922	1469683	1212508	82.5	255135	17.36	Mycobacteroides abscessus	81.02	982432	978403	S	Mycobacteroides chelonae	0.28	3403	3308	S	shovill_assembly/15-B.shovill.contigs.fa	11	5059937	46.3762	contig00003	98.551	138	0	1	138	1167573	1167160	N	2491211	110.773	0.0710007	0.928999	0.926839	5439361	shovill_assembly/15-B.shovill.contigs.fa	mabscessus	-	Mab_argH(~2)	Mab_cya(2)	Mab_gnd(~1)	Mab_murC(2)	Mab_pta(7)	Mab_purH(2)	Mab_rpoB(1)	mabscessus	OK
16-A	SAMN21524923	657781	478331	72.72	177440	26.98	Mycobacteroides abscessus	82.85	396303	389424	S	Mycobacteroides immunogenum	0.19	904	904	S	shovill_assembly/16-A.shovill.contigs.fa	31	5035078	21.6858	contig00007	96.667	30	0	109	138	70418	70507	Y	992688	37.6655	0.111189	0.888811	0.549505	3326653	shovill_assembly/16-A.shovill.contigs.fa	mmassiliense	-	Mma_argH(1)	Mma_cya(1)	Mma_gnd(1)	Mma_murC(1)	Mma_pta(1)	Mma_purH(3)	Mma_rpoB(~4)	mmassiliense	LOW_COV
16-C	SAMN21524924	1407453	1146610	81.47	259283	18.43	Mycobacteroides abscessus	83.24	954382	936066	S	Mycobacteroides immunogenum	0.24	2725	2725	S	shovill_assembly/16-C.shovill.contigs.fa	32	5034340	45.0737	contig00006	96.667	30	0	109	138	288646	288557	Y	2275878	98.6357	0.110675	0.889325	0.885794	8973019	shovill_assembly/16-C.shovill.contigs.fa	mmassiliense	-	Mma_argH(1)	Mma_cya(1)	Mma_gnd(1)	Mma_murC(1)	Mma_pta(1)	Mma_purH(3)	Mma_rpoB(~4)	mmassiliense	OK
17-A	SAMN21524925	682218	577635	84.67	103893	15.23	Mycobacteroides abscessus	82.22	474903	470286	S	Mycobacteroides immunogenum	0.53	3067	3067	S	shovill_assembly/17-A.shovill.contigs.fa	42	5074276	26.8078	contig00002	99.275	138	0	1	138	917172	916759	N	1155936	48.518	0.0788027	0.921197	0.829833	1917378	shovill_assembly/17-A.shovill.contigs.fa	mabscessus	-	Mab_argH(1)	Mab_cya(4)	Mab_gnd(3)	Mab_murC(2)	Mab_pta(~9)	Mab_purH(2)	Mab_rpoB(1)	mabscessus	OK
17-B	SAMN21524926	634871	458800	72.27	173706	27.36	Mycobacteroides abscessus	80.52	369405	365739	S	Mycobacteroides immunogenum	0.48	2224	2224	S	shovill_assembly/17-B_combined.shovill.contigs.fa	92	5221367	19.9165	contig00001	99.275	138	0	1	138	649310	648897	N	964600	37.8079	0.0772261	0.922774	0.526016	1758996	shovill_assembly/17-B_combined.shovill.contigs.fa	mabscessus	-	Mab_argH(1)	Mab_cya(4)	Mab_gnd(3)	Mab_murC(2)	Mab_pta(~9)	Mab_purH(2)	Mab_rpoB(1)	mabscessus	LOW_COV
17-C	SAMN21524927	727832	500215	68.73	225572	30.99	Mycobacteroides abscessus	81.44	407386	402554	S	Mycobacterium sp. MS1601	0.63	3146	3146	S	shovill_assembly/17-C.shovill.contigs.fa	295	5551858	23.055	contig00005	99.275	138	0	1	138	70242	70655	N	1129661	48.091	0.0767815	0.923219	0.817497	3128128	shovill_assembly/17-C.shovill.contigs.fa	mabscessus	-	Mab_argH(1)	Mab_cya(~2)	Mab_gnd(3)	Mab_murC(~2)	Mab_pta(11)	Mab_purH(2)	Mab_rpoB(1)	mabscessus	OK
17-D	SAMN21524928	722929	529590	73.26	191585	26.5	Mycobacteroides abscessus	81.63	432298	427057	S	Mycobacterium sp. MS1601	0.57	3017	3017	S	shovill_assembly/17-D.shovill.contigs.fa	370	5641465	23.9404	contig00007	99.275	138	0	1	138	36122	36535	N	1154667	49.4836	0.0767284	0.923272	0.840727	3034721	shovill_assembly/17-D.shovill.contigs.fa	mabscessus	-	Mab_argH(1)	Mab_cya(~2)	Mab_gnd(3)	Mab_murC(~2)	Mab_pta(11)	Mab_purH(2)	Mab_rpoB(1)	mabscessus	OK
17-E	SAMN21524929	636214	490847	77.15	143945	22.63	Mycobacteroides abscessus	81.73	401149	396523	S	Mycobacterium sp. MS1601	0.53	2586	2586	S	shovill_assembly/17-E.shovill.contigs.fa	1784	6445022	19.992	contig00001	99.275	138	0	1	138	136372	135959	N	1039593	45.3775	0.0768356	0.923164	0.773533	2627401	shovill_assembly/17-E.shovill.contigs.fa	mabscessus	-	Mab_argH(1)	Mab_cya(3?)	Mab_gnd(3)	Mab_murC(2)	Mab_pta(11)	Mab_purH(2)	Mab_rpoB(1)	mabscessus	ASSEMBLY_HIGH
17-F_2	SAMN21524930	1633456	1318516	80.72	312974	19.16	Mycobacteroides abscessus	81.63	1076321	1063350	S	Mycobacterium sp. MS1601	0.64	8385	8385	S	shovill_assembly/17-F_2.shovill.contigs.fa	1468	6429663	41.9105	contig00002	99.275	138	0	1	138	136372	135959	N	2720902	118.93	0.0766027	0.923397	0.9088	6941253	shovill_assembly/17-F_2.shovill.contigs.fa	mabscessus	-	Mab_argH(1)	Mab_cya(3?)	Mab_gnd(3)	Mab_murC(~2)	Mab_pta(11)	Mab_purH(2)	Mab_rpoB(1)	mabscessus	ASSEMBLY_HIGH
17-G	SAMN21524931	825508	582969	70.62	240474	29.13	Mycobacteroides abscessus	82.56	481272	476676	S	Mycobacteroides immunogenum	0.52	3019	3019	S	shovill_assembly/17-G.shovill.contigs.fa	151	5287566	28.1607	contig00005	99.275	138	0	1	138	268287	267874	N	1308030	56.0317	0.0770629	0.922937	0.889417	2677517	shovill_assembly/17-G.shovill.contigs.fa	mabscessus	-	Mab_argH(1)	Mab_cya(4)	Mab_gnd(3)	Mab_murC(2)	Mab_pta(~9)	Mab_purH(2)	Mab_rpoB(1)	mabscessus	OK
18-A	SAMN21524932	1120804	873391	77.93	244555	21.82	Mycobacteroides abscessus	85.68	748348	733772	S	Mycobacteroides immunogenum	0.21	1846	1846	S	shovill_assembly/18-A.shovill.contigs.fa	33	4886217	44.7829	contig00002	99.275	138	0	1	138	891929	891516	N	1874466	80.0513	0.0864157	0.913584	0.91099	2722261	shovill_assembly/18-A.shovill.contigs.fa	mabscessus	9	Mab_argH(1)	Mab_cya(2)	Mab_gnd(1)	Mab_murC(2)	Mab_pta(4)	Mab_purH(4)	Mab_rpoB(1)	mabscessus	OK
18-C	SAMN21524933	1487910	1000720	67.26	481689	32.38	Mycobacteroides abscessus	85.93	859881	842313	S	Mycobacteroides immunogenum	0.21	2136	2136	S	shovill_assembly/18-C.shovill.contigs.fa	33	4886290	43.2661	contig00001	99.275	138	0	1	138	92419	92832	N	2336572	101.032	0.0863831	0.913617	0.912335	3601504	shovill_assembly/18-C.shovill.contigs.fa	mabscessus	9	Mab_argH(1)	Mab_cya(2)	Mab_gnd(1)	Mab_murC(2)	Mab_pta(4)	Mab_purH(4)	Mab_rpoB(1)	mabscessus	OK
19-A	SAMN21524934	598181	384636	64.3	211647	35.38	Mycobacteroides abscessus	83.82	322385	320724	S	Mycobacteroides immunogenum	0.08	317	317	S	shovill_assembly/19-A.shovill.contigs.fa	42	5194047	16.8647	contig00008	98.551	138	0	1	138	92307	92720	N	913769	34.1208	0.00612768	0.993872	0.24652	1406161	shovill_assembly/19-A.shovill.contigs.fa	mabscessus	5	Mab_argH(3)	Mab_cya(1)	Mab_gnd(4)	Mab_murC(3)	Mab_pta(1)	Mab_purH(2)	Mab_rpoB(1)	mabscessus	LOW_COV
19-B	SAMN21524935	585909	459240	78.38	124970	21.33	Mycobacteroides abscessus	83.62	384029	381977	S	Mycobacteroides immunogenum	0.1	437	437	S	shovill_assembly/19-B.shovill.contigs.fa	40	5306063	19.4857	contig00005	98.551	138	0	1	138	250891	250478	N	981580	37.7755	0.00612571	0.993874	0.373044	1178791	shovill_assembly/19-B.shovill.contigs.fa	mabscessus	5	Mab_argH(3)	Mab_cya(1)	Mab_gnd(4)	Mab_murC(3)	Mab_pta(1)	Mab_purH(2)	Mab_rpoB(1)	mabscessus	LOW_COV
19-D	SAMN21524936	716071	511773	71.47	201989	28.21	Mycobacteroides abscessus	84.15	430636	428863	S	Mycobacteroides immunogenum	0.1	517	517	S	shovill_assembly/19-D.shovill.contigs.fa	34	5189567	25.5927	contig00007	98.551	138	0	1	138	250891	250478	N	1179475	49.4208	0.00686636	0.993134	0.82981	1419179	shovill_assembly/19-D.shovill.contigs.fa	mabscessus	5	Mab_argH(3)	Mab_cya(1)	Mab_gnd(4)	Mab_murC(3)	Mab_pta(1)	Mab_purH(2)	Mab_rpoB(1)	mabscessus	OK
19-E	SAMN21524937	1545716	1270512	82.2	273251	17.68	Mycobacteroides abscessus	84.82	1077679	1072764	S	Mycobacteroides immunogenum	0.1	1252	1252	S	shovill_assembly/19-E.shovill.contigs.fa	21	5195578	59.7138	contig00001	98.551	138	0	1	138	260729	261142	N	2715890	116.065	0.00558615	0.994414	0.992904	3062351	shovill_assembly/19-E.shovill.contigs.fa	mabscessus	5	Mab_argH(3)	Mab_cya(1)	Mab_gnd(4)	Mab_murC(3)	Mab_pta(1)	Mab_purH(2)	Mab_rpoB(1)	mabscessus	OK
19-F	SAMN21524938	1144165	835600	73.03	307552	26.88	Mycobacteroides abscessus	84.79	708469	705045	S	Mycobacteroides immunogenum	0.1	866	866	S	shovill_assembly/19-F.shovill.contigs.fa	21	5195363	40.4151	contig00004	98.551	138	0	1	138	260730	261143	N	1912259	85.3861	0.00613439	0.993866	0.99136	2456363	shovill_assembly/19-F.shovill.contigs.fa	mabscessus	5	Mab_argH(3)	Mab_cya(1)	Mab_gnd(4)	Mab_murC(3)	Mab_pta(1)	Mab_purH(2)	Mab_rpoB(1)	mabscessus	OK
20-A	SAMN21524939	1081356	836127	77.32	242544	22.43	Mycobacteroides abscessus	82.03	685913	674709	S	Mycolicibacter terrae	0.36	2981	2981	S	shovill_assembly/20-A.shovill.contigs.fa	47	5198924	40.991	contig00003	100	30	0	109	138	70269	70358	Y	1643608	71.2625	0.115487	0.884513	0.879168	7328353	shovill_assembly/20-A.shovill.contigs.fa	mmassiliense	-	Mma_argH(1)	Mma_cya(1)	Mma_gnd(1)	Mma_murC(1)	Mma_pta(~1)	Mma_purH(~3)	Mma_rpoB(8)	mmassiliense	OK
20-B	SAMN21524940	1118019	817257	73.1	299134	26.75	Mycobacteroides abscessus	82.25	672175	661242	S	Mycolicibacter terrae	0.37	3050	3050	S	shovill_assembly/20-B.shovill.contigs.fa	65	5205415	39.401	contig00013	100	30	0	109	138	71933	71844	Y	1667478	73.0875	0.115327	0.884673	0.879939	7361143	shovill_assembly/20-B.shovill.contigs.fa	mmassiliense	-	Mma_argH(1)	Mma_cya(1)	Mma_gnd(1)	Mma_murC(1)	Mma_pta(~1)	Mma_purH(~3)	Mma_rpoB(8)	mmassiliense	OK
20-C	SAMN21524941	810197	601437	74.23	207562	25.62	Mycobacteroides abscessus	82	493198	485234	S	Mycolicibacter terrae	0.38	2286	2286	S	shovill_assembly/20-C.shovill.contigs.fa	44	5198288	30.2546	contig00003	100	30	0	109	138	371182	371093	Y	1207570	52.54	0.115507	0.884493	0.843972	5165441	shovill_assembly/20-C.shovill.contigs.fa	mmassiliense	-	Mma_argH(1)	Mma_cya(1)	Mma_gnd(1)	Mma_murC(1)	Mma_pta(~1)	Mma_purH(~3)	Mma_rpoB(8)	mmassiliense	OK
20-D	SAMN21524942	1481440	959006	64.73	519021	35.04	Mycobacteroides abscessus	82.22	788530	776010	S	Mycolicibacter terrae	0.37	3529	3529	S	shovill_assembly/20-D.shovill.contigs.fa	51	5199268	41.6693	contig00010	100	30	0	109	138	166161	166072	Y	2092291	88.382	0.115144	0.884856	0.881442	8734905	shovill_assembly/20-D.shovill.contigs.fa	mmassiliense	-	Mma_argH(1)	Mma_cya(1)	Mma_gnd(1)	Mma_murC(1)	Mma_pta(~1)	Mma_purH(~3)	Mma_rpoB(8)	mmassiliense	OK
20-E	SAMN21524943	705656	550650	78.03	152920	21.67	Ralstonia pickettii	55.94	308028	133247	S	Mycobacteroides abscessus	1.86	10225	10061	S	shovill_assembly/20-E.shovill.contigs.fa	60	5093031	27.1428	contig00016	29.139	151	5	1	133	25910	26353	N	65551	1.25528	0.438473	0.561527	0.00115903	9116452	shovill_assembly/20-E.shovill.contigs.fa	mabscessus	-	Mab_argH(-)	Mab_cya(-)	Mab_gnd(-)	Mab_murC(-)	Mab_pta(-)	Mab_purH(-)	Mab_rpoB(-)	mabscessus	CONTAMINATED,KRAKEN_LOW,KRAKEN_SECOND_HIGH,LOW_COV
22-B	SAMN21524944	978749	662028	67.64	311871	31.86	Mycobacteroides abscessus	88.89	588444	588338	S	Erwinia billingiae	0.01	83	0	S	shovill_assembly/22-B.shovill.contigs.fa	47	5234596	32.513	contig00008	98.551	138	0	1	138	92307	92720	N	1234223	52.3556	0.0170756	0.982924	0.865435	5048149	shovill_assembly/22-B.shovill.contigs.fa	mabscessus	5	Mab_argH(3)	Mab_cya(1)	Mab_gnd(4)	Mab_murC(3)	Mab_pta(1)	Mab_purH(2)	Mab_rpoB(1)	mabscessus	OK
22-C	SAMN21524945	1013483	664142	65.53	345909	34.13	Mycobacteroides abscessus	85.97	570948	570765	S	Mycobacterium avium	0.04	241	208	S	shovill_assembly/22-C.shovill.contigs.fa	35	5232990	27.5237	contig00007	98.551	138	0	1	138	92307	92720	N	1486387	54.2077	0.0170938	0.982906	0.910127	1863115	shovill_assembly/22-C.shovill.contigs.fa	mabscessus	5	Mab_argH(3)	Mab_cya(1)	Mab_gnd(4)	Mab_murC(3)	Mab_pta(1)	Mab_purH(2)	Mab_rpoB(1)	mabscessus	OK
23-A	SAMN21524946	1680109	1340664	79.8	337331	20.08	Mycobacteroides abscessus	81.73	1095711	1085547	S	Mycobacterium sp. MS1601	0.54	7224	7224	S	shovill_assembly/23-A.shovill.contigs.fa	58	5017757	58.0359	contig00004	99.275	138	0	1	138	262977	263390	N	2797600	116.565	0.0754581	0.924542	0.922223	6496853	shovill_assembly/23-A.shovill.contigs.fa	mabscessus	-	Mab_argH(1)	Mab_cya(~2)	Mab_gnd(3)	Mab_murC(2)	Mab_pta(4)	Mab_purH(4)	Mab_rpoB(1)	mabscessus	OK
23-C	SAMN21524947	1353711	1067232	78.84	284856	21.04	Mycobacteroides abscessus	83.2	887906	864723	S	Mycobacteroides immunogenum	0.15	1573	1573	S	shovill_assembly/23-C.shovill.contigs.fa	9	5010961	51.7317	contig00001	96.667	30	0	109	138	938985	938896	Y	2167725	90.6724	0.10972	0.89028	0.886303	8182766	shovill_assembly/23-C.shovill.contigs.fa	mmassiliense	10	Mma_argH(1)	Mma_cya(2)	Mma_gnd(2)	Mma_murC(1)	Mma_pta(2)	Mma_purH(1)	Mma_rpoB(1)	mmassiliense	OK
23-D	SAMN21524948	895141	665254	74.32	228027	25.47	Mycobacteroides abscessus	82.98	551998	537497	S	Mycobacteroides immunogenum	0.14	945	945	S	shovill_assembly/23-D.shovill.contigs.fa	31	5009639	33.8411	contig00001	96.667	30	0	109	138	938985	938896	Y	1396729	59.8908	0.110671	0.889329	0.874939	4841682	shovill_assembly/23-D.shovill.contigs.fa	mmassiliense	10	Mma_argH(1)	Mma_cya(2)	Mma_gnd(2)	Mma_murC(1)	Mma_pta(2)	Mma_purH(1)	Mma_rpoB(1)	mmassiliense	OK
23-F	SAMN21524949	1034112	822896	79.58	207631	20.07	Mycobacteroides abscessus	82.87	681974	664133	S	Mycobacteroides immunogenum	0.15	1245	1245	S	shovill_assembly/23-F.shovill.contigs.fa	29	5009276	41.371	contig00001	96.667	30	0	109	138	938985	938896	Y	1653941	71.2195	0.110636	0.889364	0.883085	5884842	shovill_assembly/23-F.shovill.contigs.fa	mmassiliense	10	Mma_argH(1)	Mma_cya(2)	Mma_gnd(2)	Mma_murC(1)	Mma_pta(2)	Mma_purH(1)	Mma_rpoB(1)	mmassiliense	OK
23-G_2	SAMN21524950	1269743	1077719	84.88	190543	15.01	Mycobacteroides abscessus	83.16	896198	872706	S	Mycobacteroides immunogenum	0.15	1630	1630	S	shovill_assembly/23-G_2.shovill.contigs.fa	28	5010794	44.1511	contig00001	96.667	30	0	109	138	488387	488476	Y	2106077	93.0266	0.11041	0.88959	0.886489	7278623	shovill_assembly/23-G_2.shovill.contigs.fa	mmassiliense	10	Mma_argH(1)	Mma_cya(2)	Mma_gnd(2)	Mma_murC(1)	Mma_pta(2)	Mma_purH(1)	Mma_rpoB(1)	mmassiliense	OK
23-H	SAMN21524951	1455447	1185825	81.47	267920	18.41	Mycobacteroides abscessus	83.08	985129	959399	S	Mycobacteroides immunogenum	0.15	1773	1773	S	shovill_assembly/23-H.shovill.contigs.fa	19	5010516	44.3749	contig00001	96.667	30	0	109	138	938893	938804	Y	2366242	102.209	0.109654	0.890346	0.886651	7653942	shovill_assembly/23-H.shovill.contigs.fa	mmassiliense	10	Mma_argH(1)	Mma_cya(2)	Mma_gnd(2)	Mma_murC(1)	Mma_pta(2)	Mma_purH(1)	Mma_rpoB(1)	mmassiliense	OK
23-I_2	SAMN21524952	1586287	1306790	82.38	278174	17.53	Mycobacteroides abscessus	83.18	1086976	1058561	S	Mycobacteroides immunogenum	0.15	1902	1902	S	shovill_assembly/23-I_2.shovill.contigs.fa	32	5010962	44.6481	contig00001	96.667	30	0	109	138	72334	72423	Y	2598366	113.101	0.11037	0.88963	0.886951	8750132	shovill_assembly/23-I_2.shovill.contigs.fa	mmassiliense	10	Mma_argH(1)	Mma_cya(2)	Mma_gnd(2)	Mma_murC(1)	Mma_pta(2)	Mma_purH(1)	Mma_rpoB(1)	mmassiliense	OK
23-J	SAMN21524953	1190507	979221	82.25	210227	17.66	Mycobacteroides abscessus	82.97	812447	790986	S	Mycobacteroides immunogenum	0.14	1379	1379	S	shovill_assembly/23-J.shovill.contigs.fa	31	5010728	44.0871	contig00001	96.667	30	0	109	138	938893	938804	Y	1945397	86.7912	0.110605	0.889395	0.886155	7240615	shovill_assembly/23-J.shovill.contigs.fa	mmassiliense	10	Mma_argH(1)	Mma_cya(2)	Mma_gnd(2)	Mma_murC(1)	Mma_pta(2)	Mma_purH(1)	Mma_rpoB(1)	mmassiliense	OK
23-K	SAMN21524954	643384	521774	81.1	120948	18.8	Mycobacteroides abscessus	83.15	433841	422607	S	Mycobacteroides immunogenum	0.15	757	757	S	shovill_assembly/23-K.shovill.contigs.fa	31	5010863	25.1103	contig00001	96.667	30	0	109	138	938893	938804	Y	1040834	43.7476	0.11073	0.88927	0.754428	3285824	shovill_assembly/23-K.shovill.contigs.fa	mmassiliense	10	Mma_argH(1)	Mma_cya(2)	Mma_gnd(2)	Mma_murC(1)	Mma_pta(2)	Mma_purH(1)	Mma_rpoB(1)	mmassiliense	OK
25-A	SAMN21524955	1143745	710587	62.13	428650	37.48	Mycobacteroides abscessus	84.41	599826	587330	S	Mycobacterium chimaera	0.43	3030	3030	S	shovill_assembly/25-A.shovill.contigs.fa	51	5437477	34.9544	contig00018	98.551	138	0	1	138	36055	35642	N	1681068	71.597	0.00737473	0.992625	0.980427	3330759	shovill_assembly/25-A.shovill.contigs.fa	mabscessus	5	Mab_argH(3)	Mab_cya(1)	Mab_gnd(4)	Mab_murC(3)	Mab_pta(1)	Mab_purH(2)	Mab_rpoB(1)	mabscessus	OK
25-E_2	SAMN21524956	1365862	1098930	80.46	265414	19.43	Mycobacteroides abscessus	84.75	931301	911790	S	Mycobacterium chimaera	0.47	5185	5185	S	shovill_assembly/25-E_2.shovill.contigs.fa	44	5436136	43.7211	contig00015	98.551	138	0	1	138	92308	92721	N	2249573	99.3056	0.00733328	0.992667	0.991317	4027564	shovill_assembly/25-E_2.shovill.contigs.fa	mabscessus	5	Mab_argH(3)	Mab_cya(1)	Mab_gnd(4)	Mab_murC(3)	Mab_pta(1)	Mab_purH(2)	Mab_rpoB(1)	mabscessus	OK
25-F	SAMN21524957	1170282	842791	72.02	323776	27.67	Mycobacteroides abscessus	84.57	712782	698177	S	Mycobacterium chimaera	0.47	3973	3973	S	shovill_assembly/25-F.shovill.contigs.fa	59	5437846	39.8711	contig00013	98.551	138	0	1	138	36055	35642	N	1832651	79.6263	0.00777554	0.992224	0.987533	3751902	shovill_assembly/25-F.shovill.contigs.fa	mabscessus	5	Mab_argH(3)	Mab_cya(1)	Mab_gnd(4)	Mab_murC(3)	Mab_pta(1)	Mab_purH(2)	Mab_rpoB(1)	mabscessus	OK
25-G	SAMN21524958	912253	491564	53.88	415122	45.5	Mycobacteroides abscessus	84.17	413745	404870	S	Mycobacterium chimaera	0.48	2347	2347	S	shovill_assembly/25-G.shovill.contigs.fa	57	5459651	24.4943	contig00016	98.551	138	0	1	138	92308	92721	N	1255096	50.3956	0.00729934	0.992701	0.801999	2660142	shovill_assembly/25-G.shovill.contigs.fa	mabscessus	5	Mab_argH(3)	Mab_cya(1)	Mab_gnd(4)	Mab_murC(3)	Mab_pta(1)	Mab_purH(2)	Mab_rpoB(1)	mabscessus	OK
25-H	SAMN21524959	708087	587744	83	119637	16.9	Mycobacteroides abscessus	83.83	492701	482501	S	Mycobacterium chimaera	0.86	5042	5042	S	shovill_assembly/25-H.shovill.contigs.fa	56	5459475	25.71	contig00015	98.551	138	0	1	138	92308	92721	N	1165238	49.219	0.00732795	0.992672	0.84644	1664871	shovill_assembly/25-H.shovill.contigs.fa	mabscessus	5	Mab_argH(3)	Mab_cya(1)	Mab_gnd(4)	Mab_murC(3)	Mab_pta(1)	Mab_purH(2)	Mab_rpoB(1)	mabscessus	OK
25-I	SAMN21524960	755602	572279	75.74	181065	23.96	Mycobacteroides abscessus	83.38	477149	466947	S	Mycobacterium chimaera	0.89	5093	5093	S	shovill_assembly/25-I.shovill.contigs.fa	48	5457963	26.7199	contig00016	98.551	138	0	1	138	92308	92721	N	1185819	49.9416	0.00741084	0.992589	0.829973	2066852	shovill_assembly/25-I.shovill.contigs.fa	mabscessus	5	Mab_argH(3)	Mab_cya(1)	Mab_gnd(4)	Mab_murC(3)	Mab_pta(1)	Mab_purH(2)	Mab_rpoB(1)	mabscessus	OK
25-J	SAMN21524961	672213	452476	67.31	217682	32.38	Mycobacteroides abscessus	83.11	376034	368317	S	Mycobacterium chimaera	0.85	3838	3838	S	shovill_assembly/25-J.shovill.contigs.fa	53	5457006	18.8585	contig00016	98.551	138	0	1	138	92308	92721	N	983042	36.732	0.00733131	0.992669	0.363702	1494987	shovill_assembly/25-J.shovill.contigs.fa	mabscessus	5	Mab_argH(3)	Mab_cya(1)	Mab_gnd(4)	Mab_murC(3)	Mab_pta(1)	Mab_purH(2)	Mab_rpoB(1)	mabscessus	LOW_COV
25-K	SAMN21524962	1278231	1018406	79.67	257794	20.17	Mycobacteroides abscessus	85.01	865768	847783	S	Mycobacterium chimaera	0.37	3767	3767	S	shovill_assembly/25-K.shovill.contigs.fa	47	5457800	48.8066	contig00014	98.551	138	0	1	138	92308	92721	N	2095260	95.4975	0.00734867	0.992651	0.991804	3976635	shovill_assembly/25-K.shovill.contigs.fa	mabscessus	5	Mab_argH(3)	Mab_cya(1)	Mab_gnd(4)	Mab_murC(3)	Mab_pta(1)	Mab_purH(2)	Mab_rpoB(1)	mabscessus	OK
25-L	SAMN21524963	770939	510008	66.15	258390	33.52	Mycobacteroides abscessus	83.96	428190	419704	S	Mycobacterium chimaera	0.43	2184	2184	S	shovill_assembly/25-L.shovill.contigs.fa	49	5457590	21.5923	contig00017	98.551	138	0	1	138	92308	92721	N	1136230	42.7873	0.00738854	0.992611	0.634917	1745096	shovill_assembly/25-L.shovill.contigs.fa	mabscessus	5	Mab_argH(3)	Mab_cya(1)	Mab_gnd(4)	Mab_murC(3)	Mab_pta(1)	Mab_purH(2)	Mab_rpoB(1)	mabscessus	OK
25-M	SAMN21524964	760302	538782	70.86	218464	28.74	Mycobacteroides abscessus	84.21	453695	444322	S	Mycobacterium chimaera	0.49	2631	2631	S	shovill_assembly/25-M.shovill.contigs.fa	60	5459259	24.4589	contig00016	98.551	138	0	1	138	36055	35642	N	1170923	48.0158	0.00734867	0.992651	0.782938	1919986	shovill_assembly/25-M.shovill.contigs.fa	mabscessus	5	Mab_argH(3)	Mab_cya(1)	Mab_gnd(4)	Mab_murC(3)	Mab_pta(1)	Mab_purH(2)	Mab_rpoB(1)	mabscessus	OK
25-N	SAMN21524965	967823	567951	58.68	395313	40.84	Mycobacteroides abscessus	84.16	477970	468139	S	Mycobacterium chimaera	0.54	3079	3079	S	shovill_assembly/25-N.shovill.contigs.fa	57	5458531	27.4322	contig00017	98.551	138	0	1	138	92308	92721	N	1379109	57.574	0.00742643	0.992574	0.92536	1614382	shovill_assembly/25-N.shovill.contigs.fa	mabscessus	5	Mab_argH(3)	Mab_cya(1)	Mab_gnd(4)	Mab_murC(3)	Mab_pta(1)	Mab_purH(2)	Mab_rpoB(1)	mabscessus	OK
25-O	SAMN21524966	1738528	1304912	75.06	428980	24.68	Mycobacteroides abscessus	84.14	1097951	1075814	S	Mycobacterium chimaera	0.57	7473	7473	S	shovill_assembly/25-O.shovill.contigs.fa	45	5457451	42.8138	contig00014	98.551	138	0	1	138	92308	92721	N	2747067	114.436	0.00734019	0.99266	0.991955	4615485	shovill_assembly/25-O.shovill.contigs.fa	mabscessus	5	Mab_argH(3)	Mab_cya(1)	Mab_gnd(4)	Mab_murC(3)	Mab_pta(1)	Mab_purH(2)	Mab_rpoB(1)	mabscessus	OK
25-P	SAMN21524967	1719535	1139543	66.27	555703	32.31	Mycobacteroides abscessus	83.83	955254	936234	S	Mycobacterium chimaera	0.62	7040	7040	S	shovill_assembly/25-P.shovill.contigs.fa	59	5458823	41.1891	contig00016	98.551	138	0	1	138	36055	35642	N	2552023	104.627	0.00729243	0.992708	0.991645	4461984	shovill_assembly/25-P.shovill.contigs.fa	mabscessus	5	Mab_argH(3)	Mab_cya(1)	Mab_gnd(4)	Mab_murC(3)	Mab_pta(1)	Mab_purH(2)	Mab_rpoB(1)	mabscessus	OK
25-Q_2	SAMN21524968	1397825	1155117	82.64	241086	17.25	Mycobacteroides abscessus	83.74	967289	946675	S	Mycobacterium chimaera	0.95	11022	11022	S	shovill_assembly/25-Q_2.shovill.contigs.fa	53	5457777	44.5481	contig00015	98.551	138	0	1	138	92308	92721	N	2298027	102.008	0.00727348	0.992727	0.991849	4305240	shovill_assembly/25-Q_2.shovill.contigs.fa	mabscessus	5	Mab_argH(3)	Mab_cya(1)	Mab_gnd(4)	Mab_murC(3)	Mab_pta(1)	Mab_purH(2)	Mab_rpoB(1)	mabscessus	OK
25-R	SAMN21524969	1593016	1176623	73.86	412114	25.87	Mycobacteroides abscessus	84.24	991230	970965	S	Mycobacterium chimaera	0.56	6604	6604	S	shovill_assembly/25-R.shovill.contigs.fa	47	5457610	42.2234	contig00015	98.551	138	0	1	138	36055	35642	N	2504180	103.925	0.00734433	0.992656	0.991708	4115371	shovill_assembly/25-R.shovill.contigs.fa	mabscessus	5	Mab_argH(3)	Mab_cya(1)	Mab_gnd(4)	Mab_murC(3)	Mab_pta(1)	Mab_purH(2)	Mab_rpoB(1)	mabscessus	OK
25-S	SAMN21524970	1028153	683941	66.52	340453	33.11	Mycobacteroides abscessus	84.23	576104	564557	S	Mycobacterium chimaera	0.44	3043	3043	S	shovill_assembly/25-S.shovill.contigs.fa	53	5457144	32.0275	contig00014	98.551	138	0	1	138	36055	35642	N	1545388	63.4613	0.00737611	0.992624	0.963676	2623207	shovill_assembly/25-S.shovill.contigs.fa	mabscessus	5	Mab_argH(3)	Mab_cya(1)	Mab_gnd(4)	Mab_murC(3)	Mab_pta(1)	Mab_purH(2)	Mab_rpoB(1)	mabscessus	OK
25-T	SAMN21524971	833458	628296	75.38	202868	24.34	Mycobacteroides abscessus	83.73	526055	515065	S	Mycobacterium chimaera	0.81	5107	5107	S	shovill_assembly/25-T.shovill.contigs.fa	52	5457981	29.0339	contig00014	98.551	138	0	1	138	92308	92721	N	1312112	55.4092	0.00734315	0.992657	0.919053	2249419	shovill_assembly/25-T.shovill.contigs.fa	mabscessus	5	Mab_argH(3)	Mab_cya(1)	Mab_gnd(4)	Mab_murC(3)	Mab_pta(1)	Mab_purH(2)	Mab_rpoB(1)	mabscessus	OK
25-U	SAMN21524972	593419	380530	64.13	210811	35.53	Mycobacteroides abscessus	81.46	309977	303767	S	Mycobacterium chimaera	1.19	4544	4544	S	shovill_assembly/25-U.shovill.contigs.fa	54	5457826	14.7062	contig00015	98.551	138	0	1	138	36055	35642	N	811546	29.222	0.00744538	0.992555	0.0811695	1340195	shovill_assembly/25-U.shovill.contigs.fa	mabscessus	5	Mab_argH(3)	Mab_cya(1)	Mab_gnd(4)	Mab_murC(3)	Mab_pta(1)	Mab_purH(2)	Mab_rpoB(1)	mabscessus	LOW_COV
25-V_2	SAMN21524973	1312160	1075099	81.93	234841	17.89	Mycobacteroides abscessus	83.21	894598	875186	S	Mycobacterium chimaera	1.19	12844	12844	S	shovill_assembly/25-V_2.shovill.contigs.fa	42	5457592	43.7643	contig00016	98.551	138	0	1	138	92308	92721	N	2133044	93.4321	0.00732302	0.992677	0.991573	4020821	shovill_assembly/25-V_2.shovill.contigs.fa	mabscessus	5	Mab_argH(3)	Mab_cya(1)	Mab_gnd(4)	Mab_murC(3)	Mab_pta(1)	Mab_purH(2)	Mab_rpoB(1)	mabscessus	OK
27-B_2	SAMN21524974	1313411	1065694	81.14	246586	18.78	Mycobacteroides abscessus	80.6	858952	851403	S	Mycobacteroides saopaulense	0.27	2885	2885	S	shovill_assembly/27-B_2.shovill.contigs.fa	36	5034260	43.4893	contig00008	99.275	138	0	1	138	41251	41664	N	2181016	95.6019	0.0753292	0.924671	0.922671	6025358	shovill_assembly/27-B_2.shovill.contigs.fa	mabscessus	-	Mab_argH(1)	Mab_cya(1)	Mab_gnd(3)	Mab_murC(2)	Mab_pta(2)	Mab_purH(7)	Mab_rpoB(1)	mabscessus	OK
27-C	SAMN21524975	2763943	2066329	74.76	691156	25.01	Mycobacteroides abscessus	80.18	1656686	1642397	S	Mycobacteroides saopaulense	0.27	5586	5586	S	shovill_assembly/27-C.shovill.contigs.fa	38	5034478	49.5379	contig00007	99.275	138	0	1	138	251549	251136	N	4405321	185.072	0.0750271	0.924973	0.923522	11039111	shovill_assembly/27-C.shovill.contigs.fa	mabscessus	-	Mab_argH(1)	Mab_cya(1)	Mab_gnd(3)	Mab_murC(2)	Mab_pta(2)	Mab_purH(7)	Mab_rpoB(1)	mabscessus	OK
27-D	SAMN21524976	672561	457955	68.09	212564	31.61	Mycobacteroides abscessus	79.8	365450	362283	S	Mycobacteroides saopaulense	0.28	1266	1266	S	shovill_assembly/27-D.shovill.contigs.fa	38	5034678	20.7513	contig00006	99.275	138	0	1	138	83372	83785	N	1011404	38.0018	0.0754812	0.924519	0.519256	2223501	shovill_assembly/27-D.shovill.contigs.fa	mabscessus	-	Mab_argH(1)	Mab_cya(1)	Mab_gnd(3)	Mab_murC(2)	Mab_pta(2)	Mab_purH(7)	Mab_rpoB(1)	mabscessus	LOW_COV
27-E	SAMN21524977	911488	700784	76.88	208577	22.88	Mycobacteroides abscessus	80.53	564342	559366	S	Mycobacteroides saopaulense	0.28	1945	1945	S	shovill_assembly/27-E.shovill.contigs.fa	38	5034429	34.6386	contig00006	99.275	138	0	1	138	251549	251136	N	1475989	61.9094	0.0753393	0.924661	0.908884	3643315	shovill_assembly/27-E.shovill.contigs.fa	mabscessus	-	Mab_argH(1)	Mab_cya(1)	Mab_gnd(3)	Mab_murC(2)	Mab_pta(2)	Mab_purH(7)	Mab_rpoB(1)	mabscessus	OK
27-F	SAMN21524978	1154466	677307	58.67	475651	41.21	Mycobacteroides abscessus	80.5	545216	540423	S	Mycobacteroides saopaulense	0.26	1781	1781	S	shovill_assembly/27-F.shovill.contigs.fa	33	5033959	37.146	contig00007	99.275	138	0	1	138	251549	251136	N	1676918	73.7294	0.0755443	0.924456	0.920913	3194872	shovill_assembly/27-F.shovill.contigs.fa	mabscessus	-	Mab_argH(1)	Mab_cya(1)	Mab_gnd(3)	Mab_murC(2)	Mab_pta(2)	Mab_purH(7)	Mab_rpoB(1)	mabscessus	OK
27-G	SAMN21524979	1507670	1193880	79.19	311964	20.69	Mycobacteroides abscessus	80.42	960143	951669	S	Mycobacteroides saopaulense	0.28	3296	3296	S	shovill_assembly/27-G.shovill.contigs.fa	33	5034150	44.9614	contig00008	99.275	138	0	1	138	41251	41664	N	2469619	106.27	0.0752408	0.924759	0.92279	5931004	shovill_assembly/27-G.shovill.contigs.fa	mabscessus	-	Mab_argH(1)	Mab_cya(1)	Mab_gnd(3)	Mab_murC(2)	Mab_pta(2)	Mab_purH(7)	Mab_rpoB(1)	mabscessus	OK
27-H	SAMN21524980	1506529	1162226	77.15	341496	22.67	Mycobacteroides abscessus	80.2	932114	923968	S	Mycobacteroides saopaulense	0.27	3150	3150	S	shovill_assembly/27-H.shovill.contigs.fa	30	5033995	44.6067	contig00007	99.275	138	0	1	138	41251	41664	N	2429957	104.177	0.0750561	0.924944	0.92284	5937540	shovill_assembly/27-H.shovill.contigs.fa	mabscessus	-	Mab_argH(1)	Mab_cya(1)	Mab_gnd(3)	Mab_murC(2)	Mab_pta(2)	Mab_purH(7)	Mab_rpoB(1)	mabscessus	OK
28-A	SAMN21524981	1573255	1229653	78.16	341471	21.7	Mycobacteroides abscessus	81.74	1005093	995468	S	Mycobacterium sp. MS1601	0.61	7465	7465	S	shovill_assembly/28-A.shovill.contigs.fa	55	5017559	60.2637	contig00004	99.275	138	0	1	138	262977	263390	N	2599500	109.332	0.0759333	0.924067	0.922024	6253265	shovill_assembly/28-A.shovill.contigs.fa	mabscessus	-	Mab_argH(1)	Mab_cya(~2)	Mab_gnd(3)	Mab_murC(2)	Mab_pta(4)	Mab_purH(4)	Mab_rpoB(1)	mabscessus	OK
28-B	SAMN21524982	1056866	674024	63.78	379316	35.9	Mycobacteroides abscessus	80.99	545921	540667	S	Mycobacterium sp. MS1601	0.66	4440	4440	S	shovill_assembly/28-B.shovill.contigs.fa	53	5013320	34.682	contig00011	99.275	138	0	1	138	92339	92752	N	1594244	64.6548	0.0763432	0.923657	0.908864	3769684	shovill_assembly/28-B.shovill.contigs.fa	mabscessus	-	Mab_argH(1)	Mab_cya(~2)	Mab_gnd(3)	Mab_murC(2)	Mab_pta(4)	Mab_purH(4)	Mab_rpoB(1)	mabscessus	OK
29-D_2	SAMN21524983	1576883	1259267	79.86	315445	20.01	Mycobacteroides abscessus	82.86	1043446	1019915	S	Mycobacteroides immunogenum	0.08	999	999	S	shovill_assembly/29-D_2.shovill.contigs.fa	12	5062772	44.9675	contig00001	100	30	0	109	138	70555	70644	Y	2518328	109.616	0.112909	0.887091	0.884681	8078855	shovill_assembly/29-D_2.shovill.contigs.fa	mmassiliense	7	Mma_argH(1)	Mma_cya(3)	Mma_gnd(1)	Mma_murC(5)	Mma_pta(3)	Mma_purH(2)	Mma_rpoB(4)	mmassiliense	OK
29-E_2	SAMN21524984	1355481	1132446	83.55	221772	16.36	Mycobacteroides abscessus	83.15	941650	920341	S	Mycobacteroides immunogenum	0.08	879	879	S	shovill_assembly/29-E_2.shovill.contigs.fa	15	5063443	44.7879	contig00002	100	30	0	109	138	1103631	1103542	Y	2217784	98.2444	0.112862	0.887138	0.884572	7236478	shovill_assembly/29-E_2.shovill.contigs.fa	mmassiliense	7	Mma_argH(1)	Mma_cya(3)	Mma_gnd(1)	Mma_murC(5)	Mma_pta(3)	Mma_purH(2)	Mma_rpoB(4)	mmassiliense	OK
29-F	SAMN21524985	634016	489462	77.2	142826	22.53	Mycobacteroides abscessus	82.76	405072	396268	S	Mycobacteroides immunogenum	0.09	422	422	S	shovill_assembly/29-F.shovill.contigs.fa	18	5063822	24.653	contig00001	100	30	0	109	138	70555	70644	Y	994157	41.9172	0.11322	0.88678	0.692133	3066346	shovill_assembly/29-F.shovill.contigs.fa	mmassiliense	7	Mma_argH(1)	Mma_cya(3)	Mma_gnd(1)	Mma_murC(5)	Mma_pta(3)	Mma_purH(2)	Mma_rpoB(4)	mmassiliense	OK
29-G	SAMN21524986	655779	469756	71.63	184174	28.08	Mycobacteroides abscessus	81.83	384397	375790	S	Mycobacteroides immunogenum	0.08	360	360	S	shovill_assembly/29-G.shovill.contigs.fa	18	5063376	20.8856	contig00001	100	30	0	109	138	2501799	2501710	Y	965987	36.4888	0.113261	0.886739	0.503211	2722984	shovill_assembly/29-G.shovill.contigs.fa	mmassiliense	7	Mma_argH(1)	Mma_cya(3)	Mma_gnd(1)	Mma_murC(5)	Mma_pta(3)	Mma_purH(2)	Mma_rpoB(4)	mmassiliense	LOW_COV
29-H	SAMN21524987	1323076	939088	70.98	380833	28.79	Mycobacteroides abscessus	82.23	772250	754561	S	Mycobacteroides immunogenum	0.08	743	743	S	shovill_assembly/29-H.shovill.contigs.fa	16	5063392	43.0863	contig00001	100	30	0	109	138	2502561	2502472	Y	1988622	86.9217	0.1131	0.8869	0.883885	6816648	shovill_assembly/29-H.shovill.contigs.fa	mmassiliense	7	Mma_argH(1)	Mma_cya(3)	Mma_gnd(1)	Mma_murC(5)	Mma_pta(3)	Mma_purH(2)	Mma_rpoB(4)	mmassiliense	OK
29-J	SAMN21524988	1668077	1080423	64.77	584187	35.02	Mycobacteroides abscessus	82.19	887955	868292	S	Mycobacteroides immunogenum	0.07	752	752	S	shovill_assembly/29-J.shovill.contigs.fa	19	5064302	44.8246	contig00001	100	30	0	109	138	2502601	2502512	Y	2421067	104.238	0.112017	0.887983	0.884635	8405851	shovill_assembly/29-J.shovill.contigs.fa	mmassiliense	7	Mma_argH(1)	Mma_cya(3)	Mma_gnd(1)	Mma_murC(5)	Mma_pta(3)	Mma_purH(2)	Mma_rpoB(4)	mmassiliense	OK
29-L	SAMN21524989	1614172	1242160	76.95	369252	22.88	Mycobacteroides abscessus	81.93	1017718	995084	S	Mycobacteroides immunogenum	0.07	901	901	S	shovill_assembly/29-L.shovill.contigs.fa	14	5063375	45.5833	contig00001	100	30	0	109	138	70556	70645	Y	2510982	110.935	0.110136	0.889864	0.884752	8637164	shovill_assembly/29-L.shovill.contigs.fa	mmassiliense	7	Mma_argH(1)	Mma_cya(3)	Mma_gnd(1)	Mma_murC(5)	Mma_pta(3)	Mma_purH(2)	Mma_rpoB(4)	mmassiliense	OK
29-N	SAMN21524990	921254	728872	79.12	190563	20.68	Mycobacteroides abscessus	82.64	602310	588779	S	Mycobacteroides immunogenum	0.08	575	575	S	shovill_assembly/29-N.shovill.contigs.fa	14	5063342	36.6972	contig00001	100	30	0	109	138	2502729	2502640	Y	1459982	64.3548	0.113219	0.886781	0.878319	5289763	shovill_assembly/29-N.shovill.contigs.fa	mmassiliense	7	Mma_argH(1)	Mma_cya(3)	Mma_gnd(1)	Mma_murC(5)	Mma_pta(3)	Mma_purH(2)	Mma_rpoB(4)	mmassiliense	OK
29-O	SAMN21524991	775197	628761	81.11	144838	18.69	Mycobacteroides abscessus	82.82	520723	508657	S	Mycobacteroides immunogenum	0.07	456	456	S	shovill_assembly/29-O.shovill.contigs.fa	9	5063372	31.3285	contig00001	100	30	0	109	138	70555	70644	Y	1245450	55.2261	0.113179	0.886821	0.862502	4264317	shovill_assembly/29-O.shovill.contigs.fa	mmassiliense	7	Mma_argH(1)	Mma_cya(3)	Mma_gnd(1)	Mma_murC(5)	Mma_pta(3)	Mma_purH(2)	Mma_rpoB(4)	mmassiliense	OK
29-X	SAMN21524992	1140506	740058	64.89	394965	34.64	Mycobacteroides abscessus	82.08	607418	593745	S	Mycobacteroides immunogenum	0.08	556	556	S	shovill_assembly/29-X.shovill.contigs.fa	13	5062870	36.142	contig00001	100	30	0	109	138	1986535	1986446	Y	1624648	63.1743	0.113105	0.886895	0.877061	5167655	shovill_assembly/29-X.shovill.contigs.fa	mmassiliense	7	Mma_argH(1)	Mma_cya(3)	Mma_gnd(1)	Mma_murC(5)	Mma_pta(3)	Mma_purH(2)	Mma_rpoB(4)	mmassiliense	OK
29-2A	SAMN21524993	1570094	964433	61.43	596943	38.02	Mycobacteroides abscessus	82.01	790949	773240	S	Mycobacteroides immunogenum	0.07	711	711	S	shovill_assembly/29-2A.shovill.contigs.fa	19	5063881	40.1645	contig00001	100	30	0	109	138	70555	70644	Y	2223136	90.8132	0.111966	0.888034	0.883671	7242647	shovill_assembly/29-2A.shovill.contigs.fa	mmassiliense	7	Mma_argH(1)	Mma_cya(3)	Mma_gnd(1)	Mma_murC(5)	Mma_pta(3)	Mma_purH(2)	Mma_rpoB(4)	mmassiliense	OK
29-2C	SAMN21524994	1337239	957452	71.6	376908	28.19	Mycobacteroides abscessus	82.61	790993	773492	S	Mycobacteroides immunogenum	0.07	701	701	S	shovill_assembly/29-2C.shovill.contigs.fa	13	5063287	42.5965	contig00001	100	30	0	109	138	70555	70644	Y	2030832	86.9325	0.112917	0.887083	0.884122	6788249	shovill_assembly/29-2C.shovill.contigs.fa	mmassiliense	7	Mma_argH(1)	Mma_cya(3)	Mma_gnd(1)	Mma_murC(5)	Mma_pta(3)	Mma_purH(2)	Mma_rpoB(4)	mmassiliense	OK
29-2D_2	SAMN21524995	1366710	1157825	84.72	207520	15.18	Mycobacteroides abscessus	82.42	954237	933231	S	Mycobacteroides immunogenum	0.07	807	807	S	shovill_assembly/29-2D_2.shovill.contigs.fa	18	5063817	44.9003	contig00001	100	30	0	109	138	2502688	2502599	Y	2232779	98.5831	0.113045	0.886955	0.884552	7513406	shovill_assembly/29-2D_2.shovill.contigs.fa	mmassiliense	7	Mma_argH(1)	Mma_cya(3)	Mma_gnd(1)	Mma_murC(5)	Mma_pta(3)	Mma_purH(2)	Mma_rpoB(4)	mmassiliense	OK
29-2E	SAMN21524996	750445	595305	79.33	154397	20.58	Mycobacteroides abscessus	82.58	491614	480611	S	Mycobacteroides immunogenum	0.07	442	442	S	shovill_assembly/29-2E.shovill.contigs.fa	11	5062504	29.0308	contig00001	100	30	0	109	138	2502563	2502474	Y	1189583	50.5926	0.113082	0.886918	0.837827	3616670	shovill_assembly/29-2E.shovill.contigs.fa	mmassiliense	7	Mma_argH(1)	Mma_cya(3)	Mma_gnd(1)	Mma_murC(5)	Mma_pta(3)	Mma_purH(2)	Mma_rpoB(4)	mmassiliense	OK
29-2F	SAMN21524997	678308	573189	84.5	104587	15.42	Mycobacteroides abscessus	82.69	473986	463203	S	Mycobacteroides immunogenum	0.07	426	426	S	shovill_assembly/29-2F.shovill.contigs.fa	14	5063633	27.3574	contig00001	100	30	0	109	138	70555	70644	Y	1106342	47.261	0.113305	0.886695	0.810471	3341277	shovill_assembly/29-2F.shovill.contigs.fa	mmassiliense	7	Mma_argH(1)	Mma_cya(3)	Mma_gnd(1)	Mma_murC(5)	Mma_pta(3)	Mma_purH(2)	Mma_rpoB(4)	mmassiliense	OK
29-2H	SAMN21524998	1250814	990130	79.16	259531	20.75	Mycobacteroides abscessus	82.59	817702	799724	S	Mycobacteroides immunogenum	0.07	735	735	S	shovill_assembly/29-2H.shovill.contigs.fa	10	5062686	44.432	contig00001	100	30	0	109	138	70555	70644	Y	1986238	87.4203	0.112985	0.887015	0.88415	6810625	shovill_assembly/29-2H.shovill.contigs.fa	mmassiliense	7	Mma_argH(1)	Mma_cya(3)	Mma_gnd(1)	Mma_murC(5)	Mma_pta(3)	Mma_purH(2)	Mma_rpoB(4)	mmassiliense	OK
29-2I	SAMN21524999	1008032	788721	78.24	218144	21.64	Mycobacteroides abscessus	81.56	643294	637100	S	Mycobacterium sp. MS1601	0.64	5044	5044	S	shovill_assembly/29-2I.shovill.contigs.fa	56	5017558	39.3448	contig00003	99.275	138	0	1	138	90821	90408	N	1660907	71.0278	0.0748794	0.925121	0.919189	4312925	shovill_assembly/29-2I.shovill.contigs.fa	mabscessus	-	Mab_argH(1)	Mab_cya(~2)	Mab_gnd(3)	Mab_murC(2)	Mab_pta(4)	Mab_purH(4)	Mab_rpoB(1)	mabscessus	OK
29-2J	SAMN21525000	656659	519482	79.11	136363	20.77	Mycobacteroides abscessus	82.51	428616	418986	S	Mycobacteroides immunogenum	0.08	408	408	S	shovill_assembly/29-2J.shovill.contigs.fa	13	5062920	25.1837	contig00001	100	30	0	109	138	70555	70644	Y	1037051	43.9005	0.113177	0.886823	0.74757	3300601	shovill_assembly/29-2J.shovill.contigs.fa	mmassiliense	7	Mma_argH(1)	Mma_cya(3)	Mma_gnd(1)	Mma_murC(5)	Mma_pta(3)	Mma_purH(2)	Mma_rpoB(4)	mmassiliense	OK
29-2K	SAMN21525001	1604533	1252585	78.07	349303	21.77	Mycobacteroides abscessus	83.03	1040063	1031162	S	Mycobacteroides saopaulense	0.22	2769	2769	S	shovill_assembly/29-2K.shovill.contigs.fa	32	5124039	58.9722	contig00001	99.275	138	0	1	138	926822	926409	N	2622526	109.157	0.0656788	0.934321	0.930402	5652473	shovill_assembly/29-2K.shovill.contigs.fa	mabscessus	-	Mab_argH(1)	Mab_cya(1)	Mab_gnd(3)	Mab_murC(2)	Mab_pta(4)	Mab_purH(2)	Mab_rpoB(1)	mabscessus	OK
29-2L	SAMN21525002	1451070	1187841	81.86	260679	17.96	Mycobacteroides abscessus	84.78	1007065	1000699	S	Micrococcus luteus	0.14	1642	1642	S	shovill_assembly/29-2L.shovill.contigs.fa	647	6468333	42.6283	contig00075	98.551	138	0	1	138	15866	15453	N	2529084	107.602	0.0045406	0.995459	0.992382	4441077	shovill_assembly/29-2L.shovill.contigs.fa	mabscessus	5	Mab_argH(3)	Mab_cya(1)	Mab_gnd(4)	Mab_murC(3)	Mab_pta(1)	Mab_purH(2)	Mab_rpoB(1)	mabscessus	ASSEMBLY_HIGH
29-2M	SAMN21525003	1271499	1035118	81.41	234712	18.46	Mycobacteroides abscessus	82.5	853922	835378	S	Mycobacteroides immunogenum	0.07	744	744	S	shovill_assembly/29-2M.shovill.contigs.fa	24	5073632	49.4584	contig00008	100	30	0	109	138	1706	1617	Y	2040946	86.5732	0.101779	0.898221	0.883988	6520509	shovill_assembly/29-2M.shovill.contigs.fa	mmassiliense	7	Mma_argH(1)	Mma_cya(3)	Mma_gnd(1)	Mma_murC(5)	Mma_pta(3)	Mma_purH(2)	Mma_rpoB(4)	mmassiliense	OK
29-2N	SAMN21525004	1269902	1045283	82.31	221909	17.47	Mycobacteroides abscessus	82.19	859120	840508	S	Mycobacteroides immunogenum	0.07	752	752	S	shovill_assembly/29-2N.shovill.contigs.fa	14	5062947	42.1446	contig00001	100	30	0	109	138	70555	70644	Y	2044996	84.4339	0.112919	0.887081	0.883329	5742238	shovill_assembly/29-2N.shovill.contigs.fa	mmassiliense	7	Mma_argH(1)	Mma_cya(3)	Mma_gnd(1)	Mma_murC(5)	Mma_pta(3)	Mma_purH(2)	Mma_rpoB(4)	mmassiliense	OK
29-2O	SAMN21525005	914610	689543	75.39	221980	24.27	Mycobacteroides abscessus	82.01	565509	553010	S	Mycobacteroides immunogenum	0.08	561	561	S	shovill_assembly/29-2O.shovill.contigs.fa	10	5062892	34.7264	contig00001	100	30	0	109	138	70555	70644	Y	1408759	58.6616	0.113089	0.886911	0.867681	4481066	shovill_assembly/29-2O.shovill.contigs.fa	mmassiliense	7	Mma_argH(1)	Mma_cya(3)	Mma_gnd(1)	Mma_murC(5)	Mma_pta(3)	Mma_purH(2)	Mma_rpoB(4)	mmassiliense	OK
29-2Q	SAMN21525006	1154773	786829	68.14	366730	31.76	Mycobacteroides abscessus	82.91	652326	637892	S	Mycobacteroides immunogenum	0.07	534	534	S	shovill_assembly/29-2Q.shovill.contigs.fa	11	5064810	40.4961	contig00002	100	30	0	109	138	51223	51312	Y	1727292	76.5006	0.109119	0.890881	0.883517	6500142	shovill_assembly/29-2Q.shovill.contigs.fa	mmassiliense	7	Mma_argH(1)	Mma_cya(3)	Mma_gnd(1)	Mma_murC(5)	Mma_pta(3)	Mma_purH(2)	Mma_rpoB(4)	mmassiliense	OK
29-2R	SAMN21525007	1457521	1227450	84.21	228803	15.7	Mycobacteroides abscessus	82.33	1010547	987440	S	Mycobacteroides immunogenum	0.08	975	975	S	shovill_assembly/29-2R.shovill.contigs.fa	9	5062926	46.2856	contig00001	100	30	0	109	138	2797518	2797429	Y	2371064	105.287	0.111346	0.888654	0.884654	7754256	shovill_assembly/29-2R.shovill.contigs.fa	mmassiliense	7	Mma_argH(1)	Mma_cya(3)	Mma_gnd(1)	Mma_murC(5)	Mma_pta(3)	Mma_purH(2)	Mma_rpoB(4)	mmassiliense	OK
29-2S	SAMN21525008	1061994	856109	80.61	204734	19.28	Mycobacteroides abscessus	82.76	708496	692998	S	Mycobacteroides immunogenum	0.07	587	587	S	shovill_assembly/29-2S.shovill.contigs.fa	7	5064253	43.3578	contig00001	100	30	0	109	138	246919	247008	Y	1704364	76.1418	0.112838	0.887162	0.883463	5793918	shovill_assembly/29-2S.shovill.contigs.fa	mmassiliense	7	Mma_argH(1)	Mma_cya(3)	Mma_gnd(1)	Mma_murC(5)	Mma_pta(3)	Mma_purH(2)	Mma_rpoB(4)	mmassiliense	OK
29-2T	SAMN21525009	667130	534054	80.05	132394	19.85	Mycobacteroides abscessus	82.4	440057	430275	S	Mycobacteroides immunogenum	0.07	399	399	S	shovill_assembly/29-2T.shovill.contigs.fa	13	5063160	25.7146	contig00001	100	30	0	109	138	70555	70644	Y	1060011	44.6206	0.113221	0.886779	0.770242	3237431	shovill_assembly/29-2T.shovill.contigs.fa	mmassiliense	7	Mma_argH(1)	Mma_cya(3)	Mma_gnd(1)	Mma_murC(5)	Mma_pta(3)	Mma_purH(2)	Mma_rpoB(4)	mmassiliense	OK
29-2U	SAMN21525010	726478	582761	80.22	142932	19.67	Mycobacteroides abscessus	82.53	480937	470675	S	Mycobacteroides immunogenum	0.08	452	452	S	shovill_assembly/29-2U.shovill.contigs.fa	18	5063437	27.8018	contig00001	100	30	0	109	138	2502635	2502546	Y	1156503	48.5394	0.113261	0.886739	0.828535	3351457	shovill_assembly/29-2U.shovill.contigs.fa	mmassiliense	7	Mma_argH(1)	Mma_cya(3)	Mma_gnd(1)	Mma_murC(5)	Mma_pta(3)	Mma_purH(2)	Mma_rpoB(4)	mmassiliense	OK
29-2V	SAMN21525011	1288861	909085	70.53	378644	29.38	Mycobacteroides abscessus	82.82	752945	736666	S	Mycobacteroides immunogenum	0.07	638	638	S	shovill_assembly/29-2V.shovill.contigs.fa	5	5063683	45.5853	contig00001	100	30	0	109	138	1986371	1986282	Y	1960419	86.627	0.112726	0.887274	0.884214	6852407	shovill_assembly/29-2V.shovill.contigs.fa	mmassiliense	7	Mma_argH(1)	Mma_cya(3)	Mma_gnd(1)	Mma_murC(5)	Mma_pta(3)	Mma_purH(2)	Mma_rpoB(4)	mmassiliense	OK
29-2W	SAMN21525012	1873700	1219112	65.06	648372	34.6	Mycobacteroides abscessus	82.51	1005938	982849	S	Mycobacteroides immunogenum	0.07	894	894	S	shovill_assembly/29-2W.shovill.contigs.fa	16	5063797	45.7577	contig00001	100	30	0	109	138	70555	70644	Y	2725006	118.204	0.110151	0.889849	0.884839	9687660	shovill_assembly/29-2W.shovill.contigs.fa	mmassiliense	7	Mma_argH(1)	Mma_cya(3)	Mma_gnd(1)	Mma_murC(5)	Mma_pta(3)	Mma_purH(2)	Mma_rpoB(4)	mmassiliense	OK
29-2X	SAMN21525013	2134904	1600195	74.95	530343	24.84	Mycobacteroides abscessus	82.65	1322484	1292630	S	Mycobacteroides immunogenum	0.08	1234	1234	S	shovill_assembly/29-2X.shovill.contigs.fa	14	5063530	46.0142	contig00001	100	30	0	109	138	2502437	2502348	Y	3293783	140.367	0.112821	0.887179	0.885057	10638003	shovill_assembly/29-2X.shovill.contigs.fa	mmassiliense	7	Mma_argH(1)	Mma_cya(3)	Mma_gnd(1)	Mma_murC(5)	Mma_pta(3)	Mma_purH(2)	Mma_rpoB(4)	mmassiliense	OK
29-2Y	SAMN21525014	702051	471458	67.15	228021	32.48	Mycobacteroides abscessus	81.77	385529	377043	S	Mycobacteroides immunogenum	0.08	361	361	S	shovill_assembly/29-2Y.shovill.contigs.fa	18	5063668	24.2628	contig00001	100	30	0	109	138	70555	70644	Y	1026315	41.8223	0.113229	0.886771	0.695366	3206337	shovill_assembly/29-2Y.shovill.contigs.fa	mmassiliense	7	Mma_argH(1)	Mma_cya(3)	Mma_gnd(1)	Mma_murC(5)	Mma_pta(3)	Mma_purH(2)	Mma_rpoB(4)	mmassiliense	OK
29-2Z	SAMN21525015	660645	491016	74.32	167727	25.39	Mycobacteroides abscessus	81.94	402334	393488	S	Mycobacteroides immunogenum	0.08	372	372	S	shovill_assembly/29-2Z.shovill.contigs.fa	12	5062400	21.94	contig00001	100	30	0	109	138	70555	70644	Y	996159	37.8826	0.113213	0.886787	0.562476	2762231	shovill_assembly/29-2Z.shovill.contigs.fa	mmassiliense	7	Mma_argH(1)	Mma_cya(3)	Mma_gnd(1)	Mma_murC(5)	Mma_pta(3)	Mma_purH(2)	Mma_rpoB(4)	mmassiliense	LOW_COV
29-3A	SAMN21525016	733710	564252	76.9	167284	22.79	Mycobacteroides abscessus	82.11	463282	452898	S	Mycobacteroides immunogenum	0.09	492	492	S	shovill_assembly/29-3A.shovill.contigs.fa	13	5063060	28.3425	contig00001	100	30	0	109	138	70555	70644	Y	1139929	47.7304	0.113168	0.886832	0.80385	3550671	shovill_assembly/29-3A.shovill.contigs.fa	mmassiliense	7	Mma_argH(1)	Mma_cya(3)	Mma_gnd(1)	Mma_murC(5)	Mma_pta(3)	Mma_purH(2)	Mma_rpoB(4)	mmassiliense	OK
29-3B_2	SAMN21525017	1252971	927077	73.99	324439	25.9	Mycobacteroides abscessus	82.72	766859	749837	S	Mycobacteroides immunogenum	0.07	681	681	S	shovill_assembly/29-3B_2.shovill.contigs.fa	15	5062898	38.2988	contig00001	100	30	0	109	138	2502383	2502294	Y	1897804	77.2599	0.112782	0.887218	0.883326	5705021	shovill_assembly/29-3B_2.shovill.contigs.fa	mmassiliense	7	Mma_argH(1)	Mma_cya(3)	Mma_gnd(1)	Mma_murC(5)	Mma_pta(3)	Mma_purH(2)	Mma_rpoB(4)	mmassiliense	OK
29-3C	SAMN21525018	934048	722875	77.39	208388	22.31	Mycobacteroides abscessus	81.85	591684	578328	S	Mycobacteroides immunogenum	0.08	569	569	S	shovill_assembly/29-3C.shovill.contigs.fa	12	5063154	36.2034	contig00001	100	30	0	109	138	70555	70644	Y	1451299	60.6741	0.113094	0.886906	0.872368	4477663	shovill_assembly/29-3C.shovill.contigs.fa	mmassiliense	7	Mma_argH(1)	Mma_cya(3)	Mma_gnd(1)	Mma_murC(5)	Mma_pta(3)	Mma_purH(2)	Mma_rpoB(4)	mmassiliense	OK
29-3D	SAMN21525019	892918	689988	77.27	201312	22.55	Mycobacteroides abscessus	81.31	561017	548363	S	Mycobacteroides immunogenum	0.07	493	493	S	shovill_assembly/29-3D.shovill.contigs.fa	15	5063286	34.9024	contig00001	100	30	0	109	138	70555	70644	Y	1380066	60.5605	0.113177	0.886823	0.873069	4738418	shovill_assembly/29-3D.shovill.contigs.fa	mmassiliense	7	Mma_argH(1)	Mma_cya(3)	Mma_gnd(1)	Mma_murC(5)	Mma_pta(3)	Mma_purH(2)	Mma_rpoB(4)	mmassiliense	OK
29-3E	SAMN21525020	730209	572178	78.36	156568	21.45	Mycobacteroides abscessus	82.4	471464	460805	S	Mycobacteroides immunogenum	0.08	431	431	S	shovill_assembly/29-3E.shovill.contigs.fa	12	5062413	29.0696	contig00001	100	30	0	109	138	70555	70644	Y	1150287	50.9182	0.113317	0.886683	0.838937	3916972	shovill_assembly/29-3E.shovill.contigs.fa	mmassiliense	7	Mma_argH(1)	Mma_cya(3)	Mma_gnd(1)	Mma_murC(5)	Mma_pta(3)	Mma_purH(2)	Mma_rpoB(4)	mmassiliense	OK
29-3F	SAMN21525021	636940	526907	82.72	109324	17.17	Mycobacteroides abscessus	82.09	432525	422830	S	Mycobacteroides immunogenum	0.08	423	423	S	shovill_assembly/29-3F.shovill.contigs.fa	10	5064109	24.1284	contig00001	100	30	0	109	138	70555	70644	Y	1016372	42.242	0.113239	0.886761	0.725821	2784518	shovill_assembly/29-3F.shovill.contigs.fa	mmassiliense	7	Mma_argH(1)	Mma_cya(3)	Mma_gnd(1)	Mma_murC(5)	Mma_pta(3)	Mma_purH(2)	Mma_rpoB(4)	mmassiliense	OK
29-3G	SAMN21525022	1590576	1161709	73.04	426025	26.78	Mycobacteroides abscessus	82.5	958417	937201	S	Mycobacteroides immunogenum	0.08	879	879	S	shovill_assembly/29-3G.shovill.contigs.fa	12	5062879	45.1154	contig00001	100	30	0	109	138	1986539	1986450	Y	2432969	105.679	0.112864	0.887136	0.884696	7508890	shovill_assembly/29-3G.shovill.contigs.fa	mmassiliense	7	Mma_argH(1)	Mma_cya(3)	Mma_gnd(1)	Mma_murC(5)	Mma_pta(3)	Mma_purH(2)	Mma_rpoB(4)	mmassiliense	OK
29-3H_2	SAMN21525023	1207827	997567	82.59	208594	17.27	Mycobacteroides abscessus	82.73	825257	806865	S	Mycobacteroides immunogenum	0.08	779	779	S	shovill_assembly/29-3H_2.shovill.contigs.fa	12	5063016	43.8525	contig00001	100	30	0	109	138	2502510	2502421	Y	1954393	85.9633	0.113024	0.886976	0.884019	6305576	shovill_assembly/29-3H_2.shovill.contigs.fa	mmassiliense	7	Mma_argH(1)	Mma_cya(3)	Mma_gnd(1)	Mma_murC(5)	Mma_pta(3)	Mma_purH(2)	Mma_rpoB(4)	mmassiliense	OK
29-3I	SAMN21525024	770630	595583	77.29	173364	22.49	Mycobacteroides abscessus	83.01	494372	483504	S	Mycobacteroides immunogenum	0.08	472	472	S	shovill_assembly/29-3I.shovill.contigs.fa	12	5063092	30.3852	contig00001	100	30	0	109	138	2502725	2502636	Y	1215142	53.6987	0.113216	0.886784	0.855352	4095115	shovill_assembly/29-3I.shovill.contigs.fa	mmassiliense	7	Mma_argH(1)	Mma_cya(3)	Mma_gnd(1)	Mma_murC(5)	Mma_pta(3)	Mma_purH(2)	Mma_rpoB(4)	mmassiliense	OK
29-3J	SAMN21525025	754878	598589	79.3	154370	20.45	Mycobacteroides abscessus	82.15	491712	480683	S	Mycobacteroides immunogenum	0.08	465	465	S	shovill_assembly/29-3J.shovill.contigs.fa	12	5063054	30.08	contig00001	100	30	0	109	138	70555	70644	Y	1191251	50.3943	0.113278	0.886722	0.829891	3671878	shovill_assembly/29-3J.shovill.contigs.fa	mmassiliense	7	Mma_argH(1)	Mma_cya(3)	Mma_gnd(1)	Mma_murC(5)	Mma_pta(3)	Mma_purH(2)	Mma_rpoB(4)	mmassiliense	OK
29-3K	SAMN21525026	664863	482543	72.58	180353	27.13	Mycobacteroides abscessus	81.74	394421	385847	S	Mycobacteroides immunogenum	0.07	343	343	S	shovill_assembly/29-3K.shovill.contigs.fa	12	5062718	21.6135	contig00001	100	30	0	109	138	70555	70644	Y	988729	37.5052	0.113132	0.886868	0.549093	2675500	shovill_assembly/29-3K.shovill.contigs.fa	mmassiliense	7	Mma_argH(1)	Mma_cya(3)	Mma_gnd(1)	Mma_murC(5)	Mma_pta(3)	Mma_purH(2)	Mma_rpoB(4)	mmassiliense	LOW_COV
29-3L	SAMN21525027	1428025	1170248	81.95	255983	17.93	Mycobacteroides abscessus	83.13	972836	960362	S	Mycobacteroides saopaulense	0.17	2027	2027	S	shovill_assembly/29-3L.shovill.contigs.fa	3952	9474571	32.2592	contig00775	99.275	138	0	1	138	2660	2247	N	2362739	101.115	0.0617115	0.938288	0.930398	5128449	shovill_assembly/29-3L.shovill.contigs.fa	mabscessus	-	Mab_argH(1)	Mab_cya(3?)	Mab_gnd(3)	Mab_murC(2)	Mab_pta(4)	Mab_purH(2)	Mab_rpoB(3?)	mabscessus	ASSEMBLY_HIGH
29-3M	SAMN21525028	955971	732163	76.59	220403	23.05	Mycobacteroides abscessus	84.18	616352	602262	S	Mycobacteroides immunogenum	0.08	611	611	S	shovill_assembly/29-3M.shovill.contigs.fa	13	5063380	36.7517	contig00001	100	30	0	109	138	2502635	2502546	Y	1518967	65.2812	0.113153	0.886847	0.87889	4912550	shovill_assembly/29-3M.shovill.contigs.fa	mmassiliense	7	Mma_argH(1)	Mma_cya(3)	Mma_gnd(1)	Mma_murC(5)	Mma_pta(3)	Mma_purH(2)	Mma_rpoB(4)	mmassiliense	OK
29-3N	SAMN21525029	1008135	820481	81.39	185044	18.36	Mycobacteroides abscessus	84.37	692239	677490	S	Mycobacteroides immunogenum	0.08	681	681	S	shovill_assembly/29-3N.shovill.contigs.fa	11	5062618	40.3505	contig00001	100	30	0	109	138	2502377	2502288	Y	1659212	70.4664	0.113187	0.886813	0.881329	4855322	shovill_assembly/29-3N.shovill.contigs.fa	mmassiliense	7	Mma_argH(1)	Mma_cya(3)	Mma_gnd(1)	Mma_murC(5)	Mma_pta(3)	Mma_purH(2)	Mma_rpoB(4)	mmassiliense	OK
29-3O	SAMN21525030	1167517	771498	66.08	389944	33.4	Mycobacteroides abscessus	84.33	650628	636216	S	Mycobacteroides immunogenum	0.08	644	644	S	shovill_assembly/29-3O.shovill.contigs.fa	17	5063789	39.2358	contig00001	100	30	0	109	138	70555	70644	Y	1744230	75.5513	0.112985	0.887015	0.881822	5947202	shovill_assembly/29-3O.shovill.contigs.fa	mmassiliense	7	Mma_argH(1)	Mma_cya(3)	Mma_gnd(1)	Mma_murC(5)	Mma_pta(3)	Mma_purH(2)	Mma_rpoB(4)	mmassiliense	OK
30-A	SAMN21525031	1399472	1058141	75.61	338275	24.17	Mycobacteroides abscessus	82.24	870210	857680	S	Mycobacterium chimaera	0.42	4465	4465	S	shovill_assembly/30-A.shovill.contigs.fa	23	4880780	43.1687	contig00004	100	30	0	109	138	609690	609601	Y	2229892	94.5674	0.123721	0.876279	0.873467	7825066	shovill_assembly/30-A.shovill.contigs.fa	mmassiliense	-	Mma_argH(1)	Mma_cya(2)	Mma_gnd(~3)	Mma_murC(4)	Mma_pta(~1)	Mma_purH(~2)	Mma_rpoB(10)	mmassiliense	OK
30-C_2	SAMN21525032	1402380	1123792	80.13	275670	19.66	Mycobacteroides abscessus	82.07	922344	908804	S	Mycobacterium chimaera	0.41	4647	4647	S	shovill_assembly/30-C_2.shovill.contigs.fa	19	4880340	43.9799	contig00003	100	30	0	109	138	656554	656465	Y	2288578	99.3007	0.123698	0.876302	0.873687	8299975	shovill_assembly/30-C_2.shovill.contigs.fa	mmassiliense	-	Mma_argH(1)	Mma_cya(2)	Mma_gnd(~3)	Mma_murC(4)	Mma_pta(~1)	Mma_purH(~2)	Mma_rpoB(10)	mmassiliense	OK
30-D	SAMN21525033	1375195	934413	67.95	438408	31.88	Mycobacteroides abscessus	81.54	761908	750501	S	Mycobacterium chimaera	0.4	3698	3698	S	shovill_assembly/30-D.shovill.contigs.fa	21	4880878	38.2431	contig00003	100	30	0	109	138	656554	656465	Y	2048706	81.3601	0.123471	0.876529	0.872941	6587284	shovill_assembly/30-D.shovill.contigs.fa	mmassiliense	-	Mma_argH(1)	Mma_cya(2)	Mma_gnd(~3)	Mma_murC(4)	Mma_pta(~1)	Mma_purH(~2)	Mma_rpoB(10)	mmassiliense	OK
30-E	SAMN21525034	681819	530687	77.83	150343	22.05	Mycobacteroides abscessus	81.91	434710	428303	S	Mycobacterium chimaera	0.4	2124	2124	S	shovill_assembly/30-E.shovill.contigs.fa	19	4880267	25.8527	contig00003	100	30	0	109	138	656554	656465	Y	1087323	44.056	0.123991	0.876009	0.765562	3385295	shovill_assembly/30-E.shovill.contigs.fa	mmassiliense	-	Mma_argH(1)	Mma_cya(2)	Mma_gnd(~3)	Mma_murC(4)	Mma_pta(~1)	Mma_purH(~2)	Mma_rpoB(10)	mmassiliense	OK
30-F	SAMN21525035	1720869	1391064	80.83	328039	19.06	Mycobacteroides abscessus	81.6	1135052	1117126	S	Mycobacterium chimaera	0.4	5507	5507	S	shovill_assembly/30-F.shovill.contigs.fa	18	4879708	45.9228	contig00003	100	30	0	109	138	656554	656465	Y	2811951	119.797	0.123605	0.876395	0.874041	9512189	shovill_assembly/30-F.shovill.contigs.fa	mmassiliense	-	Mma_argH(1)	Mma_cya(2)	Mma_gnd(~3)	Mma_murC(4)	Mma_pta(~1)	Mma_purH(~2)	Mma_rpoB(10)	mmassiliense	OK
30-G	SAMN21525036	908119	572982	63.1	331493	36.51	Mycobacteroides abscessus	81.89	469233	462418	S	Mycobacterium chimaera	0.4	2302	2302	S	shovill_assembly/30-G.shovill.contigs.fa	20	4880602	31.3883	contig00003	100	30	0	109	138	72335	72424	Y	1334226	55.3819	0.124007	0.875993	0.847802	4467846	shovill_assembly/30-G.shovill.contigs.fa	mmassiliense	-	Mma_argH(1)	Mma_cya(2)	Mma_gnd(~3)	Mma_murC(4)	Mma_pta(~1)	Mma_purH(~2)	Mma_rpoB(10)	mmassiliense	OK
31-A	SAMN21525037	987922	772814	78.23	212804	21.54	Mycobacteroides abscessus	77.3	597391	587905	S	Mycobacteroides immunogenum	0.08	649	649	S	shovill_assembly/31-A.shovill.contigs.fa	23	5165241	37.2068	contig00002	100	30	0	109	138	70300	70389	Y	1483230	63.9801	0.110017	0.889983	0.879673	6006684	shovill_assembly/31-A.shovill.contigs.fa	mmassiliense	-	Mma_argH(3)	Mma_cya(2)	Mma_gnd(1)	Mma_murC(1)	Mma_pta(2)	Mma_purH(~1)	Mma_rpoB(7)	mmassiliense	OK
31-B	SAMN21525038	943788	688756	72.98	252499	26.76	Mycobacteroides abscessus	78.4	540005	531492	S	Mycobacteroides immunogenum	0.09	610	610	S	shovill_assembly/31-B.shovill.contigs.fa	21	5165502	34.8985	contig00003	100	30	0	109	138	909626	909537	Y	1401671	60.6162	0.109998	0.890002	0.87635	5340828	shovill_assembly/31-B.shovill.contigs.fa	mmassiliense	-	Mma_argH(3)	Mma_cya(2)	Mma_gnd(1)	Mma_murC(1)	Mma_pta(2)	Mma_purH(~1)	Mma_rpoB(7)	mmassiliense	OK
32-A	SAMN21525039	804555	612437	76.12	190290	23.65	Mycobacteroides abscessus	82.8	507078	492972	S	Mycobacterium sp. MS1601	0.54	3332	3332	S	shovill_assembly/32-A.shovill.contigs.fa	38	5239157	30.0716	contig00003	99.275	138	0	1	138	92339	92752	N	1256279	54.1781	0.0788708	0.921129	0.886523	3421797	shovill_assembly/32-A.shovill.contigs.fa	mabscessus	-	Mab_argH(1)	Mab_cya(4)	Mab_gnd(3)	Mab_murC(2)	Mab_pta(11)	Mab_purH(4)	Mab_rpoB(1)	mabscessus	OK
34-A	SAMN21525040	1183800	887293	74.95	293685	24.81	Mycobacteroides abscessus	79.89	708827	706007	S	Mycobacteroides chelonae	0.28	2471	2330	S	shovill_assembly/34-A.shovill.contigs.fa	21	5013583	44.7873	contig00003	98.551	138	0	1	138	92547	92960	N	1915445	81.7358	0.0728116	0.927188	0.923462	4820643	shovill_assembly/34-A.shovill.contigs.fa	mabscessus	-	Mab_argH(~2)	Mab_cya(2)	Mab_gnd(~1)	Mab_murC(2)	Mab_pta(9)	Mab_purH(2)	Mab_rpoB(1)	mabscessus	OK
35-A	SAMN21525041	1173331	934614	79.65	237217	20.22	Mycobacteroides abscessus	82.8	773896	766714	S	Mycobacterium sp. MS1601	0.55	5136	5136	S	shovill_assembly/35-A.shovill.contigs.fa	20	5111926	46.421	contig00001	99.275	138	0	1	138	336647	336234	N	1931103	84.7113	0.07101	0.92899	0.926583	4972193	shovill_assembly/35-A.shovill.contigs.fa	mabscessus	23	Mab_argH(1)	Mab_cya(4)	Mab_gnd(3)	Mab_murC(2)	Mab_pta(11)	Mab_purH(7)	Mab_rpoB(1)	mabscessus	OK
36-B	SAMN21525042	829401	657424	79.26	169924	20.49	Mycobacteroides abscessus	82.54	542668	534814	S	Mycolicibacter terrae	0.35	2272	2272	S	shovill_assembly/36-B.shovill.contigs.fa	29	5090767	32.1116	contig00004	100	30	0	109	138	70269	70358	Y	1304799	55.1918	0.115538	0.884462	0.859187	4634726	shovill_assembly/36-B.shovill.contigs.fa	mmassiliense	-	Mma_argH(1)	Mma_cya(1)	Mma_gnd(1)	Mma_murC(1)	Mma_pta(~1)	Mma_purH(~3)	Mma_rpoB(8)	mmassiliense	OK
37-B	SAMN21525043	1135739	796968	70.17	335904	29.58	Mycobacteroides abscessus	76.84	612414	593682	S	Mycobacteroides immunogenum	0.35	2795	2795	S	shovill_assembly/37-B.shovill.contigs.fa	16	5331098	38.837	contig00003	97.826	138	0	1	138	802487	802074	N	1551248	65.4653	0.101855	0.898145	0.852155	6679710	shovill_assembly/37-B.shovill.contigs.fa	mmassiliense	-	Mma_argH(2?)	Mma_cya(~3)	Mma_gnd(~1)	Mma_murC(~2)	Mma_pta(~1)	Mma_purH(3)	Mma_rpoB(~8)	mbolettii	OK
