# Supplementary material for: Genomic epidemiology of Mycobacterium abscessus in a Canadian cystic fibrosis centre
Source: Sci Rep. 2022 Sep 27;12:16116. doi: 10.1038/s41598-022-19666-8 (PMC9514693; doi:10.1038/s41598-022-19666-8)
Supplement: Supplementary file 2 — Supplementary Information 2. [file 41598_2022_19666_MOESM2_ESM.xlsx]

## Sheet: Sheet1
Supplementary Table 2: Ontario isolate SNV statistics
subspecies	isolates	reference accession	reference length (bp)	base SNVs	total non-core positions (bp) (%)	core SNVs (%)	recombination adjustment	total recombinant positions (bp) (%)	recombination filtered core SNVs (%)	median pairwise SNV distance to reference (IQR)
M. abscessus	73	NC_010397.1	5067172	84855	610360 (12.0)	74360 (87.6)	none	N/A	N/A	18327.0 (104.0 - 21237.0)
							gubbins	4066702 (80.3)	3452 (4.06)	1066.0 (12.0 – 1322.0)
M. bolletii	1	NZ_AP018436.1	5080450	26380	481543 (9.5)	26380 (100.0)	none	N/A	N/A	N/A
							gubbins	N/A	N/A	N/A
M. massiliense	85	NZ_AP014547.1	4978382	125064	603461 (12.1)	112675	none	N/A	N/A	40005.0 (39005.0 - 40231.0)
							gubbins	3656576 (73.4)	6603 (5.27)	1668.0 (1662.0 - 3976.0)
