# Supplementary material for: Genomic epidemiology of Mycobacterium abscessus in a Canadian cystic fibrosis centre
Source: Sci Rep. 2022 Sep 27;12:16116. doi: 10.1038/s41598-022-19666-8 (PMC9514693; doi:10.1038/s41598-022-19666-8)
Supplement: Supplementary file 3 — Supplementary Information 3. [file 41598_2022_19666_MOESM3_ESM.xlsx]

## Sheet: all
Supplementary Table 2: Public SRA sequences used for global comparison.
Run	pub_url	Country	source_type	source_site	Alias	ArrayExpress-SPECIES	ArrayExpress-Sex	Assay Type	AssemblyName	AvgSpotLen	Bases	BioProject	BioSample	BioSampleModel	Biomaterial_provider	Bytes	COUNTRY	Case_#	Center Name	Collaborator_ID	Collection_Date	Collection_year	Consent	DATASTORE filetype	DATASTORE provider	DATASTORE region	Description	ENA-FIRST-PUBLIC	ENA-FIRST-PUBLIC (run)	ENA-LAST-UPDATE	ENA-LAST-UPDATE (run)	ENA_CHECKLIST	ENA_accession_number	Experiment	External_Id	Extraction-method	Extraction_Date	GEOGRAPHIC_LOCATION	Genotype	Host	Host_Age	IFSAC+_Category	INSDC_center_alias	INSDC_center_name	INSDC_first_public	INSDC_last_update	INSDC_status	Instrument	Isolate
DRR245150	https://www.ncbi.nlm.nih.gov/pubmed/33446475	Japan	Clinical	respiratory				WGS		300	467527249	PRJDB10333	SAMD00244567	MIGS.ba		203728472			NIID		not applicable		public	sra	ncbi,s3,gs	s3.us-east-1,ncbi.public,gs.US								DRX234943						Homo sapiens								Illumina MiniSeq	individual isolate
DRR245151	https://www.ncbi.nlm.nih.gov/pubmed/33446475	Japan	Clinical	respiratory				WGS		299	497828567	PRJDB10333	SAMD00244568	MIGS.ba		217501302			NIID		not applicable		public	sra	s3,gs,ncbi	ncbi.public,gs.US,s3.us-east-1								DRX234944						Homo sapiens								Illumina MiniSeq	individual isolate
DRR245152	https://www.ncbi.nlm.nih.gov/pubmed/33446475	Japan	Clinical	respiratory				WGS		288	453412730	PRJDB10333	SAMD00244569	MIGS.ba		149683649			NIID		not applicable		public	sra	s3,gs,ncbi	s3.us-east-1,gs.US,ncbi.public								DRX234945						Homo sapiens								Illumina MiniSeq	individual isolate
DRR245153	https://www.ncbi.nlm.nih.gov/pubmed/33446475	Japan	Clinical	respiratory				WGS		602	319370632	PRJDB10333	SAMD00244570	MIGS.ba		191984954			NIID		not applicable		public	sra	gs,ncbi,s3	ncbi.public,s3.us-east-1,gs.US								DRX234946						Homo sapiens								Illumina MiniSeq	individual isolate
DRR245154	https://www.ncbi.nlm.nih.gov/pubmed/33446475	Japan	Clinical	respiratory				WGS		288	441199182	PRJDB10333	SAMD00244571	MIGS.ba		145178248			NIID		not applicable		public	sra	gs,s3,ncbi	ncbi.public,s3.us-east-1,gs.US								DRX234947						Homo sapiens								Illumina MiniSeq	individual isolate
DRR245155	https://www.ncbi.nlm.nih.gov/pubmed/33446475	Japan	Clinical	respiratory				WGS		292	186801861	PRJDB10333	SAMD00244572	MIGS.ba		62869658			NIID		not applicable		public	sra	s3,ncbi,gs	s3.us-east-1,gs.US,ncbi.public								DRX234948						Homo sapiens								Illumina MiniSeq	individual isolate
DRR245156	https://www.ncbi.nlm.nih.gov/pubmed/33446475	Japan	Clinical	respiratory				WGS		292	198222899	PRJDB10333	SAMD00244573	MIGS.ba		66005753			NIID		not applicable		public	sra	s3,ncbi,gs	s3.us-east-1,gs.US,ncbi.public								DRX234949						Homo sapiens								Illumina MiniSeq	individual isolate
DRR245157	https://www.ncbi.nlm.nih.gov/pubmed/33446475	Japan	Clinical	respiratory				WGS		289	309914426	PRJDB10333	SAMD00244574	MIGS.ba		102582165			NIID		not applicable		public	sra	gs,ncbi,s3	s3.us-east-1,gs.US,ncbi.public								DRX234950						Homo sapiens								Illumina MiniSeq	individual isolate
DRR245158	https://www.ncbi.nlm.nih.gov/pubmed/33446475	Japan	Clinical	respiratory				WGS		602	561616034	PRJDB10333	SAMD00244575	MIGS.ba		337790115			NIID		not applicable		public	sra	s3,gs,ncbi	s3.us-east-1,gs.US,ncbi.public								DRX234951						Homo sapiens								Illumina MiniSeq	individual isolate
DRR245159	https://www.ncbi.nlm.nih.gov/pubmed/33446475	Japan	Clinical	respiratory				WGS		602	546786968	PRJDB10333	SAMD00244576	MIGS.ba		329144087			NIID		not applicable		public	sra	s3,ncbi,gs	ncbi.public,gs.US,s3.us-east-1								DRX234952						Homo sapiens								Illumina MiniSeq	individual isolate
DRR245160	https://www.ncbi.nlm.nih.gov/pubmed/33446475	Japan	Clinical	respiratory				WGS		300	184454400	PRJDB10333	SAMD00244577	MIGS.ba		61247337			NIID		not applicable		public	sra	ncbi,s3,gs	s3.us-east-1,gs.US,ncbi.public								DRX234953						Homo sapiens								Illumina NovaSeq 6000	individual isolate
DRR245161	https://www.ncbi.nlm.nih.gov/pubmed/33446475	Japan	Clinical	respiratory				WGS		300	2803969200	PRJDB10333	SAMD00244578	MIGS.ba		937428899			NIID		not applicable		public	sra	ncbi,gs,s3	gs.US,ncbi.public,s3.us-east-1								DRX234954						Homo sapiens								Illumina NovaSeq 6000	individual isolate
DRR245162	https://www.ncbi.nlm.nih.gov/pubmed/33446475	Japan	Clinical	respiratory				WGS		300	239680200	PRJDB10333	SAMD00244579	MIGS.ba		80580082			NIID		not applicable		public	sra	gs,ncbi,s3	gs.US,ncbi.public,s3.us-east-1								DRX234955						Homo sapiens								Illumina NovaSeq 6000	individual isolate
DRR245163	https://www.ncbi.nlm.nih.gov/pubmed/33446475	Japan	Clinical	respiratory				WGS		300	515046600	PRJDB10333	SAMD00244580	MIGS.ba		163721832			NIID		not applicable		public	sra	gs,ncbi,s3	s3.us-east-1,gs.US,ncbi.public								DRX234956						Homo sapiens								Illumina NovaSeq 6000	individual isolate
DRR245164	https://www.ncbi.nlm.nih.gov/pubmed/33446475	Japan	Clinical	respiratory				WGS		300	385363800	PRJDB10333	SAMD00244581	MIGS.ba		124174448			NIID		not applicable		public	sra	s3,gs,ncbi	s3.us-east-1,ncbi.public,gs.US								DRX234957						Homo sapiens								Illumina NovaSeq 6000	individual isolate
DRR245165	https://www.ncbi.nlm.nih.gov/pubmed/33446475	Japan	Clinical	respiratory				WGS		300	432864900	PRJDB10333	SAMD00244582	MIGS.ba		139748336			NIID		not applicable		public	sra	s3,gs,ncbi	ncbi.public,gs.US,s3.us-east-1								DRX234958						Homo sapiens								Illumina NovaSeq 6000	individual isolate
DRR245166	https://www.ncbi.nlm.nih.gov/pubmed/33446475	Japan	Clinical	respiratory				WGS		300	244359300	PRJDB10333	SAMD00244583	MIGS.ba		77866356			NIID		not applicable		public	sra	gs,s3,ncbi	s3.us-east-1,gs.US,ncbi.public								DRX234959						Homo sapiens								Illumina NovaSeq 6000	individual isolate
DRR245167	https://www.ncbi.nlm.nih.gov/pubmed/33446475	Japan	Clinical	respiratory				WGS		300	1252572300	PRJDB10333	SAMD00244584	MIGS.ba		397090259			NIID		not applicable		public	sra	gs,s3,ncbi	s3.us-east-1,ncbi.public,gs.US								DRX234960						Homo sapiens								Illumina NovaSeq 6000	individual isolate
DRR245168	https://www.ncbi.nlm.nih.gov/pubmed/33446475	Japan	Clinical	respiratory				WGS		300	169751700	PRJDB10333	SAMD00244585	MIGS.ba		53883074			NIID		not applicable		public	sra	s3,gs,ncbi	ncbi.public,s3.us-east-1,gs.US								DRX234961						Homo sapiens								Illumina NovaSeq 6000	individual isolate
DRR245169	https://www.ncbi.nlm.nih.gov/pubmed/33446475	Japan	Clinical	respiratory				WGS		300	1974792600	PRJDB10333	SAMD00244586	MIGS.ba		632650681			NIID		not applicable		public	sra	ncbi,s3,gs	gs.US,s3.us-east-1,ncbi.public								DRX234962						Homo sapiens								Illumina NovaSeq 6000	individual isolate
DRR245170	https://www.ncbi.nlm.nih.gov/pubmed/33446475	Japan	Clinical	respiratory				WGS		300	156917609	PRJDB10333	SAMD00244587	MIGS.ba		51069456			NIID		not applicable		public	sra	gs,ncbi,s3	gs.US,ncbi.public,s3.us-east-1								DRX234963						Homo sapiens								Illumina MiniSeq	individual isolate
DRR245171	https://www.ncbi.nlm.nih.gov/pubmed/33446475	Japan	Clinical	respiratory				WGS		300	2625877200	PRJDB10333	SAMD00244588	MIGS.ba		845578898			NIID		not applicable		public	sra	gs,s3,ncbi	ncbi.public,s3.us-east-1,gs.US								DRX234964						Homo sapiens								Illumina NovaSeq 6000	individual isolate
DRR245172	https://www.ncbi.nlm.nih.gov/pubmed/33446475	Japan	Clinical	blood				WGS		300	171153300	PRJDB10333	SAMD00244589	MIGS.ba		55323969			NIID		not applicable		public	sra	ncbi,s3,gs	ncbi.public,gs.US,s3.us-east-1								DRX234965						Homo sapiens								Illumina NovaSeq 6000	individual isolate
DRR245173	https://www.ncbi.nlm.nih.gov/pubmed/33446475	Japan	Clinical	respiratory				WGS		300	614074800	PRJDB10333	SAMD00244590	MIGS.ba		197119832			NIID		not applicable		public	sra	s3,gs,ncbi	gs.US,ncbi.public,s3.us-east-1								DRX234966						Homo sapiens								Illumina NovaSeq 6000	individual isolate
DRR245174	https://www.ncbi.nlm.nih.gov/pubmed/33446475	Japan	Clinical	respiratory				WGS		299	242647297	PRJDB10333	SAMD00244591	MIGS.ba		85038648			NIID		not applicable		public	sra	gs,s3,ncbi	gs.US,s3.us-east-1,ncbi.public								DRX234967						Homo sapiens								Illumina NovaSeq 6000	individual isolate
DRR245175	https://www.ncbi.nlm.nih.gov/pubmed/33446475	Japan	Clinical	respiratory				WGS		300	2061226200	PRJDB10333	SAMD00244592	MIGS.ba		657486497			NIID		not applicable		public	sra	s3,gs,ncbi	ncbi.public,s3.us-east-1,gs.US								DRX234968						Homo sapiens								Illumina NovaSeq 6000	individual isolate
DRR245176	https://www.ncbi.nlm.nih.gov/pubmed/33446475	Japan	Clinical	respiratory				WGS		300	2107528200	PRJDB10333	SAMD00244593	MIGS.ba		691479894			NIID		not applicable		public	sra	gs,ncbi,s3	ncbi.public,s3.us-east-1,gs.US								DRX234969						Homo sapiens								Illumina NovaSeq 6000	individual isolate
DRR245177	https://www.ncbi.nlm.nih.gov/pubmed/33446475	Japan	Clinical	respiratory				WGS		300	281156411	PRJDB10333	SAMD00244594	MIGS.ba		107754916			NIID		not applicable		public	sra	gs,ncbi,s3	gs.US,s3.us-east-1,ncbi.public								DRX234970						Homo sapiens								Illumina NovaSeq 6000	individual isolate
DRR245178	https://www.ncbi.nlm.nih.gov/pubmed/33446475	Japan	Clinical	respiratory				WGS		300	2368339500	PRJDB10333	SAMD00244595	MIGS.ba		757974187			NIID		not applicable		public	sra	s3,gs,ncbi	s3.us-east-1,gs.US,ncbi.public								DRX234971						Homo sapiens								Illumina NovaSeq 6000	individual isolate
DRR245179	https://www.ncbi.nlm.nih.gov/pubmed/33446475	Japan	Clinical	respiratory				WGS		300	2188128000	PRJDB10333	SAMD00244596	MIGS.ba		708579007			NIID		not applicable		public	sra	ncbi,s3,gs	s3.us-east-1,gs.US,ncbi.public								DRX234972						Homo sapiens								Illumina NovaSeq 6000	individual isolate
DRR245180	https://www.ncbi.nlm.nih.gov/pubmed/33446475	Japan	Clinical	respiratory				WGS		297	613963865	PRJDB10333	SAMD00244597	MIGS.ba		201850443			NIID		not applicable		public	sra	s3,ncbi,gs	s3.us-east-1,gs.US,ncbi.public								DRX234973						Homo sapiens								Illumina MiniSeq	individual isolate
DRR245181	https://www.ncbi.nlm.nih.gov/pubmed/33446475	Japan	Clinical	respiratory				WGS		300	2188245300	PRJDB10333	SAMD00244598	MIGS.ba		699862822			NIID		not applicable		public	sra	s3,gs,ncbi	s3.us-east-1,gs.US,ncbi.public								DRX234974						Homo sapiens								Illumina NovaSeq 6000	individual isolate
DRR245182	https://www.ncbi.nlm.nih.gov/pubmed/33446475	Japan	Clinical	respiratory				WGS		300	2721931800	PRJDB10333	SAMD00244599	MIGS.ba		876009035			NIID		not applicable		public	sra	gs,s3,ncbi	s3.us-east-1,ncbi.public,gs.US								DRX234975						Homo sapiens								Illumina NovaSeq 6000	individual isolate
DRR245183	https://www.ncbi.nlm.nih.gov/pubmed/33446475	Japan	Clinical	respiratory				WGS		300	319123200	PRJDB10333	SAMD00244600	MIGS.ba		102727042			NIID		not applicable		public	sra	ncbi,gs,s3	ncbi.public,gs.US,s3.us-east-1								DRX234976						Homo sapiens								Illumina NovaSeq 6000	individual isolate
DRR245184	https://www.ncbi.nlm.nih.gov/pubmed/33446475	Japan	Clinical	respiratory				WGS		300	1290727800	PRJDB10333	SAMD00244601	MIGS.ba		436868585			NIID		not applicable		public	sra	ncbi,gs,s3	ncbi.public,s3.us-east-1,gs.US								DRX234977						Homo sapiens								Illumina NovaSeq 6000	individual isolate
DRR245185	https://www.ncbi.nlm.nih.gov/pubmed/33446475	Japan	Clinical	respiratory				WGS		300	702533400	PRJDB10333	SAMD00244602	MIGS.ba		224533288			NIID		not applicable		public	sra	ncbi,s3,gs	s3.us-east-1,gs.US,ncbi.public								DRX234978						Homo sapiens								Illumina NovaSeq 6000	individual isolate
DRR245186	https://www.ncbi.nlm.nih.gov/pubmed/33446475	Japan	Clinical	respiratory				WGS		300	298959914	PRJDB10333	SAMD00244603	MIGS.ba		114710922			NIID		not applicable		public	sra	s3,gs,ncbi	gs.US,ncbi.public,s3.us-east-1								DRX234979						Homo sapiens								Illumina NovaSeq 6000	individual isolate
DRR245187	https://www.ncbi.nlm.nih.gov/pubmed/33446475	Japan	Clinical	respiratory				WGS		300	1587443400	PRJDB10333	SAMD00244604	MIGS.ba		505511000			NIID		not applicable		public	sra	ncbi,gs,s3	gs.US,ncbi.public,s3.us-east-1								DRX234980						Homo sapiens								Illumina NovaSeq 6000	individual isolate
DRR245188	https://www.ncbi.nlm.nih.gov/pubmed/33446475	Japan	Clinical	respiratory				WGS		300	533363700	PRJDB10333	SAMD00244605	MIGS.ba		173325160			NIID		not applicable		public	sra	gs,ncbi,s3	ncbi.public,s3.us-east-1,gs.US								DRX234981						Homo sapiens								Illumina NovaSeq 6000	individual isolate
DRR245189	https://www.ncbi.nlm.nih.gov/pubmed/33446475	Japan	Clinical	respiratory				WGS		300	803816400	PRJDB10333	SAMD00244606	MIGS.ba		258173617			NIID		not applicable		public	sra	gs,s3,ncbi	ncbi.public,s3.us-east-1,gs.US								DRX234982						Homo sapiens								Illumina NovaSeq 6000	individual isolate
DRR245190	https://www.ncbi.nlm.nih.gov/pubmed/33446475	Japan	Clinical	respiratory				WGS		300	321191696	PRJDB10333	SAMD00244607	MIGS.ba		106388812			NIID		not applicable		public	sra	s3,gs,ncbi	ncbi.public,gs.US,s3.us-east-1								DRX234983						Homo sapiens								Illumina MiniSeq	individual isolate
DRR245191	https://www.ncbi.nlm.nih.gov/pubmed/33446475	Japan	Clinical	respiratory				WGS		300	971823600	PRJDB10333	SAMD00244608	MIGS.ba		312301912			NIID		not applicable		public	sra	gs,ncbi,s3	gs.US,s3.us-east-1,ncbi.public								DRX234984						Homo sapiens								Illumina NovaSeq 6000	individual isolate
DRR245192	https://www.ncbi.nlm.nih.gov/pubmed/33446475	Japan	Clinical	respiratory				WGS		300	648459600	PRJDB10333	SAMD00244609	MIGS.ba		208058811			NIID		not applicable		public	sra	gs,ncbi,s3	gs.US,ncbi.public,s3.us-east-1								DRX234985						Homo sapiens								Illumina NovaSeq 6000	individual isolate
DRR245193	https://www.ncbi.nlm.nih.gov/pubmed/33446475	Japan	Clinical	respiratory				WGS		300	2087287800	PRJDB10333	SAMD00244610	MIGS.ba		649979263			NIID		not applicable		public	sra	s3,ncbi,gs	s3.us-east-1,ncbi.public,gs.US								DRX234986						Homo sapiens								Illumina NovaSeq 6000	individual isolate
DRR245194	https://www.ncbi.nlm.nih.gov/pubmed/33446475	Japan	Clinical	respiratory				WGS		300	3918857100	PRJDB10333	SAMD00244611	MIGS.ba		1250726590			NIID		not applicable		public	sra	gs,s3,ncbi	gs.US,s3.us-east-1,ncbi.public								DRX234987						Homo sapiens								Illumina NovaSeq 6000	individual isolate
DRR245195	https://www.ncbi.nlm.nih.gov/pubmed/33446475	Japan	Clinical	respiratory				WGS		300	2356146000	PRJDB10333	SAMD00244612	MIGS.ba		748499975			NIID		not applicable		public	sra	ncbi,gs,s3	ncbi.public,s3.us-east-1,gs.US								DRX234988						Homo sapiens								Illumina NovaSeq 6000	individual isolate
DRR245196	https://www.ncbi.nlm.nih.gov/pubmed/33446475	Japan	Clinical	respiratory				WGS		300	2861422200	PRJDB10333	SAMD00244613	MIGS.ba		909915172			NIID		not applicable		public	sra	s3,ncbi,gs	s3.us-east-1,ncbi.public,gs.US								DRX234989						Homo sapiens								Illumina NovaSeq 6000	individual isolate
DRR245197	https://www.ncbi.nlm.nih.gov/pubmed/33446475	Japan	Clinical	respiratory				WGS		300	838891500	PRJDB10333	SAMD00244614	MIGS.ba		269137013			NIID		not applicable		public	sra	s3,ncbi,gs	ncbi.public,gs.US,s3.us-east-1								DRX234990						Homo sapiens								Illumina NovaSeq 6000	individual isolate
DRR245198	https://www.ncbi.nlm.nih.gov/pubmed/33446475	Japan	Clinical	respiratory				WGS		300	1354310700	PRJDB10333	SAMD00244615	MIGS.ba		437196624			NIID		not applicable		public	sra	s3,ncbi,gs	ncbi.public,gs.US,s3.us-east-1								DRX234991						Homo sapiens								Illumina NovaSeq 6000	individual isolate
DRR245199	https://www.ncbi.nlm.nih.gov/pubmed/33446475	Japan	Clinical	respiratory				WGS		300	439410600	PRJDB10333	SAMD00244616	MIGS.ba		140431559			NIID		not applicable		public	sra	gs,s3,ncbi	ncbi.public,s3.us-east-1,gs.US								DRX234992						Homo sapiens								Illumina NovaSeq 6000	individual isolate
DRR245200	https://www.ncbi.nlm.nih.gov/pubmed/33446475	Japan	Clinical	respiratory				WGS		300	549887400	PRJDB10333	SAMD00244617	MIGS.ba		174334403			NIID		not applicable		public	sra	s3,ncbi,gs	gs.US,s3.us-east-1,ncbi.public								DRX234993						Homo sapiens								Illumina NovaSeq 6000	individual isolate
DRR245201	https://www.ncbi.nlm.nih.gov/pubmed/33446475	Japan	Clinical	respiratory				WGS		296	486410792	PRJDB10333	SAMD00244618	MIGS.ba		159751328			NIID		not applicable		public	sra	gs,s3,ncbi	gs.US,ncbi.public,s3.us-east-1								DRX234994						Homo sapiens								Illumina MiniSeq	individual isolate
DRR245202	https://www.ncbi.nlm.nih.gov/pubmed/33446475	Japan	Clinical	respiratory				WGS		300	589074190	PRJDB10333	SAMD00244619	MIGS.ba		241141819			NIID		not applicable		public	sra	s3,gs,ncbi	gs.US,ncbi.public,s3.us-east-1								DRX234995						Homo sapiens								Illumina NovaSeq 6000	individual isolate
DRR245203	https://www.ncbi.nlm.nih.gov/pubmed/33446475	Japan	Clinical	respiratory				WGS		300	496288800	PRJDB10333	SAMD00244620	MIGS.ba		159535977			NIID		not applicable		public	sra	ncbi,s3,gs	gs.US,s3.us-east-1,ncbi.public								DRX234996						Homo sapiens								Illumina NovaSeq 6000	individual isolate
DRR245204	https://www.ncbi.nlm.nih.gov/pubmed/33446475	Japan	Clinical	respiratory				WGS		300	1212572700	PRJDB10333	SAMD00244621	MIGS.ba		385386846			NIID		not applicable		public	sra	ncbi,gs,s3	gs.US,s3.us-east-1,ncbi.public								DRX234997						Homo sapiens								Illumina NovaSeq 6000	individual isolate
DRR245205	https://www.ncbi.nlm.nih.gov/pubmed/33446475	Japan	Clinical	respiratory				WGS		300	2082153300	PRJDB10333	SAMD00244622	MIGS.ba		665040601			NIID		not applicable		public	sra	gs,s3,ncbi	ncbi.public,gs.US,s3.us-east-1								DRX234998						Homo sapiens								Illumina NovaSeq 6000	individual isolate
DRR245206	https://www.ncbi.nlm.nih.gov/pubmed/33446475	Japan	Clinical	respiratory				WGS		300	660009600	PRJDB10333	SAMD00244623	MIGS.ba		215501767			NIID		not applicable		public	sra	ncbi,gs,s3	ncbi.public,s3.us-east-1,gs.US								DRX234999						Homo sapiens								Illumina NovaSeq 6000	individual isolate
DRR245207	https://www.ncbi.nlm.nih.gov/pubmed/33446475	Japan	Clinical	respiratory				WGS		300	430902000	PRJDB10333	SAMD00244624	MIGS.ba		138851867			NIID		not applicable		public	sra	gs,ncbi,s3	ncbi.public,gs.US,s3.us-east-1								DRX235000						Homo sapiens								Illumina NovaSeq 6000	individual isolate
DRR245208	https://www.ncbi.nlm.nih.gov/pubmed/33446475	Japan	Clinical	respiratory				WGS		300	160981989	PRJDB10333	SAMD00244625	MIGS.ba		63531127			NIID		not applicable		public	sra	ncbi,gs,s3	gs.US,s3.us-east-1,ncbi.public								DRX235001						Homo sapiens								Illumina NovaSeq 6000	individual isolate
DRR245209	https://www.ncbi.nlm.nih.gov/pubmed/33446475	Japan	Clinical	respiratory				WGS		300	162275100	PRJDB10333	SAMD00244626	MIGS.ba		51257343			NIID		not applicable		public	sra	gs,s3,ncbi	gs.US,s3.us-east-1,ncbi.public								DRX235002						Homo sapiens								Illumina NovaSeq 6000	individual isolate
DRR245210	https://www.ncbi.nlm.nih.gov/pubmed/33446475	Japan	Clinical	respiratory				WGS		286	352137943	PRJDB10333	SAMD00244627	MIGS.ba		115831123			NIID		not applicable		public	sra	s3,ncbi,gs	s3.us-east-1,ncbi.public,gs.US								DRX235003						Homo sapiens								Illumina MiniSeq	individual isolate
DRR245211	https://www.ncbi.nlm.nih.gov/pubmed/33446475	Japan	Clinical	respiratory				WGS		290	291322457	PRJDB10333	SAMD00244628	MIGS.ba		97596986			NIID		not applicable		public	sra	ncbi,s3,gs	ncbi.public,s3.us-east-1,gs.US								DRX235004						Homo sapiens								Illumina MiniSeq	individual isolate
DRR245212	https://www.ncbi.nlm.nih.gov/pubmed/33446475	Japan	Clinical	respiratory				WGS		602	325062542	PRJDB10333	SAMD00244629	MIGS.ba		198664829			NIID		not applicable		public	sra	gs,ncbi,s3	gs.US,s3.us-east-1,ncbi.public								DRX235005						Homo sapiens								Illumina MiniSeq	individual isolate
DRR245213	https://www.ncbi.nlm.nih.gov/pubmed/33446475	Japan	Clinical	respiratory				WGS		545	226260754	PRJDB10333	SAMD00244630	MIGS.ba		134398020			NIID		not applicable		public	sra	s3,gs,ncbi	gs.US,ncbi.public,s3.us-east-1								DRX235006						Homo sapiens								Illumina MiniSeq	individual isolate
DRR245214	https://www.ncbi.nlm.nih.gov/pubmed/33446475	Japan	Clinical	respiratory				WGS		602	309547196	PRJDB10333	SAMD00244631	MIGS.ba		186226736			NIID		not applicable		public	sra	s3,gs,ncbi	gs.US,ncbi.public,s3.us-east-1								DRX235007						Homo sapiens								Illumina MiniSeq	individual isolate
DRR245215	https://www.ncbi.nlm.nih.gov/pubmed/33446475	Japan	Clinical	respiratory				WGS		452	340761562	PRJDB10333	SAMD00244632	MIGS.ba		174138515			NIID		not applicable		public	sra	s3,ncbi,gs	gs.US,ncbi.public,s3.us-east-1								DRX235008						Homo sapiens								Illumina MiniSeq	individual isolate
DRR245216	https://www.ncbi.nlm.nih.gov/pubmed/33446475	Japan	Clinical	respiratory				WGS		300	791407163	PRJDB10333	SAMD00244633	MIGS.ba		335410987			NIID		not applicable		public	sra	s3,gs,ncbi	gs.US,s3.us-east-1,ncbi.public								DRX235009						Homo sapiens								Illumina MiniSeq	individual isolate
DRR245217	https://www.ncbi.nlm.nih.gov/pubmed/33446475	Japan	Clinical	respiratory				WGS		300	611289600	PRJDB10333	SAMD00244634	MIGS.ba		204993322			NIID		not applicable		public	sra	s3,gs,ncbi	gs.US,ncbi.public,s3.us-east-1								DRX235010						Homo sapiens								Illumina NovaSeq 6000	individual isolate
DRR245218	https://www.ncbi.nlm.nih.gov/pubmed/33446475	Japan	Clinical	respiratory				WGS		300	1254376800	PRJDB10333	SAMD00244635	MIGS.ba		418770535			NIID		not applicable		public	sra	s3,gs,ncbi	s3.us-east-1,gs.US,ncbi.public								DRX235011						Homo sapiens								Illumina NovaSeq 6000	individual isolate
DRR245219	https://www.ncbi.nlm.nih.gov/pubmed/33446475	Japan	Clinical	respiratory				WGS		409	255286134	PRJDB10333	SAMD00244636	MIGS.ba		122898699			NIID		not applicable		public	sra	gs,ncbi,s3	gs.US,ncbi.public,s3.us-east-1								DRX235012						Homo sapiens								Illumina MiniSeq	individual isolate
DRR245220	https://www.ncbi.nlm.nih.gov/pubmed/33446475	Japan	Clinical	respiratory				WGS		300	926960100	PRJDB10333	SAMD00244637	MIGS.ba		315239827			NIID		not applicable		public	sra	gs,ncbi,s3	s3.us-east-1,ncbi.public,gs.US								DRX235013						Homo sapiens								Illumina NovaSeq 6000	individual isolate
DRR245221	https://www.ncbi.nlm.nih.gov/pubmed/33446475	Japan	Clinical	respiratory				WGS		300	1175635500	PRJDB10333	SAMD00244638	MIGS.ba		393057861			NIID		not applicable		public	sra	ncbi,s3,gs	s3.us-east-1,gs.US,ncbi.public								DRX235014						Homo sapiens								Illumina NovaSeq 6000	individual isolate
DRR245222	https://www.ncbi.nlm.nih.gov/pubmed/33446475	Japan	Clinical	respiratory				WGS		300	481415100	PRJDB10333	SAMD00244639	MIGS.ba		160867474			NIID		not applicable		public	sra	ncbi,s3,gs	gs.US,s3.us-east-1,ncbi.public								DRX235015						Homo sapiens								Illumina NovaSeq 6000	individual isolate
DRR245223	https://www.ncbi.nlm.nih.gov/pubmed/33446475	Japan	Clinical	respiratory				WGS		300	712748700	PRJDB10333	SAMD00244640	MIGS.ba		241437874			NIID		not applicable		public	sra	ncbi,gs,s3	s3.us-east-1,gs.US,ncbi.public								DRX235016						Homo sapiens								Illumina NovaSeq 6000	individual isolate
DRR245224	https://www.ncbi.nlm.nih.gov/pubmed/33446475	Japan	Clinical	respiratory				WGS		300	928655100	PRJDB10333	SAMD00244641	MIGS.ba		309463907			NIID		not applicable		public	sra	gs,ncbi,s3	gs.US,ncbi.public,s3.us-east-1								DRX235017						Homo sapiens								Illumina NovaSeq 6000	individual isolate
DRR245225	https://www.ncbi.nlm.nih.gov/pubmed/33446475	Japan	Clinical	respiratory				WGS		300	1159844400	PRJDB10333	SAMD00244642	MIGS.ba		415147169			NIID		not applicable		public	sra	s3,ncbi,gs	gs.US,ncbi.public,s3.us-east-1								DRX235018						Homo sapiens								Illumina NovaSeq 6000	individual isolate
DRR245226	https://www.ncbi.nlm.nih.gov/pubmed/33446475	Japan	Clinical	respiratory				WGS		300	226209900	PRJDB10333	SAMD00244643	MIGS.ba		76679398			NIID		not applicable		public	sra	gs,s3,ncbi	ncbi.public,gs.US,s3.us-east-1								DRX235019						Homo sapiens								Illumina NovaSeq 6000	individual isolate
DRR245227	https://www.ncbi.nlm.nih.gov/pubmed/33446475	Japan	Clinical	respiratory				WGS		300	430313697	PRJDB10333	SAMD00244644	MIGS.ba		173059112			NIID		not applicable		public	sra	ncbi,s3,gs	s3.us-east-1,gs.US,ncbi.public								DRX235020						Homo sapiens								Illumina NovaSeq 6000	individual isolate
DRR245228	https://www.ncbi.nlm.nih.gov/pubmed/33446475	Japan	Clinical	respiratory				WGS		300	409434300	PRJDB10333	SAMD00244645	MIGS.ba		141153901			NIID		not applicable		public	sra	gs,s3,ncbi	ncbi.public,gs.US,s3.us-east-1								DRX235021						Homo sapiens								Illumina NovaSeq 6000	individual isolate
DRR245229	https://www.ncbi.nlm.nih.gov/pubmed/33446475	Japan	Clinical	respiratory				WGS		602	641805444	PRJDB10333	SAMD00244646	MIGS.ba		386764846			NIID		not applicable		public	sra	ncbi,s3,gs	ncbi.public,s3.us-east-1,gs.US								DRX235022						Homo sapiens								Illumina MiniSeq	individual isolate
DRR245230	https://www.ncbi.nlm.nih.gov/pubmed/33446475	Japan	Clinical	respiratory				WGS		300	718415400	PRJDB10333	SAMD00244647	MIGS.ba		245703903			NIID		not applicable		public	sra	gs,s3,ncbi	gs.US,ncbi.public,s3.us-east-1								DRX235023						Homo sapiens								Illumina NovaSeq 6000	individual isolate
DRR245231	https://www.ncbi.nlm.nih.gov/pubmed/33446475	Japan	Clinical	respiratory				WGS		300	1204413600	PRJDB10333	SAMD00244648	MIGS.ba		399222969			NIID		not applicable		public	sra	s3,ncbi,gs	gs.US,ncbi.public,s3.us-east-1								DRX235024						Homo sapiens								Illumina NovaSeq 6000	individual isolate
DRR245232	https://www.ncbi.nlm.nih.gov/pubmed/33446475	Japan	Clinical	respiratory				WGS		300	784145100	PRJDB10333	SAMD00244649	MIGS.ba		266213513			NIID		not applicable		public	sra	s3,gs,ncbi	gs.US,s3.us-east-1,ncbi.public								DRX235025						Homo sapiens								Illumina NovaSeq 6000	individual isolate
DRR245233	https://www.ncbi.nlm.nih.gov/pubmed/33446475	Japan	Clinical	respiratory				WGS		300	1135059300	PRJDB10333	SAMD00244650	MIGS.ba		382876791			NIID		not applicable		public	sra	ncbi,s3,gs	gs.US,ncbi.public,s3.us-east-1								DRX235026						Homo sapiens								Illumina NovaSeq 6000	individual isolate
DRR245234	https://www.ncbi.nlm.nih.gov/pubmed/33446475	Japan	Clinical	respiratory				WGS		300	319730700	PRJDB10333	SAMD00244651	MIGS.ba		107704047			NIID		not applicable		public	sra	gs,ncbi,s3	gs.US,s3.us-east-1,ncbi.public								DRX235027						Homo sapiens								Illumina NovaSeq 6000	individual isolate
DRR245235	https://www.ncbi.nlm.nih.gov/pubmed/33446475	Japan	Clinical	respiratory				WGS		300	157959984	PRJDB10333	SAMD00244652	MIGS.ba		51422793			NIID		not applicable		public	sra	s3,gs,ncbi	s3.us-east-1,ncbi.public,gs.US								DRX235028						Homo sapiens								Illumina MiniSeq	individual isolate
DRR245236	https://www.ncbi.nlm.nih.gov/pubmed/33446475	Japan	Clinical	respiratory				WGS		602	270847024	PRJDB10333	SAMD00244653	MIGS.ba		166895279			NIID		not applicable		public	sra	s3,ncbi,gs	s3.us-east-1,gs.US,ncbi.public								DRX235029						Homo sapiens								Illumina MiniSeq	individual isolate
DRR245237	https://www.ncbi.nlm.nih.gov/pubmed/33446475	Japan	Clinical	respiratory				WGS		299	1014425443	PRJDB10333	SAMD00244654	MIGS.ba		345262605			NIID		not applicable		public	sra	ncbi,gs,s3	s3.us-east-1,gs.US,ncbi.public								DRX235030						Homo sapiens								Illumina NovaSeq 6000	individual isolate
DRR245238	https://www.ncbi.nlm.nih.gov/pubmed/33446475	Japan	Clinical	respiratory				WGS		300	821478300	PRJDB10333	SAMD00244655	MIGS.ba		276130018			NIID		not applicable		public	sra	gs,ncbi,s3	s3.us-east-1,gs.US,ncbi.public								DRX235031						Homo sapiens								Illumina NovaSeq 6000	individual isolate
DRR245239	https://www.ncbi.nlm.nih.gov/pubmed/33446475	Japan	Clinical	respiratory				WGS		300	900198900	PRJDB10333	SAMD00244656	MIGS.ba		303451230			NIID		not applicable		public	sra	s3,ncbi,gs	gs.US,ncbi.public,s3.us-east-1								DRX235032						Homo sapiens								Illumina NovaSeq 6000	individual isolate
DRR245240	https://www.ncbi.nlm.nih.gov/pubmed/33446475	Japan	Clinical	respiratory				WGS		300	2220912900	PRJDB10333	SAMD00244657	MIGS.ba		741457885			NIID		not applicable		public	sra	ncbi,s3,gs	s3.us-east-1,gs.US,ncbi.public								DRX235033						Homo sapiens								Illumina NovaSeq 6000	individual isolate
DRR245241	https://www.ncbi.nlm.nih.gov/pubmed/33446475	Japan	Clinical	respiratory				WGS		300	485603400	PRJDB10333	SAMD00244658	MIGS.ba		163173598			NIID		not applicable		public	sra	s3,ncbi,gs	s3.us-east-1,ncbi.public,gs.US								DRX235034						Homo sapiens								Illumina NovaSeq 6000	individual isolate
DRR245242	https://www.ncbi.nlm.nih.gov/pubmed/33446475	Japan	Clinical	respiratory				WGS		300	1394424000	PRJDB10333	SAMD00244659	MIGS.ba		475674436			NIID		not applicable		public	sra	ncbi,s3,gs	s3.us-east-1,ncbi.public,gs.US								DRX235035						Homo sapiens								Illumina NovaSeq 6000	individual isolate
DRR245243	https://www.ncbi.nlm.nih.gov/pubmed/33446475	Japan	Clinical	respiratory				WGS		300	1266394500	PRJDB10333	SAMD00244660	MIGS.ba		432156852			NIID		not applicable		public	sra	ncbi,s3,gs	gs.US,s3.us-east-1,ncbi.public								DRX235036						Homo sapiens								Illumina NovaSeq 6000	individual isolate
DRR245244	https://www.ncbi.nlm.nih.gov/pubmed/33446475	Japan	Clinical	respiratory				WGS		300	669630000	PRJDB10333	SAMD00244661	MIGS.ba		236610167			NIID		not applicable		public	sra	ncbi	ncbi.public								DRX235037						Homo sapiens								Illumina NovaSeq 6000	individual isolate
DRR245245	https://www.ncbi.nlm.nih.gov/pubmed/33446475	Japan	Clinical	respiratory				WGS		602	360241014	PRJDB10333	SAMD00244662	MIGS.ba		217933925			NIID		not applicable		public	sra	gs,ncbi,s3	ncbi.public,s3.us-east-1,gs.US								DRX235038						Homo sapiens								Illumina MiniSeq	individual isolate
DRR245246	https://www.ncbi.nlm.nih.gov/pubmed/33446475	Japan	Clinical	respiratory				WGS		300	366981000	PRJDB10333	SAMD00244663	MIGS.ba		121610490			NIID		not applicable		public	sra	gs,ncbi,s3	ncbi.public,gs.US,s3.us-east-1								DRX235039						Homo sapiens								Illumina NovaSeq 6000	individual isolate
DRR245247	https://www.ncbi.nlm.nih.gov/pubmed/33446475	Japan	Clinical	respiratory				WGS		300	1219562400	PRJDB10333	SAMD00244664	MIGS.ba		409931945			NIID		not applicable		public	sra	gs,s3,ncbi	s3.us-east-1,gs.US,ncbi.public								DRX235040						Homo sapiens								Illumina NovaSeq 6000	individual isolate
DRR245248	https://www.ncbi.nlm.nih.gov/pubmed/33446475	Japan	Clinical	respiratory				WGS		300	1420164000	PRJDB10333	SAMD00244665	MIGS.ba		470354194			NIID		not applicable		public	sra	gs,ncbi,s3	ncbi.public,gs.US,s3.us-east-1								DRX235041						Homo sapiens								Illumina NovaSeq 6000	individual isolate
DRR245249	https://www.ncbi.nlm.nih.gov/pubmed/33446475	Japan	Clinical	respiratory				WGS		300	1708947300	PRJDB10333	SAMD00244666	MIGS.ba		563539285			NIID		not applicable		public	sra	s3,ncbi,gs	gs.US,ncbi.public,s3.us-east-1								DRX235042						Homo sapiens								Illumina MiniSeq	individual isolate
DRR245250	https://www.ncbi.nlm.nih.gov/pubmed/33446475	Japan	Clinical	respiratory				WGS		602	300211982	PRJDB10333	SAMD00244667	MIGS.ba		181480836			NIID		not applicable		public	sra	ncbi,gs,s3	gs.US,s3.us-east-1,ncbi.public								DRX235043						Homo sapiens								Illumina NovaSeq 6000	individual isolate
DRR245251	https://www.ncbi.nlm.nih.gov/pubmed/33446475	Japan	Clinical	respiratory				WGS		300	1261560600	PRJDB10333	SAMD00244668	MIGS.ba		418651958			NIID		not applicable		public	sra	s3,gs,ncbi	s3.us-east-1,ncbi.public,gs.US								DRX235044						Homo sapiens								Illumina NovaSeq 6000	individual isolate
DRR245252	https://www.ncbi.nlm.nih.gov/pubmed/33446475	Japan	Clinical	respiratory				WGS		300	1335431700	PRJDB10333	SAMD00244669	MIGS.ba		445289591			NIID		not applicable		public	sra	s3,ncbi,gs	s3.us-east-1,gs.US,ncbi.public								DRX235045						Homo sapiens								Illumina NovaSeq 6000	individual isolate
DRR245253	https://www.ncbi.nlm.nih.gov/pubmed/33446475	Japan	Clinical	respiratory				WGS		300	1030784700	PRJDB10333	SAMD00244670	MIGS.ba		343936779			NIID		not applicable		public	sra	gs,ncbi,s3	s3.us-east-1,gs.US,ncbi.public								DRX235046						Homo sapiens								Illumina NovaSeq 6000	individual isolate
DRR245254	https://www.ncbi.nlm.nih.gov/pubmed/33446475	Japan	Clinical	respiratory				WGS		300	1282890000	PRJDB10333	SAMD00244671	MIGS.ba		428305140			NIID		not applicable		public	sra	s3,gs,ncbi	ncbi.public,gs.US,s3.us-east-1								DRX235047						Homo sapiens								Illumina NovaSeq 6000	individual isolate
DRR245255	https://www.ncbi.nlm.nih.gov/pubmed/33446475	Japan	Clinical	respiratory				WGS		300	313056995	PRJDB10333	SAMD00244672	MIGS.ba		103706974			NIID		not applicable		public	sra	gs,s3,ncbi	gs.US,s3.us-east-1,ncbi.public								DRX235048						Homo sapiens								Illumina MiniSeq	individual isolate
DRR245256	https://www.ncbi.nlm.nih.gov/pubmed/33446475	Japan	Clinical	respiratory				WGS		300	428519879	PRJDB10333	SAMD00244673	MIGS.ba		167907802			NIID		not applicable		public	sra	s3,gs,ncbi	s3.us-east-1,gs.US,ncbi.public								DRX235049						Homo sapiens								Illumina NovaSeq 6000	individual isolate
DRR245257	https://www.ncbi.nlm.nih.gov/pubmed/33446475	Japan	Clinical	respiratory				WGS		300	487221600	PRJDB10333	SAMD00244674	MIGS.ba		163786353			NIID		not applicable		public	sra	gs,s3,ncbi	gs.US,ncbi.public,s3.us-east-1								DRX235050						Homo sapiens								Illumina NovaSeq 6000	individual isolate
DRR245258	https://www.ncbi.nlm.nih.gov/pubmed/33446475	Japan	Clinical	respiratory				WGS		300	170742600	PRJDB10333	SAMD00244675	MIGS.ba		57515693			NIID		not applicable		public	sra	gs,s3,ncbi	s3.us-east-1,ncbi.public,gs.US								DRX235051						Homo sapiens								Illumina NovaSeq 6000	individual isolate
DRR245259	https://www.ncbi.nlm.nih.gov/pubmed/33446475	Japan	Clinical	respiratory				WGS		300	343581900	PRJDB10333	SAMD00244676	MIGS.ba		115513197			NIID		not applicable		public	sra	s3,gs,ncbi	gs.US,ncbi.public,s3.us-east-1								DRX235052						Homo sapiens								Illumina NovaSeq 6000	individual isolate
DRR245260	https://www.ncbi.nlm.nih.gov/pubmed/33446475	Japan	Clinical	respiratory				WGS		300	965673000	PRJDB10333	SAMD00244677	MIGS.ba		335141321			NIID		not applicable		public	sra	s3,gs,ncbi	ncbi.public,s3.us-east-1,gs.US								DRX235053						Homo sapiens								Illumina NovaSeq 6000	individual isolate
DRR245261	https://www.ncbi.nlm.nih.gov/pubmed/33446475	Japan	Clinical	respiratory				WGS		300	677636100	PRJDB10333	SAMD00244678	MIGS.ba		231388874			NIID		not applicable		public	sra	gs,ncbi,s3	s3.us-east-1,ncbi.public,gs.US								DRX235054						Homo sapiens								Illumina NovaSeq 6000	individual isolate
DRR245262	https://www.ncbi.nlm.nih.gov/pubmed/33446475	Japan	Clinical	respiratory				WGS		300	1195708500	PRJDB10333	SAMD00244679	MIGS.ba		431735187			NIID		not applicable		public	sra	s3,ncbi,gs	s3.us-east-1,ncbi.public,gs.US								DRX235055						Homo sapiens								Illumina NovaSeq 6000	individual isolate
DRR245263	https://www.ncbi.nlm.nih.gov/pubmed/33446475	Japan	Clinical	respiratory				WGS		447	251161761	PRJDB10333	SAMD00244680	MIGS.ba		137841398			NIID		not applicable		public	sra	gs,s3,ncbi	s3.us-east-1,gs.US,ncbi.public								DRX235056						Homo sapiens								Illumina MiniSeq	individual isolate
DRR245264	https://www.ncbi.nlm.nih.gov/pubmed/33446475	Japan	Clinical	respiratory				WGS		602	325002944	PRJDB10333	SAMD00244681	MIGS.ba		195200349			NIID		not applicable		public	sra	s3,ncbi,gs	ncbi.public,gs.US,s3.us-east-1								DRX235057						Homo sapiens								Illumina MiniSeq	individual isolate
DRR245265	https://www.ncbi.nlm.nih.gov/pubmed/33446475	Japan	Clinical	respiratory				WGS		300	673482300	PRJDB10333	SAMD00244682	MIGS.ba		228041894			NIID		not applicable		public	sra	gs,ncbi,s3	ncbi.public,s3.us-east-1,gs.US								DRX235058						Homo sapiens								Illumina NovaSeq 6000	individual isolate
DRR245266	https://www.ncbi.nlm.nih.gov/pubmed/33446475	Japan	Clinical	respiratory				WGS		300	408065031	PRJDB10333	SAMD00244683	MIGS.ba		133073613			NIID		not applicable		public	sra	ncbi,s3,gs	ncbi.public,s3.us-east-1,gs.US								DRX235059						Homo sapiens								Illumina MiniSeq	individual isolate
DRR245267	https://www.ncbi.nlm.nih.gov/pubmed/33446475	Japan	Clinical	respiratory				WGS		300	607975500	PRJDB10333	SAMD00244684	MIGS.ba		202313507			NIID		not applicable		public	sra	s3,gs,ncbi	gs.US,ncbi.public,s3.us-east-1								DRX235060						Homo sapiens								Illumina NovaSeq 6000	individual isolate
DRR245268	https://www.ncbi.nlm.nih.gov/pubmed/33446475	Japan	Clinical	skin				WGS		300	431951700	PRJDB10333	SAMD00244685	MIGS.ba		145500400			NIID		not applicable		public	sra	ncbi,gs,s3	ncbi.public,s3.us-east-1,gs.US								DRX235061						Homo sapiens								Illumina NovaSeq 6000	individual isolate
DRR245269	https://www.ncbi.nlm.nih.gov/pubmed/33446475	Japan	Clinical	respiratory				WGS		300	543017796	PRJDB10333	SAMD00244686	MIGS.ba		224253135			NIID		not applicable		public	sra	gs,s3,ncbi	gs.US,s3.us-east-1,ncbi.public								DRX235062						Homo sapiens								Illumina NovaSeq 6000	individual isolate
DRR245270	https://www.ncbi.nlm.nih.gov/pubmed/33446475	Japan	Clinical	respiratory				WGS		602	266032228	PRJDB10333	SAMD00244687	MIGS.ba		158631340			NIID		not applicable		public	sra	ncbi,gs,s3	ncbi.public,gs.US,s3.us-east-1								DRX235063						Homo sapiens								Illumina MiniSeq	individual isolate
DRR245271	https://www.ncbi.nlm.nih.gov/pubmed/33446475	Japan	Clinical	respiratory				WGS		300	920892600	PRJDB10333	SAMD00244688	MIGS.ba		303115769			NIID		not applicable		public	sra	gs,s3,ncbi	gs.US,ncbi.public,s3.us-east-1								DRX235064						Homo sapiens								Illumina NovaSeq 6000	individual isolate
DRR245272	https://www.ncbi.nlm.nih.gov/pubmed/33446475	Japan	Clinical	respiratory				WGS		298	169813284	PRJDB10333	SAMD00244689	MIGS.ba		57921079			NIID		not applicable		public	sra	gs,s3,ncbi	s3.us-east-1,gs.US,ncbi.public								DRX235065						Homo sapiens								Illumina NovaSeq 6000	individual isolate
DRR245273	https://www.ncbi.nlm.nih.gov/pubmed/33446475	Japan	Clinical	respiratory				WGS		300	263193600	PRJDB10333	SAMD00244690	MIGS.ba		88609403			NIID		not applicable		public	sra	ncbi,gs,s3	s3.us-east-1,ncbi.public,gs.US								DRX235066						Homo sapiens								Illumina NovaSeq 6000	individual isolate
DRR245274	https://www.ncbi.nlm.nih.gov/pubmed/33446475	Japan	Clinical	respiratory				WGS		299	163709685	PRJDB10333	SAMD00244691	MIGS.ba		57360388			NIID		not applicable		public	sra	gs,s3,ncbi	s3.us-east-1,ncbi.public,gs.US								DRX235067						Homo sapiens								Illumina MiniSeq	individual isolate
DRR245275	https://www.ncbi.nlm.nih.gov/pubmed/33446475	Japan	Clinical	respiratory				WGS		300	255081600	PRJDB10333	SAMD00244692	MIGS.ba		84868624			NIID		not applicable		public	sra	gs,s3,ncbi	s3.us-east-1,ncbi.public,gs.US								DRX235068						Homo sapiens								Illumina NovaSeq 6000	individual isolate
DRR245276	https://www.ncbi.nlm.nih.gov/pubmed/33446475	Japan	Clinical	respiratory				WGS		300	1925189400	PRJDB10333	SAMD00244693	MIGS.ba		637022689			NIID		not applicable		public	sra	s3,ncbi,gs	s3.us-east-1,ncbi.public,gs.US								DRX235069						Homo sapiens								Illumina NovaSeq 6000	individual isolate
DRR245277	https://www.ncbi.nlm.nih.gov/pubmed/33446475	Japan	Clinical	respiratory				WGS		300	512460380	PRJDB10333	SAMD00244694	MIGS.ba		208673432			NIID		not applicable		public	sra	gs,s3,ncbi	s3.us-east-1,ncbi.public,gs.US								DRX235070						Homo sapiens								Illumina NovaSeq 6000	individual isolate
DRR245278	https://www.ncbi.nlm.nih.gov/pubmed/33446475	Japan	Clinical	respiratory				WGS		300	267814500	PRJDB10333	SAMD00244695	MIGS.ba		89362194			NIID		not applicable		public	sra	gs,ncbi,s3	gs.US,ncbi.public,s3.us-east-1								DRX235071						Homo sapiens								Illumina NovaSeq 6000	individual isolate
DRR245279	https://www.ncbi.nlm.nih.gov/pubmed/33446475	Japan	Clinical	respiratory				WGS		300	1159910400	PRJDB10333	SAMD00244696	MIGS.ba		387654482			NIID		not applicable		public	sra	s3,gs,ncbi	ncbi.public,gs.US,s3.us-east-1								DRX235072						Homo sapiens								Illumina NovaSeq 6000	individual isolate
DRR245280	https://www.ncbi.nlm.nih.gov/pubmed/33446475	Japan	Clinical	respiratory				WGS		300	272746200	PRJDB10333	SAMD00244697	MIGS.ba		91175493			NIID		not applicable		public	sra	s3,gs,ncbi	ncbi.public,gs.US,s3.us-east-1								DRX235073						Homo sapiens								Illumina NovaSeq 6000	individual isolate
DRR245281	https://www.ncbi.nlm.nih.gov/pubmed/33446475	Japan	Clinical	respiratory				WGS		300	328453800	PRJDB10333	SAMD00244698	MIGS.ba		109122012			NIID		not applicable		public	sra	gs,s3,ncbi	s3.us-east-1,ncbi.public,gs.US								DRX235074						Homo sapiens								Illumina NovaSeq 6000	individual isolate
DRR245282	https://www.ncbi.nlm.nih.gov/pubmed/33446475	Japan	Clinical	respiratory				WGS		299	337339449	PRJDB10333	SAMD00244699	MIGS.ba		129230824			NIID		not applicable		public	sra	s3,ncbi,gs	ncbi.public,gs.US,s3.us-east-1								DRX235075						Homo sapiens								Illumina NovaSeq 6000	individual isolate
DRR245283	https://www.ncbi.nlm.nih.gov/pubmed/33446475	Japan	Clinical	respiratory				WGS		300	174436800	PRJDB10333	SAMD00244700	MIGS.ba		56406031			NIID		not applicable		public	sra	ncbi,s3,gs	s3.us-east-1,gs.US,ncbi.public								DRX235076						Homo sapiens								Illumina NovaSeq 6000	individual isolate
DRR245284	https://www.ncbi.nlm.nih.gov/pubmed/33446475	Japan	Clinical	skin				WGS		300	367226700	PRJDB10333	SAMD00244701	MIGS.ba		118396878			NIID		not applicable		public	sra	ncbi,gs,s3	s3.us-east-1,gs.US,ncbi.public								DRX235077						Homo sapiens								Illumina NovaSeq 6000	individual isolate
DRR245285	https://www.ncbi.nlm.nih.gov/pubmed/33446475	Japan	Clinical	skin				WGS		300	1169167200	PRJDB10333	SAMD00244702	MIGS.ba		382600182			NIID		not applicable		public	sra	s3,gs,ncbi	s3.us-east-1,ncbi.public,gs.US								DRX235078						Homo sapiens								Illumina NovaSeq 6000	individual isolate
DRR245286	https://www.ncbi.nlm.nih.gov/pubmed/33446475	Japan	Clinical	skin				WGS		300	243303300	PRJDB10333	SAMD00244703	MIGS.ba		77457418			NIID		not applicable		public	sra	s3,ncbi,gs	s3.us-east-1,ncbi.public,gs.US								DRX235079						Homo sapiens								Illumina NovaSeq 6000	individual isolate
DRR245287	https://www.ncbi.nlm.nih.gov/pubmed/33446475	Japan	Clinical	skin				WGS		300	1362415500	PRJDB10333	SAMD00244704	MIGS.ba		436144011			NIID		not applicable		public	sra	gs,s3,ncbi	ncbi.public,gs.US,s3.us-east-1								DRX235080						Homo sapiens								Illumina NovaSeq 6000	individual isolate
DRR245288	https://www.ncbi.nlm.nih.gov/pubmed/33446475	Japan	Clinical	skin				WGS		300	351994800	PRJDB10333	SAMD00244705	MIGS.ba		114225612			NIID		not applicable		public	sra	s3,ncbi,gs	gs.US,s3.us-east-1,ncbi.public								DRX235081						Homo sapiens								Illumina NovaSeq 6000	individual isolate
DRR245289	https://www.ncbi.nlm.nih.gov/pubmed/33446475	Japan	Clinical	skin				WGS		300	705459900	PRJDB10333	SAMD00244706	MIGS.ba		223587895			NIID		not applicable		public	sra	ncbi,s3,gs	gs.US,ncbi.public,s3.us-east-1								DRX235082						Homo sapiens								Illumina NovaSeq 6000	individual isolate
DRR245290	https://www.ncbi.nlm.nih.gov/pubmed/33446475	Japan	Clinical	skin				WGS		300	2655108000	PRJDB10333	SAMD00244707	MIGS.ba		844704800			NIID		not applicable		public	sra	gs,ncbi,s3	gs.US,ncbi.public,s3.us-east-1								DRX235083						Homo sapiens								Illumina NovaSeq 6000	individual isolate
DRR245291	https://www.ncbi.nlm.nih.gov/pubmed/33446475	Japan	Environmental	NA				WGS		300	363392100	PRJDB10333	SAMD00244708	MIGS.ba		116282781			NIID		not applicable		public	sra	ncbi,gs,s3	ncbi.public,s3.us-east-1,gs.US								DRX235084						Homo sapiens								Illumina NovaSeq 6000	individual isolate
DRR245292	https://www.ncbi.nlm.nih.gov/pubmed/33446475	Japan	Clinical	respiratory				WGS		292	313552392	PRJDB10333	SAMD00244709	MIGS.ba		103799617			NIID		not applicable		public	sra	s3,ncbi,gs	gs.US,s3.us-east-1,ncbi.public								DRX235085						Homo sapiens								Illumina MiniSeq	individual isolate
DRR245293	https://www.ncbi.nlm.nih.gov/pubmed/33446475	Japan	Clinical	respiratory				WGS		296	406877118	PRJDB10333	SAMD00244710	MIGS.ba		162445564			NIID		not applicable		public	sra	s3,gs,ncbi	s3.us-east-1,gs.US,ncbi.public								DRX235086						Homo sapiens								Illumina MiniSeq	individual isolate
DRR245294	https://www.ncbi.nlm.nih.gov/pubmed/33446475	Japan	Clinical	respiratory				WGS		283	215684723	PRJDB10333	SAMD00244711	MIGS.ba		71846166			NIID		not applicable		public	sra	gs,ncbi,s3	ncbi.public,gs.US,s3.us-east-1								DRX235087						Homo sapiens								Illumina MiniSeq	individual isolate
DRR245295	https://www.ncbi.nlm.nih.gov/pubmed/33446475	Japan	Clinical	respiratory				WGS		292	150673446	PRJDB10333	SAMD00244712	MIGS.ba		50311633			NIID		not applicable		public	sra	gs,s3,ncbi	s3.us-east-1,gs.US,ncbi.public								DRX235088						Homo sapiens								Illumina MiniSeq	individual isolate
DRR245296	https://www.ncbi.nlm.nih.gov/pubmed/33446475	Japan	Clinical	respiratory				WGS		273	193970357	PRJDB10333	SAMD00244713	MIGS.ba		63361538			NIID		not applicable		public	sra	gs,ncbi,s3	ncbi.public,gs.US,s3.us-east-1								DRX235089						Homo sapiens								Illumina MiniSeq	individual isolate
DRR245297	https://www.ncbi.nlm.nih.gov/pubmed/33446475	Japan	Clinical	respiratory				WGS		300	1422418137	PRJDB10333	SAMD00244714	MIGS.ba		605095472			NIID		not applicable		public	sra	ncbi,s3,gs	s3.us-east-1,gs.US,ncbi.public								DRX235090						Homo sapiens								Illumina MiniSeq	individual isolate
DRR016047		Japan						WGS		200	1375678200	PRJDB2099	SAMD00008660			945791828			NIG				public	sra	s3,gs,ncbi	s3.us-east-1,gs.US,ncbi.public								DRX014419														Illumina HiSeq 2500
DRR015960		Japan						WGS		200	2161968200	PRJDB2362	SAMD00010712			1268613726			NIG				public	sra	ncbi,s3,gs	ncbi.public,gs.US,s3.us-east-1								DRX014332														Illumina HiSeq 2500
ERR4298293		Germany						WGS		289	548654028	PRJEB14002	SAMEA7020042			240663699			FZB				public	sra	ncbi,s3,gs	gs.US,s3.us-east-1,ncbi.public		2020-06-28	2020-06-28	2020-06-27	2020-06-27			ERX4247019														NextSeq 500
ERR4298294		Germany						WGS		294	429971524	PRJEB14002	SAMEA7020043			187691126			FZB				public	sra	ncbi,s3,gs	gs.US,ncbi.public,s3.us-east-1		2020-06-28	2020-06-28	2020-06-27	2020-06-27			ERX4247020														NextSeq 500
ERR4298295		Germany						WGS		288	387648775	PRJEB14002	SAMEA7020044			168076418			FZB				public	sra	ncbi,s3,gs	s3.us-east-1,ncbi.public,gs.US		2020-06-28	2020-06-28	2020-06-27	2020-06-27			ERX4247021														NextSeq 500
ERR4298296		Germany						WGS		287	509676949	PRJEB14002	SAMEA7020045			215412147			FZB				public	sra	gs,ncbi,s3	gs.US,ncbi.public,s3.us-east-1		2020-06-28	2020-06-28	2020-06-27	2020-06-27			ERX4247022														NextSeq 500
ERR4298297		Germany						WGS		287	575713144	PRJEB14002	SAMEA7020046			251553919			FZB				public	sra	ncbi,s3,gs	gs.US,ncbi.public,s3.us-east-1		2020-06-28	2020-06-28	2020-06-27	2020-06-27			ERX4247023														NextSeq 500
ERR4298298		Germany						WGS		287	567398363	PRJEB14002	SAMEA7020047			244841570			FZB				public	sra	gs,s3,ncbi	s3.us-east-1,ncbi.public,gs.US		2020-06-28	2020-06-28	2020-06-27	2020-06-27			ERX4247024														NextSeq 500
ERR4298299		Germany						WGS		283	547716529	PRJEB14002	SAMEA7020048			238712711			FZB				public	sra	ncbi,s3,gs	gs.US,s3.us-east-1,ncbi.public		2020-06-28	2020-06-28	2020-06-27	2020-06-27			ERX4247025														NextSeq 500
ERR4298300		Germany						WGS		293	432291516	PRJEB14002	SAMEA7020049			187482765			FZB				public	sra	ncbi,gs,s3	ncbi.public,gs.US,s3.us-east-1		2020-06-28	2020-06-28	2020-06-27	2020-06-27			ERX4247026														NextSeq 500
ERR4298301		Germany						WGS		287	464953245	PRJEB14002	SAMEA7020050			200966050			FZB				public	sra	s3,gs,ncbi	ncbi.public,gs.US,s3.us-east-1		2020-06-28	2020-06-28	2020-06-27	2020-06-27			ERX4247027														NextSeq 500
ERR4298302		Germany						WGS		289	451793404	PRJEB14002	SAMEA7020051			194703748			FZB				public	sra	ncbi,s3,gs	ncbi.public,gs.US,s3.us-east-1		2020-06-28	2020-06-28	2020-06-27	2020-06-27			ERX4247028														NextSeq 500
ERR4298303		Germany						WGS		289	575523876	PRJEB14002	SAMEA7020052			247754637			FZB				public	sra	s3,gs,ncbi	ncbi.public,s3.us-east-1,gs.US		2020-06-28	2020-06-28	2020-06-27	2020-06-27			ERX4247029														NextSeq 500
ERR4298304		Germany						WGS		291	580735342	PRJEB14002	SAMEA7020053			247981814			FZB				public	sra	s3,ncbi,gs	ncbi.public,gs.US,s3.us-east-1		2020-06-28	2020-06-28	2020-06-27	2020-06-27			ERX4247030														NextSeq 500
ERR4298305		Germany						WGS		281	486006468	PRJEB14002	SAMEA7020054			211173707			FZB				public	sra	ncbi,s3,gs	s3.us-east-1,ncbi.public,gs.US		2020-06-28	2020-06-28	2020-06-27	2020-06-27			ERX4247031														NextSeq 500
ERR4298306		Germany						WGS		290	465483434	PRJEB14002	SAMEA7020055			200518780			FZB				public	sra	s3,gs,ncbi	ncbi.public,gs.US,s3.us-east-1		2020-06-28	2020-06-28	2020-06-27	2020-06-27			ERX4247032														NextSeq 500
ERR4298307		Germany						WGS		289	578839784	PRJEB14002	SAMEA7020056			251531968			FZB				public	sra	gs,s3,ncbi	gs.US,ncbi.public,s3.us-east-1		2020-06-28	2020-06-28	2020-06-27	2020-06-27			ERX4247033														NextSeq 500
ERR4298308		Germany						WGS		294	517173789	PRJEB14002	SAMEA7020057			221147714			FZB				public	sra	gs,ncbi,s3	gs.US,ncbi.public,s3.us-east-1		2020-06-28	2020-06-28	2020-06-27	2020-06-27			ERX4247034														NextSeq 500
ERR4298309		Germany						WGS		290	457550184	PRJEB14002	SAMEA7020058			196961690			FZB				public	sra	ncbi,gs,s3	s3.us-east-1,ncbi.public,gs.US		2020-06-28	2020-06-28	2020-06-27	2020-06-27			ERX4247035														NextSeq 500
ERR4298310		Germany						WGS		285	468263692	PRJEB14002	SAMEA7020059			203932009			FZB				public	sra	gs,ncbi,s3	ncbi.public,gs.US,s3.us-east-1		2020-06-28	2020-06-28	2020-06-27	2020-06-27			ERX4247036														NextSeq 500
ERR4298311		Germany						WGS		291	649764776	PRJEB14002	SAMEA7020060			282971962			FZB				public	sra	gs,ncbi,s3	gs.US,ncbi.public,s3.us-east-1		2020-06-28	2020-06-28	2020-06-27	2020-06-27			ERX4247037														NextSeq 500
ERR4298312		Germany						WGS		282	423239348	PRJEB14002	SAMEA7020061			182844554			FZB				public	sra	s3,gs,ncbi	ncbi.public,s3.us-east-1,gs.US		2020-06-28	2020-06-28	2020-06-27	2020-06-27			ERX4247038														NextSeq 500
ERR4298313		Germany						WGS		290	534431893	PRJEB14002	SAMEA7020062			231635259			FZB				public	sra	s3,gs,ncbi	ncbi.public,gs.US,s3.us-east-1		2020-06-28	2020-06-28	2020-06-27	2020-06-27			ERX4247039														NextSeq 500
ERR4298314		Germany						WGS		289	603733298	PRJEB14002	SAMEA7020063			258394443			FZB				public	sra	s3,ncbi,gs	s3.us-east-1,gs.US,ncbi.public		2020-06-28	2020-06-28	2020-06-27	2020-06-27			ERX4247040														NextSeq 500
ERR4298315		Germany						WGS		293	538462667	PRJEB14002	SAMEA7020064			232224098			FZB				public	sra	gs,ncbi,s3	gs.US,s3.us-east-1,ncbi.public		2020-06-28	2020-06-28	2020-06-27	2020-06-27			ERX4247041														NextSeq 500
ERR4298316		Germany						WGS		287	442977284	PRJEB14002	SAMEA7020065			190732867			FZB				public	sra	gs,s3,ncbi	ncbi.public,s3.us-east-1,gs.US		2020-06-28	2020-06-28	2020-06-27	2020-06-27			ERX4247042														NextSeq 500
ERR4298317		Germany						WGS		298	615463609	PRJEB14002	SAMEA7020066			272709779			FZB				public	sra	gs,ncbi,s3	ncbi.public,gs.US,s3.us-east-1		2020-06-28	2020-06-28	2020-06-27	2020-06-27			ERX4247043														NextSeq 500
ERR4298318		Germany						WGS		295	859459531	PRJEB14002	SAMEA7020067			374675564			FZB				public	sra	s3,gs,ncbi	s3.us-east-1,ncbi.public,gs.US		2020-06-28	2020-06-28	2020-06-27	2020-06-27			ERX4247044														NextSeq 500
ERR4298319		Germany						WGS		296	745980574	PRJEB14002	SAMEA7020068			325311253			FZB				public	sra	s3,ncbi,gs	ncbi.public,gs.US,s3.us-east-1		2020-06-28	2020-06-28	2020-06-27	2020-06-27			ERX4247045														NextSeq 500
ERR4298320		Germany						WGS		298	734916297	PRJEB14002	SAMEA7020069			321251150			FZB				public	sra	s3,gs,ncbi	ncbi.public,gs.US,s3.us-east-1		2020-06-28	2020-06-28	2020-06-27	2020-06-27			ERX4247046														NextSeq 500
ERR4298321		Germany						WGS		295	483684617	PRJEB14002	SAMEA7020070			215315579			FZB				public	sra	gs,s3,ncbi	gs.US,ncbi.public,s3.us-east-1		2020-06-28	2020-06-28	2020-06-27	2020-06-27			ERX4247047														NextSeq 500
ERR4298322		Germany						WGS		298	709084887	PRJEB14002	SAMEA7020071			309309099			FZB				public	sra	ncbi,gs,s3	ncbi.public,gs.US,s3.us-east-1		2020-06-28	2020-06-28	2020-06-27	2020-06-27			ERX4247048														NextSeq 500
ERR4298323		Germany						WGS		298	686854779	PRJEB14002	SAMEA7020072			300376513			FZB				public	sra	ncbi,gs,s3	s3.us-east-1,gs.US,ncbi.public		2020-06-28	2020-06-28	2020-06-27	2020-06-27			ERX4247049														NextSeq 500
ERR4298324		Germany						WGS		298	667220161	PRJEB14002	SAMEA7020073			290759698			FZB				public	sra	ncbi,s3,gs	ncbi.public,s3.us-east-1,gs.US		2020-06-28	2020-06-28	2020-06-27	2020-06-27			ERX4247050														NextSeq 500
ERR4298325		Germany						WGS		298	686488944	PRJEB14002	SAMEA7020074			299250371			FZB				public	sra	ncbi,gs,s3	ncbi.public,s3.us-east-1,gs.US		2020-06-28	2020-06-28	2020-06-27	2020-06-27			ERX4247051														NextSeq 500
ERR4298326		Germany						WGS		296	787807899	PRJEB14002	SAMEA7020075			340665330			FZB				public	sra	ncbi,s3,gs	s3.us-east-1,gs.US,ncbi.public		2020-06-28	2020-06-28	2020-06-27	2020-06-27			ERX4247052														NextSeq 500
ERR4298327		Germany						WGS		298	769454439	PRJEB14002	SAMEA7020076			333388708			FZB				public	sra	s3,gs,ncbi	ncbi.public,s3.us-east-1,gs.US		2020-06-28	2020-06-28	2020-06-27	2020-06-27			ERX4247053														NextSeq 500
ERR4298328		Germany						WGS		293	487178734	PRJEB14002	SAMEA7020077			215283267			FZB				public	sra	gs,s3,ncbi	ncbi.public,s3.us-east-1,gs.US		2020-06-28	2020-06-28	2020-06-27	2020-06-27			ERX4247054														NextSeq 500
ERR4298329		Germany						WGS		297	560921524	PRJEB14002	SAMEA7020078			240908648			FZB				public	sra	ncbi,gs,s3	ncbi.public,s3.us-east-1,gs.US		2020-06-28	2020-06-28	2020-06-27	2020-06-27			ERX4247055														NextSeq 500
ERR4298330		Germany						WGS		298	438908596	PRJEB14002	SAMEA7020079			187508502			FZB				public	sra	s3,ncbi,gs	ncbi.public,gs.US,s3.us-east-1		2020-06-28	2020-06-28	2020-06-27	2020-06-27			ERX4247056														NextSeq 500
ERR4298331		Germany						WGS		294	570400526	PRJEB14002	SAMEA7020080			245154210			FZB				public	sra	gs,ncbi,s3	ncbi.public,s3.us-east-1,gs.US		2020-06-28	2020-06-28	2020-06-27	2020-06-27			ERX4247057														NextSeq 500
ERR1413167	https://pubmed.ncbi.nlm.nih.gov/27499141/	Italy			BMG342			WGS		152	442435976	PRJEB14002	SAMEA3986598			233230088			FZB				public	sra,fastq	gs,ena,ncbi,s3	gs.US,ncbi.public,ena,s3.us-east-1			2016-05-12		2018-11-16	ERC000011		ERX1483957										FZB	2016-05-12T17:02:43Z	2016-05-11T22:25:05Z	public	Illumina MiSeq
ERR1413168	https://pubmed.ncbi.nlm.nih.gov/27499141/	Italy			FJ-346			WGS		298	885780332	PRJEB14002	SAMEA3986599			387937523			FZB				public	sra,fastq	ena,s3,gs,ncbi	ncbi.public,gs.US,s3.us-east-1,ena			2016-05-12		2018-11-16	ERC000011		ERX1483958										FZB	2016-05-12T17:02:43Z	2016-05-11T22:25:07Z	public	NextSeq 500
ERR1413169	https://pubmed.ncbi.nlm.nih.gov/27499141/	Italy			FRO-13247			WGS		298	642228825	PRJEB14002	SAMEA3986600			282823091			FZB				public	fastq,sra	ena,ncbi,gs,s3	s3.us-east-1,gs.US,ena,ncbi.public			2016-05-12		2018-11-16	ERC000011		ERX1483959										FZB	2016-05-12T17:02:43Z	2016-05-11T22:25:07Z	public	NextSeq 500
ERR1413170	https://pubmed.ncbi.nlm.nih.gov/27499141/	Italy			FRO-14056			WGS		299	936410614	PRJEB14002	SAMEA3986601			407829620			FZB				public	fastq,sra	ncbi,gs,s3,ena	s3.us-east-1,ena,ncbi.public,gs.US			2016-05-12		2018-11-16	ERC000011		ERX1483960										FZB	2016-05-12T17:02:43Z	2016-05-11T22:25:08Z	public	NextSeq 500
ERR1413171	https://pubmed.ncbi.nlm.nih.gov/27499141/	Italy			GA245			WGS		298	607011366	PRJEB14002	SAMEA3986602			230921816			FZB				public	fastq,sra	gs,ena,ncbi,s3	gs.US,s3.us-east-1,ncbi.public,ena			2016-05-12		2018-11-16	ERC000011		ERX1483961										FZB	2016-05-12T17:02:43Z	2016-05-11T22:25:08Z	public	NextSeq 500
ERR1413172	https://pubmed.ncbi.nlm.nih.gov/27499141/	Italy			GA293			WGS		298	497329221	PRJEB14002	SAMEA3986603			191727882			FZB				public	sra,fastq	ena,gs,s3,ncbi	ncbi.public,s3.us-east-1,gs.US,ena			2016-05-12		2018-11-16	ERC000011		ERX1483962										FZB	2016-05-12T17:02:43Z	2016-05-11T22:25:09Z	public	NextSeq 500
ERR1413173	https://pubmed.ncbi.nlm.nih.gov/27499141/	Italy			GA367			WGS		295	607841023	PRJEB14002	SAMEA3986604			225732850			FZB				public	sra,fastq	s3,ncbi,ena,gs	ncbi.public,gs.US,s3.us-east-1,ena			2016-05-12		2018-11-16	ERC000011		ERX1483963										FZB	2016-05-12T17:02:43Z	2016-05-11T22:25:09Z	public	NextSeq 500
ERR1413174	https://pubmed.ncbi.nlm.nih.gov/27499141/	Italy			GA-529			WGS		298	460144297	PRJEB14002	SAMEA3986605			210281735			FZB				public	sra,fastq	gs,ncbi,ena,s3	gs.US,ncbi.public,s3.us-east-1,ena			2016-05-12		2018-11-16	ERC000011		ERX1483964										FZB	2016-05-12T17:02:43Z	2016-05-11T22:25:10Z	public	NextSeq 500
ERR1413175	https://pubmed.ncbi.nlm.nih.gov/27499141/	Italy			GG152			WGS		298	551714721	PRJEB14002	SAMEA3986606			213511678			FZB				public	fastq,sra	s3,gs,ena,ncbi	ncbi.public,s3.us-east-1,gs.US,ena			2016-05-12		2018-11-16	ERC000011		ERX1483965										FZB	2016-05-12T17:02:43Z	2016-05-11T22:25:11Z	public	NextSeq 500
ERR1413176	https://pubmed.ncbi.nlm.nih.gov/27499141/	Italy			GM-430			WGS		297	575830705	PRJEB14002	SAMEA3986607			259976419			FZB				public	sra,fastq	ena,s3,ncbi,gs	gs.US,s3.us-east-1,ncbi.public,ena			2016-05-12		2018-11-16	ERC000011		ERX1483966										FZB	2016-05-12T17:02:43Z	2016-05-11T22:25:11Z	public	NextSeq 500
ERR1413177	https://pubmed.ncbi.nlm.nih.gov/27499141/	Italy			GT-288			WGS		298	394052075	PRJEB14002	SAMEA3986608			179402956			FZB				public	sra,fastq	ena,gs,ncbi,s3	ncbi.public,gs.US,s3.us-east-1,ena			2016-05-12		2018-11-16	ERC000011		ERX1483967										FZB	2016-05-12T17:02:43Z	2016-05-11T22:25:11Z	public	NextSeq 500
ERR1413178	https://pubmed.ncbi.nlm.nih.gov/27499141/	Italy			MAR-14161			WGS		293	1071473717	PRJEB14002	SAMEA3986609			452618113			FZB				public	fastq,sra	ena,s3,ncbi,gs	ena,s3.us-east-1,ncbi.public,gs.US			2016-05-12		2018-11-16	ERC000011		ERX1483968										FZB	2016-05-12T17:02:43Z	2016-05-11T22:29:32Z	public	NextSeq 500
ERR1413179	https://pubmed.ncbi.nlm.nih.gov/27499141/	Italy			MN352			WGS		582	568949957	PRJEB14002	SAMEA3986610			348266424			FZB				public	sra,fastq	ena,ncbi,s3,gs	ena,s3.us-east-1,gs.US,ncbi.public			2016-05-12		2018-11-16	ERC000011		ERX1483969										FZB	2016-05-12T17:02:43Z	2016-05-11T22:29:32Z	public	Illumina MiSeq
ERR1413180	https://pubmed.ncbi.nlm.nih.gov/27499141/	Italy			MN6			WGS		298	1030069875	PRJEB14002	SAMEA3986611			441435943			FZB				public	fastq,sra	s3,gs,ena,ncbi	s3.us-east-1,gs.US,ena,ncbi.public			2016-05-12		2018-11-16	ERC000011		ERX1483970										FZB	2016-05-12T17:02:43Z	2016-05-11T22:29:32Z	public	NextSeq 500
ERR1413181	https://pubmed.ncbi.nlm.nih.gov/27499141/	Italy			N-3B			WGS		299	444028898	PRJEB14002	SAMEA3986612			198378885			FZB				public	fastq,sra	ncbi,s3,ena,gs	s3.us-east-1,ncbi.public,ena,gs.US			2016-05-12		2018-11-16	ERC000011		ERX1483971										FZB	2016-05-12T17:02:43Z	2016-05-11T22:29:33Z	public	NextSeq 500
ERR1413182	https://pubmed.ncbi.nlm.nih.gov/27499141/	Italy			NOV-11006			WGS		294	1043998762	PRJEB14002	SAMEA3986613			441356544			FZB				public	sra,fastq	s3,ena,gs,ncbi	s3.us-east-1,ena,ncbi.public,gs.US			2016-05-12		2018-11-16	ERC000011		ERX1483972										FZB	2016-05-12T17:02:43Z	2016-05-11T22:29:34Z	public	NextSeq 500
ERR1413183	https://pubmed.ncbi.nlm.nih.gov/27499141/	Italy			PAL-12004			WGS		297	808349656	PRJEB14002	SAMEA3986614			348488227			FZB				public	fastq,sra	ena,s3,gs,ncbi	s3.us-east-1,gs.US,ena,ncbi.public			2016-05-12		2018-11-16	ERC000011		ERX1483973										FZB	2016-05-12T17:02:43Z	2016-05-11T22:29:34Z	public	NextSeq 500
ERR1413184	https://pubmed.ncbi.nlm.nih.gov/27499141/	Italy			PE-239			WGS		296	1464093755	PRJEB14002	SAMEA3986615			641645695			FZB				public	sra,fastq	ncbi,ena,gs,s3	ncbi.public,s3.us-east-1,ena,gs.US			2016-05-12		2018-11-16	ERC000011		ERX1483974										FZB	2016-05-12T17:02:43Z	2016-05-11T22:29:34Z	public	NextSeq 500
ERR1413185	https://pubmed.ncbi.nlm.nih.gov/27499141/	Italy			RIF-BOLL-8-56			WGS		298	414711375	PRJEB14002	SAMEA3986616			162606465			FZB				public	fastq,sra	s3,ncbi,gs,ena	ncbi.public,ena,s3.us-east-1,gs.US			2016-05-12		2018-11-16	ERC000011		ERX1483975										FZB	2016-05-12T17:02:43Z	2016-05-11T22:29:35Z	public	NextSeq 500
ERR1413186	https://pubmed.ncbi.nlm.nih.gov/27499141/	Italy			RIF-MASS-48898-3-20-CCUG			WGS		298	631619994	PRJEB14002	SAMEA3986617			243788328			FZB				public	fastq,sra	gs,ena,s3,ncbi	ena,s3.us-east-1,ncbi.public,gs.US			2016-05-12		2018-11-16	ERC000011		ERX1483976										FZB	2016-05-12T17:02:43Z	2016-05-11T22:29:35Z	public	NextSeq 500
ERR1413187	https://pubmed.ncbi.nlm.nih.gov/27499141/	Italy			SG-70			WGS		294	848732567	PRJEB14002	SAMEA3986618			365772147			FZB				public	fastq,sra	ncbi,ena,s3,gs	s3.us-east-1,ncbi.public,ena,gs.US			2016-05-12		2018-11-16	ERC000011		ERX1483977										FZB	2016-05-12T17:02:43Z	2016-05-11T22:29:35Z	public	NextSeq 500
ERR1413188	https://pubmed.ncbi.nlm.nih.gov/27499141/	Italy			TE-304			WGS		298	816360718	PRJEB14002	SAMEA3986619			357437228			FZB				public	fastq,sra	ena,gs,s3,ncbi	ncbi.public,gs.US,s3.us-east-1,ena			2016-05-12		2018-11-16	ERC000011		ERX1483978										FZB	2016-05-12T17:02:43Z	2016-05-11T22:29:35Z	public	NextSeq 500
ERR1413189	https://pubmed.ncbi.nlm.nih.gov/27499141/	Italy			VM50			WGS		152	492606464	PRJEB14002	SAMEA3986620			256232697			FZB				public	fastq,sra	ena,s3,ncbi,gs	s3.us-east-1,ncbi.public,gs.US,ena			2016-05-12		2018-11-16	ERC000011		ERX1483979										FZB	2016-05-12T17:02:43Z	2016-05-11T22:29:35Z	public	Illumina MiSeq
ERR1413190	https://pubmed.ncbi.nlm.nih.gov/27499141/	Italy			BE-146			WGS		298	639997458	PRJEB14002	SAMEA3986621			275980562			FZB				public	fastq,sra	s3,ncbi,ena,gs	s3.us-east-1,ena,gs.US,ncbi.public			2016-05-12		2018-11-16	ERC000011		ERX1483980										FZB	2016-05-12T17:02:43Z	2016-05-11T22:33:42Z	public	NextSeq 500
ERR1413191	https://pubmed.ncbi.nlm.nih.gov/27499141/	Italy			BE-92			WGS		295	990874394	PRJEB14002	SAMEA3986622			440792589			FZB				public	sra,fastq	ncbi,s3,ena,gs	gs.US,s3.us-east-1,ena,ncbi.public			2016-05-12		2018-11-16	ERC000011		ERX1483981										FZB	2016-05-12T17:02:43Z	2016-05-11T22:33:43Z	public	NextSeq 500
ERR1413192	https://pubmed.ncbi.nlm.nih.gov/27499141/	Italy			BENC-10241			WGS		294	358119291	PRJEB14002	SAMEA3986623			165414064			FZB				public	sra,fastq	s3,ncbi,gs,ena	s3.us-east-1,ncbi.public,ena,gs.US			2016-05-12		2018-11-16	ERC000011		ERX1483982										FZB	2016-05-12T17:02:43Z	2016-05-11T22:33:43Z	public	NextSeq 500
ERR1413193	https://pubmed.ncbi.nlm.nih.gov/27499141/	Italy			BERN-11216			WGS		294	970296602	PRJEB14002	SAMEA3986624			414360604			FZB				public	fastq,sra	gs,ncbi,ena,s3	gs.US,s3.us-east-1,ena,ncbi.public			2016-05-12		2018-11-16	ERC000011		ERX1483983										FZB	2016-05-12T17:02:43Z	2016-05-11T22:33:43Z	public	NextSeq 500
ERR1413194	https://pubmed.ncbi.nlm.nih.gov/27499141/	Italy			BOT			WGS		294	1004927401	PRJEB14002	SAMEA3986625			427550111			FZB				public	fastq,sra	ncbi,ena,gs,s3	gs.US,ena,s3.us-east-1,ncbi.public			2016-05-12		2018-11-16	ERC000011		ERX1483984										FZB	2016-05-12T17:02:43Z	2016-05-11T22:33:43Z	public	NextSeq 500
ERR1413195	https://pubmed.ncbi.nlm.nih.gov/27499141/	Italy			BS-258			WGS		297	650633913	PRJEB14002	SAMEA3986626			283792409			FZB				public	sra,fastq	ena,ncbi,gs,s3	ncbi.public,s3.us-east-1,ena,gs.US			2016-05-12		2018-11-16	ERC000011		ERX1483985										FZB	2016-05-12T17:02:43Z	2016-05-11T22:33:43Z	public	NextSeq 500
ERR1413196	https://pubmed.ncbi.nlm.nih.gov/27499141/	Italy			BS-366			WGS		296	928222668	PRJEB14002	SAMEA3986627			397675187			FZB				public	fastq,sra	ena,s3,gs,ncbi	ncbi.public,s3.us-east-1,ena,gs.US			2016-05-12		2018-11-16	ERC000011		ERX1483986										FZB	2016-05-12T17:02:43Z	2016-05-11T22:33:43Z	public	NextSeq 500
ERR1413197	https://pubmed.ncbi.nlm.nih.gov/27499141/	Italy			BS485			WGS		296	544813809	PRJEB14002	SAMEA3986628			207072415			FZB				public	sra,fastq	gs,ncbi,ena,s3	s3.us-east-1,ena,ncbi.public,gs.US			2016-05-12		2018-11-16	ERC000011		ERX1483987										FZB	2016-05-12T17:02:43Z	2016-05-11T22:33:43Z	public	NextSeq 500
ERR1413198	https://pubmed.ncbi.nlm.nih.gov/27499141/	Italy			CA473			WGS		298	570132709	PRJEB14002	SAMEA3986629			219202248			FZB				public	fastq,sra	s3,ncbi,gs,ena	gs.US,ena,s3.us-east-1,ncbi.public			2016-05-12		2018-11-16	ERC000011		ERX1483988										FZB	2016-05-12T17:02:43Z	2016-05-11T22:33:44Z	public	NextSeq 500
ERR1413199	https://pubmed.ncbi.nlm.nih.gov/27499141/	Italy			CA-68			WGS		289	982576130	PRJEB14002	SAMEA3986630			415720245			FZB				public	fastq,sra	gs,ncbi,ena,s3	ena,ncbi.public,gs.US,s3.us-east-1			2016-05-12		2018-11-16	ERC000011		ERX1483989										FZB	2016-05-12T17:02:43Z	2016-05-11T22:37:32Z	public	NextSeq 500
ERR1413200	https://pubmed.ncbi.nlm.nih.gov/27499141/	Italy			CAPP2015			WGS		298	478484599	PRJEB14002	SAMEA3986631			183287832			FZB				public	sra,fastq	s3,gs,ena,ncbi	s3.us-east-1,gs.US,ncbi.public,ena			2016-05-12		2018-11-16	ERC000011		ERX1483990										FZB	2016-05-12T17:02:43Z	2016-05-11T22:37:32Z	public	NextSeq 500
ERR1413201	https://pubmed.ncbi.nlm.nih.gov/27499141/	Italy			CG-380			WGS		299	816172324	PRJEB14002	SAMEA3986632			364503891			FZB				public	sra,fastq	ncbi,s3,ena,gs	gs.US,ena,ncbi.public,s3.us-east-1			2016-05-12		2018-11-16	ERC000011		ERX1483991										FZB	2016-05-12T17:02:43Z	2016-05-11T22:37:32Z	public	NextSeq 500
ERR1413202	https://pubmed.ncbi.nlm.nih.gov/27499141/	Italy			CP286			WGS		297	610206993	PRJEB14002	SAMEA3986633			236208547			FZB				public	fastq,sra	ncbi,gs,s3,ena	gs.US,ncbi.public,ena,s3.us-east-1			2016-05-12		2018-11-16	ERC000011		ERX1483992										FZB	2016-05-12T17:02:43Z	2016-05-11T22:37:33Z	public	NextSeq 500
ERR1413203	https://pubmed.ncbi.nlm.nih.gov/27499141/	Italy			CP410			WGS		298	445319776	PRJEB14002	SAMEA3986634			173760133			FZB				public	sra,fastq	gs,ena,s3,ncbi	gs.US,s3.us-east-1,ena,ncbi.public			2016-05-12		2018-11-16	ERC000011		ERX1483993										FZB	2016-05-12T17:02:43Z	2016-05-11T22:37:33Z	public	NextSeq 500
ERR1413204	https://pubmed.ncbi.nlm.nih.gov/27499141/	Italy			DED-09116			WGS		298	715365445	PRJEB14002	SAMEA3986635			314513523			FZB				public	sra,fastq	s3,ncbi,gs,ena	s3.us-east-1,ena,gs.US,ncbi.public			2016-05-12		2018-11-16	ERC000011		ERX1483994										FZB	2016-05-12T17:02:43Z	2016-05-11T22:37:33Z	public	NextSeq 500
ERR1413205	https://pubmed.ncbi.nlm.nih.gov/27499141/	Italy			DILEL12043			WGS		296	622778071	PRJEB14002	SAMEA3986636			236406576			FZB				public	sra,fastq	s3,ena,ncbi,gs	s3.us-east-1,ncbi.public,ena,gs.US			2016-05-12		2018-11-16	ERC000011		ERX1483995										FZB	2016-05-12T17:02:43Z	2016-05-11T22:37:33Z	public	NextSeq 500
ERR1413206	https://pubmed.ncbi.nlm.nih.gov/27499141/	Italy			FI-08078			WGS		295	2479004216	PRJEB14002	SAMEA3986637			1074785153			FZB				public	fastq,sra	ena,ncbi,s3,gs	gs.US,s3.us-east-1,ncbi.public,ena			2016-05-12		2018-11-16	ERC000011		ERX1483996										FZB	2016-05-12T17:02:43Z	2016-05-11T22:37:33Z	public	NextSeq 500
ERR1413207	https://pubmed.ncbi.nlm.nih.gov/27499141/	Italy			FI-09303			WGS		298	557851948	PRJEB14002	SAMEA3986638			248659675			FZB				public	sra,fastq	gs,s3,ena,ncbi	s3.us-east-1,ena,gs.US,ncbi.public			2016-05-12		2018-11-16	ERC000011		ERX1483997										FZB	2016-05-12T17:02:43Z	2016-05-11T22:37:33Z	public	NextSeq 500
ERR1413208	https://pubmed.ncbi.nlm.nih.gov/27499141/	Italy			FIO-14025			WGS		297	913861515	PRJEB14002	SAMEA3986639			395293469			FZB				public	sra,fastq	ena,ncbi,gs,s3	ncbi.public,gs.US,s3.us-east-1,ena			2016-05-12		2018-11-16	ERC000011		ERX1483998										FZB	2016-05-12T17:02:43Z	2016-05-11T22:37:33Z	public	NextSeq 500
ERR233332	https://pubmed.ncbi.nlm.nih.gov/23696800/	Scotland	Clinical	respiratory	ED1-1			WGS		72	90746136	PRJEB1520	SAMEA1713760			67942787			ROSLIN INSTITUTE, UNIVERSITY OF EDINBURGH		1998		public	sra,fastq	ena,s3,gs,ncbi	s3.us-east-1,ncbi.public,gs.US,ena			2013-02-27		2018-11-16			ERX207837						Homo sapiens			ROSLIN	The Roslin Institute and Royal (Dick) School of Veterinary Studies\, University of Edinburgh	2013-02-28T17:02:28Z	2018-03-09T10:09:51Z	public	Illumina Genome Analyzer IIx
ERR233333	https://pubmed.ncbi.nlm.nih.gov/23696800/	Scotland	Clinical	respiratory	ED1-2			WGS		72	1202538024	PRJEB1520	SAMEA1713764			635830279			ROSLIN INSTITUTE, UNIVERSITY OF EDINBURGH		1998		public	sra,fastq	s3,gs,ncbi,ena	ena,gs.US,ncbi.public,s3.us-east-1			2013-02-27		2018-11-16			ERX207838						Homo sapiens			ROSLIN	The Roslin Institute and Royal (Dick) School of Veterinary Studies\, University of Edinburgh	2013-02-28T17:02:28Z	2018-03-09T10:09:51Z	public	Illumina Genome Analyzer IIx
ERR233334	https://pubmed.ncbi.nlm.nih.gov/23696800/	Scotland	Clinical	respiratory	ED1-3R			WGS		72	177319008	PRJEB1520	SAMEA1713761			131069081			ROSLIN INSTITUTE, UNIVERSITY OF EDINBURGH		2007		public	sra,fastq	ncbi,gs,s3,ena	ena,s3.us-east-1,gs.US,ncbi.public			2013-02-27		2018-11-16			ERX207839						Homo sapiens			ROSLIN	The Roslin Institute and Royal (Dick) School of Veterinary Studies\, University of Edinburgh	2013-02-28T17:02:28Z	2018-03-09T10:09:51Z	public	Illumina Genome Analyzer IIx
ERR233335	https://pubmed.ncbi.nlm.nih.gov/23696800/	Scotland	Clinical	respiratory	ED1-3S			WGS		72	175296888	PRJEB1520	SAMEA1713762			129829127			ROSLIN INSTITUTE, UNIVERSITY OF EDINBURGH		2007		public	sra,fastq	s3,gs,ena,ncbi	gs.US,s3.us-east-1,ena,ncbi.public			2013-02-27		2018-11-16			ERX207840						Homo sapiens			ROSLIN	The Roslin Institute and Royal (Dick) School of Veterinary Studies\, University of Edinburgh	2013-02-28T17:02:28Z	2018-03-09T10:09:51Z	public	Illumina Genome Analyzer IIx
ERR233336	https://pubmed.ncbi.nlm.nih.gov/23696800/	Scotland	Clinical	respiratory	ED1-4R			WGS		72	153010872	PRJEB1520	SAMEA1713763			112952162			ROSLIN INSTITUTE, UNIVERSITY OF EDINBURGH		2009		public	sra,fastq	ncbi,gs,s3,ena	s3.us-east-1,ena,ncbi.public,gs.US			2013-02-27		2018-11-16			ERX207841						Homo sapiens			ROSLIN	The Roslin Institute and Royal (Dick) School of Veterinary Studies\, University of Edinburgh	2013-02-28T17:02:28Z	2018-03-09T10:09:51Z	public	Illumina Genome Analyzer IIx
ERR233337	https://pubmed.ncbi.nlm.nih.gov/23696800/	Scotland	Clinical	respiratory	ED1-4S			WGS		72	89741304	PRJEB1520	SAMEA1713759			65350837			ROSLIN INSTITUTE, UNIVERSITY OF EDINBURGH		2009		public	fastq,sra	s3,ncbi,gs,ena	gs.US,ena,ncbi.public,s3.us-east-1			2013-02-27		2018-11-16			ERX207842						Homo sapiens			ROSLIN	The Roslin Institute and Royal (Dick) School of Veterinary Studies\, University of Edinburgh	2013-02-28T17:02:28Z	2018-03-09T10:09:51Z	public	Illumina Genome Analyzer IIx
ERR1869531		Germany			10704-15			WGS		300	658045653	PRJEB19845	SAMEA103891075			231664246			FZB				public	fastq,sra	s3,ena,gs,ncbi	ena,s3.us-east-1,ncbi.public,gs.US			2017-04-04		2018-11-16	ERC000011		ERX1930054									FZB	FORSCHUNGSZENTRUM BORSTEL	2017-04-04T17:01:46Z	2017-03-06T07:51:52Z	public	NextSeq 500
ERR1869532		Germany			10704-15			WGS		300	2816132500	PRJEB19845	SAMEA103891075			1223581673			FZB				public	fastq,sra	gs,ncbi,ena,s3	s3.us-east-1,ena,ncbi.public,gs.US			2017-04-04		2018-11-16	ERC000011		ERX1930055									FZB	FORSCHUNGSZENTRUM BORSTEL	2017-04-04T17:01:46Z	2017-03-06T07:51:52Z	public	NextSeq 500
ERR1869533		Germany			13546-15			WGS		295	1681862051	PRJEB19845	SAMEA103891076			740069331			FZB				public	fastq,sra	gs,s3,ena,ncbi	ena,ncbi.public,gs.US,s3.us-east-1			2017-04-04		2018-11-16	ERC000011		ERX1930056									FZB	FORSCHUNGSZENTRUM BORSTEL	2017-04-04T17:01:46Z	2017-03-06T07:51:53Z	public	NextSeq 500
ERR1869534		Germany			15119-15			WGS		292	1209150139	PRJEB19845	SAMEA103891077			553670939			FZB				public	fastq,sra	ena,s3,ncbi,gs	s3.us-east-1,ncbi.public,gs.US,ena			2017-04-04		2018-11-16	ERC000011		ERX1930057									FZB	FORSCHUNGSZENTRUM BORSTEL	2017-04-04T17:01:46Z	2017-03-06T07:51:53Z	public	NextSeq 500
ERR1869535		Germany			2677-16			WGS		240	245816571	PRJEB19845	SAMEA103891078			95248027			FZB				public	fastq,sra	s3,ncbi,gs,ena	gs.US,s3.us-east-1,ncbi.public,ena			2017-04-04		2018-11-16	ERC000011		ERX1930058									FZB	FORSCHUNGSZENTRUM BORSTEL	2017-04-04T17:01:46Z	2017-03-06T07:51:54Z	public	NextSeq 500
ERR1869536		Germany			3174-15			WGS		300	603436619	PRJEB19845	SAMEA103891079			208761640			FZB				public	fastq,sra	ena,gs,s3,ncbi	ncbi.public,gs.US,s3.us-east-1,ena			2017-04-04		2018-11-16	ERC000011		ERX1930059									FZB	FORSCHUNGSZENTRUM BORSTEL	2017-04-04T17:01:46Z	2017-03-06T07:51:55Z	public	NextSeq 500
ERR1869537		Germany			3174-15			WGS		299	2713853738	PRJEB19845	SAMEA103891079			1170508252			FZB				public	fastq,sra	ncbi,gs,ena,s3	s3.us-east-1,gs.US,ena,ncbi.public			2017-04-04		2018-11-16	ERC000011		ERX1930060									FZB	FORSCHUNGSZENTRUM BORSTEL	2017-04-04T17:01:46Z	2017-03-06T07:51:55Z	public	NextSeq 500
ERR1869538		Germany			585-16			WGS		299	1354121420	PRJEB19845	SAMEA103891080			591245782			FZB				public	fastq,sra	ena,s3,gs,ncbi	s3.us-east-1,ncbi.public,ena,gs.US			2017-04-04		2018-11-16	ERC000011		ERX1930061									FZB	FORSCHUNGSZENTRUM BORSTEL	2017-04-04T17:01:46Z	2017-03-06T07:51:56Z	public	NextSeq 500
ERR1869539		Germany			7716-15			WGS		300	718325419	PRJEB19845	SAMEA103891081			250666463			FZB				public	fastq,sra	ncbi,s3,ena,gs	gs.US,s3.us-east-1,ncbi.public,ena			2017-04-04		2018-11-16	ERC000011		ERX1930062									FZB	FORSCHUNGSZENTRUM BORSTEL	2017-04-04T17:01:46Z	2017-03-06T07:51:57Z	public	NextSeq 500
ERR1869540		Germany			7716-15			WGS		300	3098002151	PRJEB19845	SAMEA103891081			1339507969			FZB				public	fastq,sra	s3,ncbi,gs,ena	ena,ncbi.public,s3.us-east-1,gs.US			2017-04-04		2018-11-16	ERC000011		ERX1930063									FZB	FORSCHUNGSZENTRUM BORSTEL	2017-04-04T17:01:46Z	2017-03-06T07:51:57Z	public	NextSeq 500
ERR3012890		Unknown			1d860a2a-9e00-11e7-a1d0-3c4a9275d6c8			WGS	GCA_000006765.1	250	2396202500	PRJEB20836	SAMEA104360920			993723971			WELLCOME SANGER INSTITUTE				public	cram,sra	ena,gs,ncbi,s3	ncbi.public,ena,gs.US,s3.us-east-1			2018-12-18		2018-12-18	ERC000011		ERX3015342									SC	Wellcome Sanger Institute	2018-12-18T17:02:43Z	2017-10-27T21:34:42Z	public	Illumina HiSeq 2500
ERR3012891		Unknown			1d8ed9fc-9e00-11e7-a1d0-3c4a9275d6c8			WGS	GCA_000006765.1	250	2097678250	PRJEB20836	SAMEA104360921			869089297			WELLCOME SANGER INSTITUTE				public	cram,sra	s3,ena,ncbi,gs	ncbi.public,s3.us-east-1,gs.US,ena			2018-12-18		2018-12-18	ERC000011		ERX3015343									SC	Wellcome Sanger Institute	2018-12-18T17:02:44Z	2017-10-27T21:34:43Z	public	Illumina HiSeq 2500
ERR3012892		Unknown			1d975cee-9e00-11e7-a1d0-3c4a9275d6c8			WGS	GCA_000006765.1	250	2156887000	PRJEB20836	SAMEA104360922			898015451			WELLCOME SANGER INSTITUTE				public	sra,cram	ena,s3,gs,ncbi	s3.us-east-1,ncbi.public,ena,gs.US			2018-12-18		2018-12-18	ERC000011		ERX3015344									SC	Wellcome Sanger Institute	2018-12-18T17:02:43Z	2017-10-27T21:34:43Z	public	Illumina HiSeq 2500
ERR3012893		Unknown			1d9eb656-9e00-11e7-a1d0-3c4a9275d6c8			WGS	GCA_000006765.1	250	2114800500	PRJEB20836	SAMEA104360923			879645167			WELLCOME SANGER INSTITUTE				public	cram,sra	gs,s3,ncbi,ena	s3.us-east-1,ena,gs.US,ncbi.public			2018-12-18		2018-12-18	ERC000011		ERX3015345									SC	Wellcome Sanger Institute	2018-12-18T17:02:44Z	2017-10-27T21:34:44Z	public	Illumina HiSeq 2500
ERR3012894		Unknown			1da62620-9e00-11e7-a1d0-3c4a9275d6c8			WGS	GCA_000006765.1	250	2616842500	PRJEB20836	SAMEA104360924			1083348643			WELLCOME SANGER INSTITUTE				public	sra,cram	gs,ncbi,s3,ena	gs.US,ena,ncbi.public,s3.us-east-1			2018-12-18		2018-12-18	ERC000011		ERX3015346									SC	Wellcome Sanger Institute	2018-12-18T17:02:43Z	2017-10-27T21:34:44Z	public	Illumina HiSeq 2500
ERR3012895		Unknown			1daddf8c-9e00-11e7-a1d0-3c4a9275d6c8			WGS	GCA_000006765.1	250	2466980250	PRJEB20836	SAMEA104360925			1014503100			WELLCOME SANGER INSTITUTE				public	sra,cram	ena,gs,ncbi,s3	ncbi.public,ena,gs.US,s3.us-east-1			2018-12-18		2018-12-18	ERC000011		ERX3015347									SC	Wellcome Sanger Institute	2018-12-18T17:02:44Z	2017-10-27T21:34:44Z	public	Illumina HiSeq 2500
ERR3142871		Unknown			0dca607a-d377-11e7-81ba-3c4a9275d6c8			WGS	GCA_000006765.1	300	151137000	PRJEB20836	SAMEA104415058			85774006			WELLCOME SANGER INSTITUTE				public	sra,cram	s3,ncbi,gs,ena	ncbi.public,gs.US,ena,s3.us-east-1			2019-02-08		2019-02-06	ERC000011		ERX3171837									SC	Wellcome Sanger Institute	2019-02-08T17:03:57Z	2017-12-04T20:30:48Z	public	Illumina MiSeq
ERR3142872		Unknown			0dd21ef0-d377-11e7-81ba-3c4a9275d6c8			WGS	GCA_000006765.1	300	147599100	PRJEB20836	SAMEA104415059			83115980			WELLCOME SANGER INSTITUTE				public	cram,sra	ncbi,ena,s3,gs	ena,ncbi.public,gs.US,s3.us-east-1			2019-02-08		2019-02-06	ERC000011		ERX3171838									SC	Wellcome Sanger Institute	2019-02-08T17:03:57Z	2017-12-04T20:30:49Z	public	Illumina MiSeq
ERR3142873		Unknown			0dd9edb0-d377-11e7-81ba-3c4a9275d6c8			WGS	GCA_000006765.1	300	118042800	PRJEB20836	SAMEA104415060			67965599			WELLCOME SANGER INSTITUTE				public	cram,sra	gs,s3,ena,ncbi	ncbi.public,gs.US,ena,s3.us-east-1			2019-02-08		2019-02-06	ERC000011		ERX3171839									SC	Wellcome Sanger Institute	2019-02-08T17:03:57Z	2017-12-04T20:30:50Z	public	Illumina MiSeq
ERR3142874		Unknown			0de1a2bc-d377-11e7-81ba-3c4a9275d6c8			WGS	GCA_000006765.1	300	128952000	PRJEB20836	SAMEA104415061			73512261			WELLCOME SANGER INSTITUTE				public	sra,cram	ena,ncbi,s3	ncbi.public,s3.us-east-1,ena			2019-02-08		2019-02-06	ERC000011		ERX3171840									SC	Wellcome Sanger Institute	2019-02-08T17:03:57Z	2017-12-04T20:30:50Z	public	Illumina MiSeq
ERR3142875		Unknown			0de90660-d377-11e7-81ba-3c4a9275d6c8			WGS	GCA_000006765.1	300	133239600	PRJEB20836	SAMEA104415062			76639976			WELLCOME SANGER INSTITUTE				public	sra,cram	ena,ncbi,s3	s3.us-east-1,ena,ncbi.public			2019-02-08		2019-02-06	ERC000011		ERX3171841									SC	Wellcome Sanger Institute	2019-02-08T17:03:57Z	2017-12-04T20:30:51Z	public	Illumina MiSeq
ERR3142876		Unknown			0df02594-d377-11e7-81ba-3c4a9275d6c8			WGS	GCA_000006765.1	300	150196800	PRJEB20836	SAMEA104415063			85086354			WELLCOME SANGER INSTITUTE				public	cram,sra	ncbi,s3,ena	ena,s3.us-east-1,ncbi.public			2019-02-08		2019-02-06	ERC000011		ERX3171842									SC	Wellcome Sanger Institute	2019-02-08T17:03:57Z	2017-12-04T20:30:52Z	public	Illumina MiSeq
ERR3524761		Unknown				Mycobacterium avium		WGS		302	272491278	PRJEB21813	SAMEA4823179			126257017			WELLCOME SANGER INSTITUTE				public	cram,sra	s3,gs,ncbi	s3.us-east-1,gs.US,ncbi.public		2019-09-17	2019-09-17	2018-08-09	2019-09-17			ERX3544018														HiSeq X Ten
ERR3524762		Unknown				Mycobacterium avium		WGS		302	237235798	PRJEB21813	SAMEA4823181			111372024			WELLCOME SANGER INSTITUTE				public	sra,cram	s3,gs,ncbi	ncbi.public,gs.US,s3.us-east-1		2019-09-17	2019-09-17	2018-08-09	2019-09-17			ERX3544019														HiSeq X Ten
ERR3524763		Unknown				Mycobacterium avium		WGS		302	281872908	PRJEB21813	SAMEA4823182			129953728			WELLCOME SANGER INSTITUTE				public	sra,cram	gs,ncbi,s3	s3.us-east-1,ncbi.public,gs.US		2019-09-17	2019-09-17	2018-08-09	2019-09-17			ERX3544020														HiSeq X Ten
ERR3524764		Unknown				Mycobacterium avium		WGS		302	247793416	PRJEB21813	SAMEA4823183			116189629			WELLCOME SANGER INSTITUTE				public	sra,cram	ncbi,gs,s3	ncbi.public,s3.us-east-1,gs.US		2019-09-17	2019-09-17	2018-08-09	2019-09-17			ERX3544021														HiSeq X Ten
ERR3524765		Unknown				Mycobacterium avium		WGS		302	255672898	PRJEB21813	SAMEA4823184			119277960			WELLCOME SANGER INSTITUTE				public	sra,cram	gs,s3,ncbi	ncbi.public,gs.US,s3.us-east-1		2019-09-17	2019-09-17	2018-08-09	2019-09-17			ERX3544022														HiSeq X Ten
ERR3524766		Unknown				Mycobacterium avium		WGS		302	229695160	PRJEB21813	SAMEA4823185			108201837			WELLCOME SANGER INSTITUTE				public	cram,sra	ncbi,s3,gs	gs.US,ncbi.public,s3.us-east-1		2019-09-17	2019-09-17	2018-08-09	2019-09-17			ERX3544023														HiSeq X Ten
ERR3524767		Unknown				Mycobacterium avium		WGS		302	256619064	PRJEB21813	SAMEA4823186			119579977			WELLCOME SANGER INSTITUTE				public	sra,cram	s3,ncbi,gs	ncbi.public,gs.US,s3.us-east-1		2019-09-17	2019-09-17	2018-08-09	2019-09-17			ERX3544024														HiSeq X Ten
ERR3524768		Unknown				Mycobacterium avium		WGS		302	257441712	PRJEB21813	SAMEA4823187			119971836			WELLCOME SANGER INSTITUTE				public	cram,sra	ncbi,s3,gs	s3.us-east-1,ncbi.public,gs.US		2019-09-17	2019-09-17	2018-08-09	2019-09-17			ERX3544025														HiSeq X Ten
ERR3524769		Unknown				Mycobacterium avium		WGS		302	241380446	PRJEB21813	SAMEA4823189			113911355			WELLCOME SANGER INSTITUTE				public	cram,sra	ncbi,gs,s3	s3.us-east-1,ncbi.public,gs.US		2019-09-17	2019-09-17	2018-08-09	2019-09-17			ERX3544026														HiSeq X Ten
ERR3524770		Unknown				Mycobacterium avium		WGS		302	248415536	PRJEB21813	SAMEA4823190			117097988			WELLCOME SANGER INSTITUTE				public	sra,cram	s3,ncbi,gs	ncbi.public,gs.US,s3.us-east-1		2019-09-17	2019-09-17	2018-08-09	2019-09-17			ERX3544027														HiSeq X Ten
ERR3524771		Unknown				Mycobacterium avium		WGS		302	249726820	PRJEB21813	SAMEA4823192			117565256			WELLCOME SANGER INSTITUTE				public	sra,cram	gs,ncbi,s3	s3.us-east-1,gs.US,ncbi.public		2019-09-17	2019-09-17	2018-08-09	2019-09-17			ERX3544028														HiSeq X Ten
ERR3524772		Unknown				Mycobacterium avium		WGS		302	262543096	PRJEB21813	SAMEA4823193			121761522			WELLCOME SANGER INSTITUTE				public	sra,cram	ncbi,s3,gs	ncbi.public,gs.US,s3.us-east-1		2019-09-17	2019-09-17	2018-08-09	2019-09-17			ERX3544029														HiSeq X Ten
ERR3524773		Unknown				Mycobacterium avium		WGS		302	255366368	PRJEB21813	SAMEA4823195			119804026			WELLCOME SANGER INSTITUTE				public	cram,sra	ncbi,s3,gs	ncbi.public,s3.us-east-1,gs.US		2019-09-17	2019-09-17	2018-08-09	2019-09-17			ERX3544030														HiSeq X Ten
ERR3524774		Unknown				Mycobacterium avium		WGS		302	243608904	PRJEB21813	SAMEA4823196			116702517			WELLCOME SANGER INSTITUTE				public	sra,cram	ncbi,gs,s3	gs.US,s3.us-east-1,ncbi.public		2019-09-17	2019-09-17	2018-08-09	2019-09-17			ERX3544031														HiSeq X Ten
ERR3524775		Unknown				Mycobacterium avium		WGS		302	303204678	PRJEB21813	SAMEA4823197			139785259			WELLCOME SANGER INSTITUTE				public	sra,cram	s3,gs,ncbi	ncbi.public,s3.us-east-1,gs.US		2019-09-17	2019-09-17	2018-08-09	2019-09-17			ERX3544032														HiSeq X Ten
ERR3524776		Unknown				Mycobacterium avium		WGS		302	319412716	PRJEB21813	SAMEA4823198			133877447			WELLCOME SANGER INSTITUTE				public	cram,sra	s3,ncbi,gs	ncbi.public,gs.US,s3.us-east-1		2019-09-17	2019-09-17	2018-08-09	2019-09-17			ERX3544033														HiSeq X Ten
ERR3524777		Unknown				Mycobacterium avium		WGS		302	291628112	PRJEB21813	SAMEA4823199			136771755			WELLCOME SANGER INSTITUTE				public	cram,sra	gs,ncbi,s3	ncbi.public,gs.US,s3.us-east-1		2019-09-17	2019-09-17	2018-08-09	2019-09-17			ERX3544034														HiSeq X Ten
ERR3524778		Unknown				Mycobacterium avium		WGS		302	249108324	PRJEB21813	SAMEA4823200			117625940			WELLCOME SANGER INSTITUTE				public	sra,cram	gs,ncbi,s3	s3.us-east-1,ncbi.public,gs.US		2019-09-17	2019-09-17	2018-08-09	2019-09-17			ERX3544035														HiSeq X Ten
ERR3524779		Unknown				Mycobacterium avium		WGS		302	290148916	PRJEB21813	SAMEA4823201			135063102			WELLCOME SANGER INSTITUTE				public	sra,cram	ncbi,gs,s3	s3.us-east-1,gs.US,ncbi.public		2019-09-17	2019-09-17	2018-08-09	2019-09-17			ERX3544036														HiSeq X Ten
ERR3524780		Unknown				Mycobacterium avium		WGS		302	260253634	PRJEB21813	SAMEA4823202			122687249			WELLCOME SANGER INSTITUTE				public	sra,cram	s3,gs,ncbi	gs.US,ncbi.public,s3.us-east-1		2019-09-17	2019-09-17	2018-08-09	2019-09-17			ERX3544037														HiSeq X Ten
ERR3524781		Unknown				Mycobacterium avium		WGS		302	291748308	PRJEB21813	SAMEA4823203			135424553			WELLCOME SANGER INSTITUTE				public	cram,sra	ncbi,s3,gs	gs.US,ncbi.public,s3.us-east-1		2019-09-17	2019-09-17	2018-08-09	2019-09-17			ERX3544038														HiSeq X Ten
ERR3524782		Unknown				Mycobacterium avium		WGS		302	278981560	PRJEB21813	SAMEA4823204			127217190			WELLCOME SANGER INSTITUTE				public	cram,sra	gs,ncbi,s3	gs.US,s3.us-east-1,ncbi.public		2019-09-17	2019-09-17	2018-08-09	2019-09-17			ERX3544039														HiSeq X Ten
ERR3524783		Unknown				Mycobacterium avium		WGS		302	282110280	PRJEB21813	SAMEA4823205			131410872			WELLCOME SANGER INSTITUTE				public	sra,cram	ncbi,s3,gs	gs.US,ncbi.public,s3.us-east-1		2019-09-17	2019-09-17	2018-08-09	2019-09-17			ERX3544040														HiSeq X Ten
ERR3524784		Unknown				Mycobacterium avium		WGS		302	298144668	PRJEB21813	SAMEA4823206			137545266			WELLCOME SANGER INSTITUTE				public	cram,sra	ncbi,s3,gs	gs.US,ncbi.public,s3.us-east-1		2019-09-17	2019-09-17	2018-08-09	2019-09-17			ERX3544041														HiSeq X Ten
ERR3524785		Unknown				Mycobacterium avium		WGS		302	258912150	PRJEB21813	SAMEA4823208			121503143			WELLCOME SANGER INSTITUTE				public	sra,cram	gs,ncbi,s3	s3.us-east-1,gs.US,ncbi.public		2019-09-17	2019-09-17	2018-08-09	2019-09-17			ERX3544042														HiSeq X Ten
ERR3524786		Unknown				Mycobacterium avium		WGS		302	247444002	PRJEB21813	SAMEA4823210			116842727			WELLCOME SANGER INSTITUTE				public	sra,cram	ncbi,gs,s3	s3.us-east-1,gs.US,ncbi.public		2019-09-17	2019-09-17	2018-08-09	2019-09-17			ERX3544043														HiSeq X Ten
ERR3524787		Unknown				Mycobacterium avium		WGS		302	276187154	PRJEB21813	SAMEA4823211			127944356			WELLCOME SANGER INSTITUTE				public	sra,cram	s3,gs,ncbi	ncbi.public,s3.us-east-1,gs.US		2019-09-17	2019-09-17	2018-08-09	2019-09-17			ERX3544044														HiSeq X Ten
ERR3524788		Unknown				Mycobacterium avium		WGS		302	259852880	PRJEB21813	SAMEA4823212			121670974			WELLCOME SANGER INSTITUTE				public	sra,cram	gs,s3,ncbi	ncbi.public,s3.us-east-1,gs.US		2019-09-17	2019-09-17	2018-08-09	2019-09-17			ERX3544045														HiSeq X Ten
ERR3524789		Unknown				Mycobacterium avium		WGS		302	236727230	PRJEB21813	SAMEA4823213			112113066			WELLCOME SANGER INSTITUTE				public	cram,sra	s3,gs,ncbi	s3.us-east-1,ncbi.public,gs.US		2019-09-17	2019-09-17	2018-08-09	2019-09-17			ERX3544046														HiSeq X Ten
ERR3524790		Unknown				Mycobacterium avium		WGS		302	229862468	PRJEB21813	SAMEA4823214			107978674			WELLCOME SANGER INSTITUTE				public	cram,sra	gs,s3,ncbi	ncbi.public,gs.US,s3.us-east-1		2019-09-17	2019-09-17	2018-08-09	2019-09-17			ERX3544047														HiSeq X Ten
ERR3524791		Unknown				Mycobacterium avium		WGS		302	257254472	PRJEB21813	SAMEA4823215			120030708			WELLCOME SANGER INSTITUTE				public	cram,sra	ncbi,gs,s3	ncbi.public,gs.US,s3.us-east-1		2019-09-17	2019-09-17	2018-08-09	2019-09-17			ERX3544048														HiSeq X Ten
ERR3524792		Unknown				Mycobacterium avium		WGS		302	272214948	PRJEB21813	SAMEA4823216			126635337			WELLCOME SANGER INSTITUTE				public	cram,sra	ncbi,gs,s3	s3.us-east-1,gs.US,ncbi.public		2019-09-17	2019-09-17	2018-08-09	2019-09-17			ERX3544049														HiSeq X Ten
ERR3524793		Unknown				Mycobacterium avium		WGS		302	274972208	PRJEB21813	SAMEA4823217			128571307			WELLCOME SANGER INSTITUTE				public	sra,cram	gs,s3,ncbi	s3.us-east-1,ncbi.public,gs.US		2019-09-17	2019-09-17	2018-08-09	2019-09-17			ERX3544050														HiSeq X Ten
ERR3524794		Unknown				Mycobacterium avium		WGS		302	248592206	PRJEB21813	SAMEA4823218			117524881			WELLCOME SANGER INSTITUTE				public	sra,cram	s3,gs,ncbi	ncbi.public,s3.us-east-1,gs.US		2019-09-17	2019-09-17	2018-08-09	2019-09-17			ERX3544051														HiSeq X Ten
ERR3524795		Unknown				Mycobacterium avium		WGS		302	231272204	PRJEB21813	SAMEA4823219			109035550			WELLCOME SANGER INSTITUTE				public	sra,cram	ncbi,s3,gs	s3.us-east-1,ncbi.public,gs.US		2019-09-17	2019-09-17	2018-08-09	2019-09-17			ERX3544052														HiSeq X Ten
ERR3524796		Unknown				Mycobacterium avium		WGS		302	236235574	PRJEB21813	SAMEA4823220			111817322			WELLCOME SANGER INSTITUTE				public	sra,cram	gs,s3,ncbi	s3.us-east-1,ncbi.public,gs.US		2019-09-17	2019-09-17	2018-08-09	2019-09-17			ERX3544053														HiSeq X Ten
ERR3524797		Unknown				Mycobacterium avium		WGS		302	242632840	PRJEB21813	SAMEA4823221			113620912			WELLCOME SANGER INSTITUTE				public	sra,cram	s3,ncbi,gs	s3.us-east-1,gs.US,ncbi.public		2019-09-17	2019-09-17	2018-08-09	2019-09-17			ERX3544054														HiSeq X Ten
ERR3524798		Unknown				Mycobacterium avium		WGS		302	251024514	PRJEB21813	SAMEA4823222			117208267			WELLCOME SANGER INSTITUTE				public	sra,cram	s3,gs,ncbi	gs.US,s3.us-east-1,ncbi.public		2019-09-17	2019-09-17	2018-08-09	2019-09-17			ERX3544055														HiSeq X Ten
ERR3524799		Unknown				Mycobacterium avium		WGS		302	255972482	PRJEB21813	SAMEA4823223			120348021			WELLCOME SANGER INSTITUTE				public	cram,sra	ncbi,gs,s3	gs.US,s3.us-east-1,ncbi.public		2019-09-17	2019-09-17	2018-08-09	2019-09-17			ERX3544056														HiSeq X Ten
ERR3524800		Unknown				Mycobacterium avium		WGS		302	254325072	PRJEB21813	SAMEA4823225			118115967			WELLCOME SANGER INSTITUTE				public	sra,cram	gs,ncbi,s3	s3.us-east-1,gs.US,ncbi.public		2019-09-17	2019-09-17	2018-08-09	2019-09-17			ERX3544057														HiSeq X Ten
ERR3524801		Unknown				Mycobacterium avium		WGS		302	259569302	PRJEB21813	SAMEA4823226			121681035			WELLCOME SANGER INSTITUTE				public	cram,sra	gs,s3,ncbi	ncbi.public,gs.US,s3.us-east-1		2019-09-17	2019-09-17	2018-08-09	2019-09-17			ERX3544058														HiSeq X Ten
ERR3524802		Unknown				Mycobacterium avium		WGS		302	237548670	PRJEB21813	SAMEA4823246			111347887			WELLCOME SANGER INSTITUTE				public	cram,sra	gs,s3,ncbi	s3.us-east-1,ncbi.public,gs.US		2019-09-17	2019-09-17	2018-08-09	2019-09-17			ERX3544059														HiSeq X Ten
ERR3524803		Unknown				Mycobacterium avium		WGS		302	228534574	PRJEB21813	SAMEA4823227			106893582			WELLCOME SANGER INSTITUTE				public	sra,cram	gs,s3,ncbi	ncbi.public,gs.US,s3.us-east-1		2019-09-17	2019-09-17	2018-08-09	2019-09-17			ERX3544060														HiSeq X Ten
ERR3524804		Unknown				Mycobacterium avium		WGS		302	256417630	PRJEB21813	SAMEA4823228			120401246			WELLCOME SANGER INSTITUTE				public	cram,sra	ncbi,s3,gs	ncbi.public,gs.US,s3.us-east-1		2019-09-17	2019-09-17	2018-08-09	2019-09-17			ERX3544061														HiSeq X Ten
ERR3524805		Unknown				Mycobacterium avium		WGS		302	258522570	PRJEB21813	SAMEA4823230			121091013			WELLCOME SANGER INSTITUTE				public	sra,cram	ncbi,s3,gs	ncbi.public,s3.us-east-1,gs.US		2019-09-17	2019-09-17	2018-08-09	2019-09-17			ERX3544062														HiSeq X Ten
ERR3524806		Unknown				Mycobacterium avium		WGS		302	243962244	PRJEB21813	SAMEA4823231			114309921			WELLCOME SANGER INSTITUTE				public	cram,sra	ncbi,gs,s3	s3.us-east-1,gs.US,ncbi.public		2019-09-17	2019-09-17	2018-08-09	2019-09-17			ERX3544063														HiSeq X Ten
ERR3524807		Unknown				Mycobacterium avium		WGS		302	282673208	PRJEB21813	SAMEA4823232			130505944			WELLCOME SANGER INSTITUTE				public	sra,cram	s3,gs,ncbi	ncbi.public,s3.us-east-1,gs.US		2019-09-17	2019-09-17	2018-08-09	2019-09-17			ERX3544064														HiSeq X Ten
ERR3524808		Unknown				Mycobacterium avium		WGS		302	259127778	PRJEB21813	SAMEA4823233			121711903			WELLCOME SANGER INSTITUTE				public	cram,sra	s3,ncbi,gs	gs.US,ncbi.public,s3.us-east-1		2019-09-17	2019-09-17	2018-08-09	2019-09-17			ERX3544065														HiSeq X Ten
ERR3524809		Unknown				Mycobacterium avium		WGS		302	253886568	PRJEB21813	SAMEA4823234			119361957			WELLCOME SANGER INSTITUTE				public	cram,sra	gs,ncbi,s3	ncbi.public,s3.us-east-1,gs.US		2019-09-17	2019-09-17	2018-08-09	2019-09-17			ERX3544066														HiSeq X Ten
ERR3524810		Unknown				Mycobacterium avium		WGS		302	234627122	PRJEB21813	SAMEA4823235			111456945			WELLCOME SANGER INSTITUTE				public	cram,sra	gs,ncbi,s3	gs.US,ncbi.public,s3.us-east-1		2019-09-17	2019-09-17	2018-08-09	2019-09-17			ERX3544067														HiSeq X Ten
ERR3524811		Unknown				Mycobacterium avium		WGS		302	245029210	PRJEB21813	SAMEA4823236			115687810			WELLCOME SANGER INSTITUTE				public	sra,cram	gs,ncbi,s3	s3.us-east-1,gs.US,ncbi.public		2019-09-17	2019-09-17	2018-08-09	2019-09-17			ERX3544068														HiSeq X Ten
ERR3524812		Unknown				Mycobacterium avium		WGS		302	247449438	PRJEB21813	SAMEA4823237			116173938			WELLCOME SANGER INSTITUTE				public	sra,cram	s3,ncbi,gs	s3.us-east-1,ncbi.public,gs.US		2019-09-17	2019-09-17	2018-08-09	2019-09-17			ERX3544069														HiSeq X Ten
ERR3524813		Unknown				Mycobacterium avium		WGS		302	239909404	PRJEB21813	SAMEA4823238			113043268			WELLCOME SANGER INSTITUTE				public	sra,cram	s3,gs,ncbi	s3.us-east-1,gs.US,ncbi.public		2019-09-17	2019-09-17	2018-08-09	2019-09-17			ERX3544070														HiSeq X Ten
ERR3524814		Unknown				Mycobacterium avium		WGS		302	245423320	PRJEB21813	SAMEA4823239			114468204			WELLCOME SANGER INSTITUTE				public	sra,cram	s3,ncbi,gs	s3.us-east-1,gs.US,ncbi.public		2019-09-17	2019-09-17	2018-08-09	2019-09-17			ERX3544072														HiSeq X Ten
ERR3524815		Unknown				Mycobacterium avium		WGS		302	280563738	PRJEB21813	SAMEA4823241			130548692			WELLCOME SANGER INSTITUTE				public	sra,cram	s3,ncbi,gs	gs.US,s3.us-east-1,ncbi.public		2019-09-17	2019-09-17	2018-08-09	2019-09-17			ERX3544074														HiSeq X Ten
ERR3524816		Unknown				Mycobacterium avium		WGS		302	271568970	PRJEB21813	SAMEA4823242			126891946			WELLCOME SANGER INSTITUTE				public	sra,cram	s3,gs,ncbi	ncbi.public,s3.us-east-1,gs.US		2019-09-17	2019-09-17	2018-08-09	2019-09-17			ERX3544075														HiSeq X Ten
ERR3524817		Unknown				Mycobacterium avium		WGS		302	289151712	PRJEB21813	SAMEA4823243			134886189			WELLCOME SANGER INSTITUTE				public	sra,cram	ncbi,s3,gs	ncbi.public,s3.us-east-1,gs.US		2019-09-17	2019-09-17	2018-08-09	2019-09-17			ERX3544076														HiSeq X Ten
ERR3524818		Unknown				Mycobacterium avium		WGS		302	181962550	PRJEB21813	SAMEA4823244			86417096			WELLCOME SANGER INSTITUTE				public	cram,sra	ncbi,s3,gs	ncbi.public,s3.us-east-1,gs.US		2019-09-17	2019-09-17	2018-08-09	2019-09-17			ERX3544077														HiSeq X Ten
ERR3524819		Unknown				Mycobacterium avium		WGS		302	243184896	PRJEB21813	SAMEA4823245			114221311			WELLCOME SANGER INSTITUTE				public	cram,sra	gs,ncbi,s3	ncbi.public,gs.US,s3.us-east-1		2019-09-17	2019-09-17	2018-08-09	2019-09-17			ERX3544078														HiSeq X Ten
ERR3524820		Unknown				Mycobacterium avium		WGS		302	264415194	PRJEB21813	SAMEA4823248			123309629			WELLCOME SANGER INSTITUTE				public	cram,sra	s3,gs,ncbi	gs.US,s3.us-east-1,ncbi.public		2019-09-17	2019-09-17	2018-08-09	2019-09-17			ERX3544079														HiSeq X Ten
ERR3524821		Unknown				Mycobacterium avium		WGS		302	244130156	PRJEB21813	SAMEA4823249			114858829			WELLCOME SANGER INSTITUTE				public	sra,cram	ncbi,gs,s3	gs.US,s3.us-east-1,ncbi.public		2019-09-17	2019-09-17	2018-08-09	2019-09-17			ERX3544080														HiSeq X Ten
ERR3524822		Unknown				Mycobacterium avium		WGS		302	261303688	PRJEB21813	SAMEA4823251			123450697			WELLCOME SANGER INSTITUTE				public	cram,sra	ncbi,s3,gs	s3.us-east-1,gs.US,ncbi.public		2019-09-17	2019-09-17	2018-08-09	2019-09-17			ERX3544081														HiSeq X Ten
ERR3524823		Unknown				Mycobacterium avium		WGS		302	252578606	PRJEB21813	SAMEA4823252			118504604			WELLCOME SANGER INSTITUTE				public	cram,sra	ncbi,gs,s3	gs.US,s3.us-east-1,ncbi.public		2019-09-17	2019-09-17	2018-08-09	2019-09-17			ERX3544082														HiSeq X Ten
ERR3524824		Unknown				Mycobacterium avium		WGS		302	253637116	PRJEB21813	SAMEA4823253			117197644			WELLCOME SANGER INSTITUTE				public	cram,sra	ncbi,s3,gs	gs.US,s3.us-east-1,ncbi.public		2019-09-17	2019-09-17	2018-08-09	2019-09-17			ERX3544083														HiSeq X Ten
ERR3524825		Unknown				Mycobacterium avium		WGS		302	265145128	PRJEB21813	SAMEA4823254			123558462			WELLCOME SANGER INSTITUTE				public	cram,sra	gs,s3,ncbi	s3.us-east-1,gs.US,ncbi.public		2019-09-17	2019-09-17	2018-08-09	2019-09-17			ERX3544084														HiSeq X Ten
ERR3524826		Unknown				Mycobacterium avium		WGS		302	256189922	PRJEB21813	SAMEA4823255			119723538			WELLCOME SANGER INSTITUTE				public	sra,cram	s3,gs,ncbi	s3.us-east-1,ncbi.public,gs.US		2019-09-17	2019-09-17	2018-08-09	2019-09-17			ERX3544085														HiSeq X Ten
ERR3524827		Unknown				Mycobacterium avium		WGS		302	246725846	PRJEB21813	SAMEA4823256			115190370			WELLCOME SANGER INSTITUTE				public	sra,cram	s3,gs,ncbi	ncbi.public,gs.US,s3.us-east-1		2019-09-17	2019-09-17	2018-08-09	2019-09-17			ERX3544086														HiSeq X Ten
ERR3524828		Unknown				Mycobacterium avium		WGS		302	272652546	PRJEB21813	SAMEA4823257			125765382			WELLCOME SANGER INSTITUTE				public	cram,sra	s3,ncbi,gs	s3.us-east-1,gs.US,ncbi.public		2019-09-17	2019-09-17	2018-08-09	2019-09-17			ERX3544087														HiSeq X Ten
ERR3524829		Unknown				Mycobacterium avium		WGS		302	238324206	PRJEB21813	SAMEA4823258			114644319			WELLCOME SANGER INSTITUTE				public	sra,cram	ncbi,s3,gs	ncbi.public,gs.US,s3.us-east-1		2019-09-17	2019-09-17	2018-08-09	2019-09-17			ERX3544088														HiSeq X Ten
ERR3524830		Unknown				Mycobacterium avium		WGS		302	238422658	PRJEB21813	SAMEA4823259			112422009			WELLCOME SANGER INSTITUTE				public	cram,sra	s3,ncbi,gs	ncbi.public,s3.us-east-1,gs.US		2019-09-17	2019-09-17	2018-08-09	2019-09-17			ERX3544089														HiSeq X Ten
ERR3524831		Unknown				Mycobacterium avium		WGS		302	317078256	PRJEB21813	SAMEA4823260			146108248			WELLCOME SANGER INSTITUTE				public	cram,sra	s3,gs,ncbi	ncbi.public,s3.us-east-1,gs.US		2019-09-17	2019-09-17	2018-08-09	2019-09-17			ERX3544090														HiSeq X Ten
ERR3524832		Unknown				Mycobacterium avium		WGS		302	272261758	PRJEB21813	SAMEA4823261			127483005			WELLCOME SANGER INSTITUTE				public	sra,cram	ncbi,s3,gs	s3.us-east-1,gs.US,ncbi.public		2019-09-17	2019-09-17	2018-08-09	2019-09-17			ERX3544091														HiSeq X Ten
ERR3524833		Unknown				Mycobacterium avium		WGS		302	266919076	PRJEB21813	SAMEA4823262			125011219			WELLCOME SANGER INSTITUTE				public	cram,sra	s3,ncbi,gs	ncbi.public,s3.us-east-1,gs.US		2019-09-17	2019-09-17	2018-08-09	2019-09-17			ERX3544092														HiSeq X Ten
ERR3524834		Unknown				Mycobacterium avium		WGS		302	249931878	PRJEB21813	SAMEA4823263			119500398			WELLCOME SANGER INSTITUTE				public	sra,cram	gs,ncbi,s3	ncbi.public,gs.US,s3.us-east-1		2019-09-17	2019-09-17	2018-08-09	2019-09-17			ERX3544093														HiSeq X Ten
ERR3524835		Unknown				Mycobacterium avium		WGS		302	255017256	PRJEB21813	SAMEA4823264			119027308			WELLCOME SANGER INSTITUTE				public	cram,sra	s3,ncbi,gs	s3.us-east-1,gs.US,ncbi.public		2019-09-17	2019-09-17	2018-08-09	2019-09-17			ERX3544094														HiSeq X Ten
ERR3524836		Unknown				Mycobacterium avium		WGS		302	225647756	PRJEB21813	SAMEA4823265			105906947			WELLCOME SANGER INSTITUTE				public	sra,cram	ncbi,gs,s3	ncbi.public,s3.us-east-1,gs.US		2019-09-17	2019-09-17	2018-08-09	2019-09-17			ERX3544095														HiSeq X Ten
ERR3524837		Unknown				Mycobacterium avium		WGS		302	243568134	PRJEB21813	SAMEA4823266			114927431			WELLCOME SANGER INSTITUTE				public	cram,sra	s3,gs,ncbi	s3.us-east-1,ncbi.public,gs.US		2019-09-17	2019-09-17	2018-08-09	2019-09-17			ERX3544096														HiSeq X Ten
ERR3524838		Unknown				Mycobacterium avium		WGS		302	236109036	PRJEB21813	SAMEA4823267			110955060			WELLCOME SANGER INSTITUTE				public	sra,cram	ncbi,gs,s3	s3.us-east-1,ncbi.public,gs.US		2019-09-17	2019-09-17	2018-08-09	2019-09-17			ERX3544097														HiSeq X Ten
ERR3524839		Unknown				Mycobacterium avium		WGS		302	261781150	PRJEB21813	SAMEA4823268			122704219			WELLCOME SANGER INSTITUTE				public	cram,sra	ncbi,s3,gs	ncbi.public,gs.US,s3.us-east-1		2019-09-17	2019-09-17	2018-08-09	2019-09-17			ERX3544098														HiSeq X Ten
ERR3524840		Unknown				Mycobacterium avium		WGS		302	263816932	PRJEB21813	SAMEA4823269			124132148			WELLCOME SANGER INSTITUTE				public	sra,cram	gs,s3,ncbi	s3.us-east-1,ncbi.public,gs.US		2019-09-17	2019-09-17	2018-08-09	2019-09-17			ERX3544099														HiSeq X Ten
ERR3524841		Unknown				Mycobacterium avium		WGS		302	262736678	PRJEB21813	SAMEA4823270			125487720			WELLCOME SANGER INSTITUTE				public	cram,sra	s3,gs,ncbi	s3.us-east-1,gs.US,ncbi.public		2019-09-17	2019-09-17	2018-08-09	2019-09-17			ERX3544100														HiSeq X Ten
ERR3524842		Unknown				Mycobacterium avium		WGS		302	275364506	PRJEB21813	SAMEA4823271			128439008			WELLCOME SANGER INSTITUTE				public	sra,cram	s3,ncbi,gs	ncbi.public,s3.us-east-1,gs.US		2019-09-17	2019-09-17	2018-08-09	2019-09-17			ERX3544101														HiSeq X Ten
ERR3524843		Unknown				Mycobacterium avium		WGS		302	223235682	PRJEB21813	SAMEA4823272			105698021			WELLCOME SANGER INSTITUTE				public	cram,sra	s3,gs,ncbi	ncbi.public,s3.us-east-1,gs.US		2019-09-17	2019-09-17	2018-08-09	2019-09-17			ERX3544102														HiSeq X Ten
ERR3524844		Unknown				Mycobacterium avium		WGS		302	228022382	PRJEB21813	SAMEA4823273			107773315			WELLCOME SANGER INSTITUTE				public	cram,sra	ncbi,gs,s3	ncbi.public,s3.us-east-1,gs.US		2019-09-17	2019-09-17	2018-08-09	2019-09-17			ERX3544103														HiSeq X Ten
ERR3524845		Unknown				Mycobacterium avium	not applicable	WGS		302	230394290	PRJEB21813	SAMEA4823082			109214634			WELLCOME SANGER INSTITUTE				public	sra,cram	s3,gs,ncbi	s3.us-east-1,ncbi.public,gs.US		2019-09-17	2019-09-17	2018-08-09	2019-09-17			ERX3544104														HiSeq X Ten
ERR3524846		Unknown				Mycobacterium avium	not applicable	WGS		302	232784620	PRJEB21813	SAMEA4823083			109636455			WELLCOME SANGER INSTITUTE				public	sra,cram	ncbi,gs,s3	s3.us-east-1,ncbi.public,gs.US		2019-09-17	2019-09-17	2018-08-09	2019-09-17			ERX3544105														HiSeq X Ten
ERR3524847		Unknown				Mycobacterium avium	not applicable	WGS		302	245974772	PRJEB21813	SAMEA4823084			117507621			WELLCOME SANGER INSTITUTE				public	cram,sra	gs,ncbi,s3	ncbi.public,gs.US,s3.us-east-1		2019-09-17	2019-09-17	2018-08-09	2019-09-17			ERX3544106														HiSeq X Ten
ERR3524848		Unknown				Mycobacterium avium	not applicable	WGS		302	254619824	PRJEB21813	SAMEA4823087			119272769			WELLCOME SANGER INSTITUTE				public	sra,cram	s3,ncbi,gs	s3.us-east-1,ncbi.public,gs.US		2019-09-17	2019-09-17	2018-08-09	2019-09-17			ERX3544107														HiSeq X Ten
ERR3524849		Unknown				Mycobacterium avium	not applicable	WGS		302	249376500	PRJEB21813	SAMEA4823089			117180199			WELLCOME SANGER INSTITUTE				public	cram,sra	ncbi,gs,s3	gs.US,ncbi.public,s3.us-east-1		2019-09-17	2019-09-17	2018-08-09	2019-09-17			ERX3544108														HiSeq X Ten
ERR3524850		Unknown				Mycobacterium avium	not applicable	WGS		302	225533600	PRJEB21813	SAMEA4823090			105606292			WELLCOME SANGER INSTITUTE				public	cram,sra	gs,s3,ncbi	s3.us-east-1,ncbi.public,gs.US		2019-09-17	2019-09-17	2018-08-09	2019-09-17			ERX3544109														HiSeq X Ten
ERR3524851		Unknown				Mycobacterium avium	not applicable	WGS		302	242928196	PRJEB21813	SAMEA4823091			113210246			WELLCOME SANGER INSTITUTE				public	cram,sra	s3,ncbi,gs	ncbi.public,gs.US,s3.us-east-1		2019-09-17	2019-09-17	2018-08-09	2019-09-17			ERX3544110														HiSeq X Ten
ERR3524852		Unknown				Mycobacterium avium	not applicable	WGS		302	255404420	PRJEB21813	SAMEA4823094			119358008			WELLCOME SANGER INSTITUTE				public	sra,cram	ncbi,s3,gs	gs.US,s3.us-east-1,ncbi.public		2019-09-17	2019-09-17	2018-08-09	2019-09-17			ERX3544111														HiSeq X Ten
ERR3524853		Unknown				Mycobacterium avium	not applicable	WGS		302	227891918	PRJEB21813	SAMEA4823097			107443068			WELLCOME SANGER INSTITUTE				public	sra,cram	gs,s3,ncbi	gs.US,ncbi.public,s3.us-east-1		2019-09-17	2019-09-17	2018-08-09	2019-09-17			ERX3544112														HiSeq X Ten
ERR3524854		Unknown				Mycobacterium avium	not applicable	WGS		302	236884874	PRJEB21813	SAMEA4823098			110948020			WELLCOME SANGER INSTITUTE				public	sra,cram	ncbi,s3,gs	ncbi.public,s3.us-east-1,gs.US		2019-09-17	2019-09-17	2018-08-09	2019-09-17			ERX3544113														HiSeq X Ten
ERR3524855		Unknown				Mycobacterium avium	not applicable	WGS		302	224656894	PRJEB21813	SAMEA4823102			106098168			WELLCOME SANGER INSTITUTE				public	sra,cram	gs,s3,ncbi	s3.us-east-1,ncbi.public,gs.US		2019-09-17	2019-09-17	2018-08-09	2019-09-17			ERX3544114														HiSeq X Ten
ERR3524856		Unknown				Mycobacterium avium	not applicable	WGS		302	254682338	PRJEB21813	SAMEA4823105			119807938			WELLCOME SANGER INSTITUTE				public	sra,cram	s3,ncbi,gs	gs.US,s3.us-east-1,ncbi.public		2019-09-17	2019-09-17	2018-08-09	2019-09-17			ERX3544115														HiSeq X Ten
ERR3337393		Unknown			95ab56be-be4d-11e7-b52c-3c4a9275d6c8			WGS		302	534425240	PRJEB21813	SAMEA1059388			214042534			WELLCOME SANGER INSTITUTE				public	cram,sra	ena,ncbi,s3,gs	ena,s3.us-east-1,ncbi.public,gs.US			2019-05-23		2019-05-23	ERC000011		ERX3362102									SC	Wellcome Sanger Institute	2019-05-23T17:03:58Z	2018-04-05T16:06:57Z	public	Illumina HiSeq X Ten
ERR3337394		Unknown			95c647d0-be4d-11e7-b52c-3c4a9275d6c8			WGS		302	534192700	PRJEB21813	SAMEA1059389			218315492			WELLCOME SANGER INSTITUTE				public	sra,cram	gs,ncbi,ena,s3	ncbi.public,s3.us-east-1,gs.US,ena			2019-05-23		2019-05-23	ERC000011		ERX3362103									SC	Wellcome Sanger Institute	2019-05-23T17:03:58Z	2018-04-05T16:06:58Z	public	Illumina HiSeq X Ten
ERR3337395		Unknown			95e35d0c-be4d-11e7-b52c-3c4a9275d6c8			WGS		302	594131848	PRJEB21813	SAMEA1059390			242609727			WELLCOME SANGER INSTITUTE				public	cram,sra	s3,ena,ncbi,gs	s3.us-east-1,gs.US,ena,ncbi.public			2019-05-23		2019-05-23	ERC000011		ERX3362104									SC	Wellcome Sanger Institute	2019-05-23T17:03:58Z	2018-04-05T16:06:58Z	public	Illumina HiSeq X Ten
ERR3337396		Unknown			95f5b0ec-be4d-11e7-b52c-3c4a9275d6c8			WGS		302	556259236	PRJEB21813	SAMEA1059391			226311140			WELLCOME SANGER INSTITUTE				public	sra,cram	ena,gs,s3,ncbi	ena,ncbi.public,gs.US,s3.us-east-1			2019-05-23		2019-05-23	ERC000011		ERX3362105									SC	Wellcome Sanger Institute	2019-05-23T17:03:58Z	2018-04-05T16:06:58Z	public	Illumina HiSeq X Ten
ERR3337397		Unknown			9608035a-be4d-11e7-b52c-3c4a9275d6c8			WGS		302	586632886	PRJEB21813	SAMEA1059392			241236846			WELLCOME SANGER INSTITUTE				public	sra,cram	s3,ncbi,gs,ena	gs.US,ncbi.public,s3.us-east-1,ena			2019-05-23		2019-05-23	ERC000011		ERX3362106									SC	Wellcome Sanger Institute	2019-05-23T17:03:58Z	2018-04-05T16:06:58Z	public	Illumina HiSeq X Ten
ERR3337398		Unknown			9610f028-be4d-11e7-b52c-3c4a9275d6c8			WGS		302	508407940	PRJEB21813	SAMEA1059393			210515619			WELLCOME SANGER INSTITUTE				public	cram,sra	s3,ena,gs,ncbi	s3.us-east-1,ena,ncbi.public,gs.US			2019-05-23		2019-05-23	ERC000011		ERX3362107									SC	Wellcome Sanger Institute	2019-05-23T17:03:58Z	2018-04-05T16:06:59Z	public	Illumina HiSeq X Ten
ERR3337399		Unknown			96227eb0-be4d-11e7-b52c-3c4a9275d6c8			WGS		302	590507546	PRJEB21813	SAMEA1059394			240103692			WELLCOME SANGER INSTITUTE				public	cram,sra	ncbi,s3,ena,gs	gs.US,ena,ncbi.public,s3.us-east-1			2019-05-23		2019-05-23	ERC000011		ERX3362108									SC	Wellcome Sanger Institute	2019-05-23T17:03:58Z	2018-04-05T16:06:59Z	public	Illumina HiSeq X Ten
ERR3337400		Unknown			96465ac4-be4d-11e7-b52c-3c4a9275d6c8			WGS		302	594721654	PRJEB21813	SAMEA1059396			239054229			WELLCOME SANGER INSTITUTE				public	sra,cram	ncbi,ena,s3,gs	gs.US,ena,ncbi.public,s3.us-east-1			2019-05-23		2019-05-23	ERC000011		ERX3362109									SC	Wellcome Sanger Institute	2019-05-23T17:03:58Z	2018-04-05T16:06:59Z	public	Illumina HiSeq X Ten
ERR3337401		Unknown			96545f5c-be4d-11e7-b52c-3c4a9275d6c8			WGS		302	510810954	PRJEB21813	SAMEA1059397			208447029			WELLCOME SANGER INSTITUTE				public	sra,cram	ncbi,s3,gs,ena	ncbi.public,ena,s3.us-east-1,gs.US			2019-05-23		2019-05-23	ERC000011		ERX3362110									SC	Wellcome Sanger Institute	2019-05-23T17:03:58Z	2018-04-05T16:07:00Z	public	Illumina HiSeq X Ten
ERR3337402		Unknown			966239a6-be4d-11e7-b52c-3c4a9275d6c8			WGS		302	577157636	PRJEB21813	SAMEA1059398			235622947			WELLCOME SANGER INSTITUTE				public	cram,sra	ncbi,s3,ena,gs	s3.us-east-1,ena,ncbi.public,gs.US			2019-05-23		2019-05-23	ERC000011		ERX3362111									SC	Wellcome Sanger Institute	2019-05-23T17:03:58Z	2018-04-05T16:07:00Z	public	Illumina HiSeq X Ten
ERR3337403		Unknown			966938e6-be4d-11e7-b52c-3c4a9275d6c8			WGS		302	559901658	PRJEB21813	SAMEA1059399			229820125			WELLCOME SANGER INSTITUTE				public	cram,sra	gs,ncbi,ena,s3	ncbi.public,s3.us-east-1,ena,gs.US			2019-05-23		2019-05-23	ERC000011		ERX3362112									SC	Wellcome Sanger Institute	2019-05-23T17:03:58Z	2018-04-05T16:07:00Z	public	Illumina HiSeq X Ten
ERR3337404		Unknown			96703e48-be4d-11e7-b52c-3c4a9275d6c8			WGS		302	543804152	PRJEB21813	SAMEA1059400			223487844			WELLCOME SANGER INSTITUTE				public	sra,cram	s3,ncbi,gs,ena	s3.us-east-1,ncbi.public,gs.US,ena			2019-05-23		2019-05-23	ERC000011		ERX3362113									SC	Wellcome Sanger Institute	2019-05-23T17:03:58Z	2018-04-05T16:07:00Z	public	Illumina HiSeq X Ten
ERR3337405		Unknown			96854342-be4d-11e7-b52c-3c4a9275d6c8			WGS		302	690804766	PRJEB21813	SAMEA1059403			279689107			WELLCOME SANGER INSTITUTE				public	sra,cram	ncbi,s3,ena,gs	s3.us-east-1,ncbi.public,gs.US,ena			2019-05-23		2019-05-23	ERC000011		ERX3362114									SC	Wellcome Sanger Institute	2019-05-23T17:03:58Z	2018-04-05T16:07:01Z	public	Illumina HiSeq X Ten
ERR3337406		Unknown			96927f08-be4d-11e7-b52c-3c4a9275d6c8			WGS		302	574107738	PRJEB21813	SAMEA1059404			236180216			WELLCOME SANGER INSTITUTE				public	cram,sra	ena,ncbi,s3,gs	ena,gs.US,s3.us-east-1,ncbi.public			2019-05-23		2019-05-23	ERC000011		ERX3362115									SC	Wellcome Sanger Institute	2019-05-23T17:03:58Z	2018-04-05T16:07:01Z	public	Illumina HiSeq X Ten
ERR3337407		Unknown			96997dee-be4d-11e7-b52c-3c4a9275d6c8			WGS		302	661991248	PRJEB21813	SAMEA1059405			269239020			WELLCOME SANGER INSTITUTE				public	sra,cram	s3,ncbi,ena,gs	s3.us-east-1,ncbi.public,ena,gs.US			2019-05-23		2019-05-23	ERC000011		ERX3362116									SC	Wellcome Sanger Institute	2019-05-23T17:03:58Z	2018-04-05T16:07:01Z	public	Illumina HiSeq X Ten
ERR3337408		Unknown			96ae8018-be4d-11e7-b52c-3c4a9275d6c8			WGS		302	687673630	PRJEB21813	SAMEA1059407			281319110			WELLCOME SANGER INSTITUTE				public	sra,cram	ncbi,ena,gs,s3	gs.US,ncbi.public,s3.us-east-1,ena			2019-05-23		2019-05-23	ERC000011		ERX3362117									SC	Wellcome Sanger Institute	2019-05-23T17:03:58Z	2018-04-05T16:07:02Z	public	Illumina HiSeq X Ten
ERR3337409		Unknown			96b57d28-be4d-11e7-b52c-3c4a9275d6c8			WGS		302	596699150	PRJEB21813	SAMEA1059408			244293900			WELLCOME SANGER INSTITUTE				public	sra,cram	s3,ncbi,gs,ena	ena,gs.US,s3.us-east-1,ncbi.public			2019-05-23		2019-05-23	ERC000011		ERX3362118									SC	Wellcome Sanger Institute	2019-05-23T17:03:58Z	2018-04-05T16:07:02Z	public	Illumina HiSeq X Ten
ERR3337410		Unknown			96bc8050-be4d-11e7-b52c-3c4a9275d6c8			WGS		302	604837446	PRJEB21813	SAMEA1059409			246014040			WELLCOME SANGER INSTITUTE				public	sra,cram	ena,gs,ncbi,s3	ncbi.public,s3.us-east-1,gs.US,ena			2019-05-23		2019-05-23	ERC000011		ERX3362119									SC	Wellcome Sanger Institute	2019-05-23T17:03:58Z	2018-04-05T16:07:02Z	public	Illumina HiSeq X Ten
ERR3337411		Unknown			96c37e0a-be4d-11e7-b52c-3c4a9275d6c8			WGS		302	562616336	PRJEB21813	SAMEA1059410			230689844			WELLCOME SANGER INSTITUTE				public	cram,sra	gs,s3,ncbi,ena	s3.us-east-1,ena,gs.US,ncbi.public			2019-05-23		2019-05-23	ERC000011		ERX3362120									SC	Wellcome Sanger Institute	2019-05-23T17:03:58Z	2018-04-05T16:07:03Z	public	Illumina HiSeq X Ten
ERR3337412		Unknown			96ca834e-be4d-11e7-b52c-3c4a9275d6c8			WGS		302	546039556	PRJEB21813	SAMEA1059411			225233211			WELLCOME SANGER INSTITUTE				public	sra,cram	gs,ena,ncbi,s3	ena,gs.US,ncbi.public,s3.us-east-1			2019-05-23		2019-05-23	ERC000011		ERX3362121									SC	Wellcome Sanger Institute	2019-05-23T17:03:58Z	2018-04-05T16:07:03Z	public	Illumina HiSeq X Ten
ERR3337413		Unknown			96d86d42-be4d-11e7-b52c-3c4a9275d6c8			WGS		302	633902530	PRJEB21813	SAMEA1059413			258596435			WELLCOME SANGER INSTITUTE				public	sra,cram	ena,gs,s3,ncbi	gs.US,s3.us-east-1,ncbi.public,ena			2019-05-23		2019-05-23	ERC000011		ERX3362122									SC	Wellcome Sanger Institute	2019-05-23T17:03:58Z	2018-04-05T16:07:03Z	public	Illumina HiSeq X Ten
ERR3337414		Unknown			96df62d2-be4d-11e7-b52c-3c4a9275d6c8			WGS		302	605508490	PRJEB21813	SAMEA1059414			243907689			WELLCOME SANGER INSTITUTE				public	cram,sra	gs,ncbi,ena,s3	ncbi.public,ena,gs.US,s3.us-east-1			2019-05-23		2019-05-23	ERC000011		ERX3362123									SC	Wellcome Sanger Institute	2019-05-23T17:03:58Z	2018-04-05T16:07:04Z	public	Illumina HiSeq X Ten
ERR3337415		Unknown			96e6581c-be4d-11e7-b52c-3c4a9275d6c8			WGS		302	587910346	PRJEB21813	SAMEA1059415			240758897			WELLCOME SANGER INSTITUTE				public	sra,cram	s3,gs,ena,ncbi	ena,ncbi.public,gs.US,s3.us-east-1			2019-05-23		2019-05-23	ERC000011		ERX3362124									SC	Wellcome Sanger Institute	2019-05-23T17:03:58Z	2018-04-05T16:07:04Z	public	Illumina HiSeq X Ten
ERR3337416		Unknown			96ed5888-be4d-11e7-b52c-3c4a9275d6c8			WGS		302	565757740	PRJEB21813	SAMEA1059416			231147499			WELLCOME SANGER INSTITUTE				public	sra,cram	gs,ena,ncbi,s3	ncbi.public,gs.US,ena,s3.us-east-1			2019-05-23		2019-05-23	ERC000011		ERX3362125									SC	Wellcome Sanger Institute	2019-05-23T17:03:58Z	2018-04-05T16:07:04Z	public	Illumina HiSeq X Ten
ERR3337417		Unknown			96fb89d0-be4d-11e7-b52c-3c4a9275d6c8			WGS		302	519664386	PRJEB21813	SAMEA1059418			213804155			WELLCOME SANGER INSTITUTE				public	cram,sra	s3,ncbi,gs,ena	ena,s3.us-east-1,ncbi.public,gs.US			2019-05-23		2019-05-23	ERC000011		ERX3362126									SC	Wellcome Sanger Institute	2019-05-23T17:03:58Z	2018-04-05T16:07:04Z	public	Illumina HiSeq X Ten
ERR3337418		Unknown			97027e52-be4d-11e7-b52c-3c4a9275d6c8			WGS		302	673630932	PRJEB21813	SAMEA1059419			275592475			WELLCOME SANGER INSTITUTE				public	sra,cram	gs,ncbi,s3,ena	ncbi.public,gs.US,ena,s3.us-east-1			2019-05-23		2019-05-23	ERC000011		ERX3362127									SC	Wellcome Sanger Institute	2019-05-23T17:03:58Z	2018-04-05T16:07:05Z	public	Illumina HiSeq X Ten
ERR3337419		Unknown			97096c44-be4d-11e7-b52c-3c4a9275d6c8			WGS		302	554756786	PRJEB21813	SAMEA1059420			226938303			WELLCOME SANGER INSTITUTE				public	cram,sra	ena,ncbi,s3,gs	gs.US,s3.us-east-1,ena,ncbi.public			2019-05-23		2019-05-23	ERC000011		ERX3362128									SC	Wellcome Sanger Institute	2019-05-23T17:03:58Z	2018-04-05T16:07:05Z	public	Illumina HiSeq X Ten
ERR3337420		Unknown			97113406-be4d-11e7-b52c-3c4a9275d6c8			WGS		302	538232554	PRJEB21813	SAMEA1059421			221999148			WELLCOME SANGER INSTITUTE				public	cram,sra	ncbi,ena,gs,s3	ncbi.public,gs.US,s3.us-east-1,ena			2019-05-23		2019-05-23	ERC000011		ERX3362129									SC	Wellcome Sanger Institute	2019-05-23T17:03:58Z	2018-04-05T16:07:05Z	public	Illumina HiSeq X Ten
ERR3337421		Unknown			971839d6-be4d-11e7-b52c-3c4a9275d6c8			WGS		302	598308810	PRJEB21813	SAMEA1059422			245121388			WELLCOME SANGER INSTITUTE				public	cram,sra	s3,ena,gs,ncbi	ncbi.public,s3.us-east-1,ena,gs.US			2019-05-23		2019-05-23	ERC000011		ERX3362130									SC	Wellcome Sanger Institute	2019-05-23T17:03:58Z	2018-04-05T16:07:05Z	public	Illumina HiSeq X Ten
ERR3337422		Unknown			97262014-be4d-11e7-b52c-3c4a9275d6c8			WGS		302	493276230	PRJEB21813	SAMEA1059424			203542839			WELLCOME SANGER INSTITUTE				public	cram,sra	ena,gs,s3,ncbi	ena,ncbi.public,gs.US,s3.us-east-1			2019-05-23		2019-05-23	ERC000011		ERX3362131									SC	Wellcome Sanger Institute	2019-05-23T17:03:58Z	2018-04-05T16:07:06Z	public	Illumina HiSeq X Ten
ERR3337423		Unknown			97340a6c-be4d-11e7-b52c-3c4a9275d6c8			WGS		302	609956648	PRJEB21813	SAMEA1059426			245878050			WELLCOME SANGER INSTITUTE				public	cram,sra	s3,ena,ncbi,gs	ena,gs.US,ncbi.public,s3.us-east-1			2019-05-23		2019-05-23	ERC000011		ERX3362132									SC	Wellcome Sanger Institute	2019-05-23T17:03:58Z	2018-04-05T16:07:06Z	public	Illumina HiSeq X Ten
ERR3337424		Unknown			9748f7ce-be4d-11e7-b52c-3c4a9275d6c8			WGS		302	518707952	PRJEB21813	SAMEA1059429			212117874			WELLCOME SANGER INSTITUTE				public	sra,cram	gs,ena,s3,ncbi	ncbi.public,ena,s3.us-east-1,gs.US			2019-05-23		2019-05-23	ERC000011		ERX3362133									SC	Wellcome Sanger Institute	2019-05-23T17:03:58Z	2018-04-05T16:07:07Z	public	Illumina HiSeq X Ten
ERR3337425		Unknown			974ffeac-be4d-11e7-b52c-3c4a9275d6c8			WGS		302	551813494	PRJEB21813	SAMEA1059430			225864888			WELLCOME SANGER INSTITUTE				public	sra,cram	gs,ena,ncbi,s3	ncbi.public,gs.US,ena,s3.us-east-1			2019-05-23		2019-05-23	ERC000011		ERX3362134									SC	Wellcome Sanger Institute	2019-05-23T17:03:58Z	2018-04-05T16:07:07Z	public	Illumina HiSeq X Ten
ERR3337426		Unknown			97870af0-be4d-11e7-b52c-3c4a9275d6c8			WGS		302	590723778	PRJEB21813	SAMEA1059433			240864490			WELLCOME SANGER INSTITUTE				public	cram,sra	ena,ncbi,s3,gs	gs.US,ncbi.public,ena,s3.us-east-1			2019-05-23		2019-05-23	ERC000011		ERX3362135									SC	Wellcome Sanger Institute	2019-05-23T17:03:58Z	2018-04-05T16:07:08Z	public	Illumina HiSeq X Ten
ERR3337427		Unknown			979144de-be4d-11e7-b52c-3c4a9275d6c8			WGS		302	518331056	PRJEB21813	SAMEA1059434			213817902			WELLCOME SANGER INSTITUTE				public	sra,cram	ena,ncbi,gs,s3	ncbi.public,s3.us-east-1,ena,gs.US			2019-05-23		2019-05-23	ERC000011		ERX3362136									SC	Wellcome Sanger Institute	2019-05-23T17:03:58Z	2018-04-05T16:07:08Z	public	Illumina HiSeq X Ten
ERR3337428		Unknown			97a59d58-be4d-11e7-b52c-3c4a9275d6c8			WGS		302	554976642	PRJEB21813	SAMEA1059436			225796072			WELLCOME SANGER INSTITUTE				public	sra,cram	ncbi,ena,s3,gs	ncbi.public,s3.us-east-1,gs.US,ena			2019-05-23		2019-05-23	ERC000011		ERX3362137									SC	Wellcome Sanger Institute	2019-05-23T17:03:58Z	2018-04-05T16:07:09Z	public	Illumina HiSeq X Ten
ERR3337429		Unknown			97ae97d2-be4d-11e7-b52c-3c4a9275d6c8			WGS		302	575542842	PRJEB21813	SAMEA1059437			234904085			WELLCOME SANGER INSTITUTE				public	cram,sra	ncbi,gs,ena,s3	gs.US,ena,s3.us-east-1,ncbi.public			2019-05-23		2019-05-23	ERC000011		ERX3362138									SC	Wellcome Sanger Institute	2019-05-23T17:03:58Z	2018-04-05T16:07:09Z	public	Illumina HiSeq X Ten
ERR3337430		Unknown			97ba43c0-be4d-11e7-b52c-3c4a9275d6c8			WGS		302	661177962	PRJEB21813	SAMEA1059438			263751420			WELLCOME SANGER INSTITUTE				public	sra,cram	s3,ncbi,ena,gs	gs.US,ena,s3.us-east-1,ncbi.public			2019-05-23		2019-05-23	ERC000011		ERX3362139									SC	Wellcome Sanger Institute	2019-05-23T17:03:58Z	2018-04-05T16:07:09Z	public	Illumina HiSeq X Ten
ERR3337431		Unknown			97d6461a-be4d-11e7-b52c-3c4a9275d6c8			WGS		302	590448656	PRJEB21813	SAMEA1059442			240577278			WELLCOME SANGER INSTITUTE				public	cram,sra	s3,gs,ena,ncbi	s3.us-east-1,gs.US,ena,ncbi.public			2019-05-23		2019-05-23	ERC000011		ERX3362140									SC	Wellcome Sanger Institute	2019-05-23T17:03:58Z	2018-04-05T16:07:10Z	public	Illumina HiSeq X Ten
ERR3337432		Unknown			97eb54ce-be4d-11e7-b52c-3c4a9275d6c8			WGS		302	515048618	PRJEB21813	SAMEA1059445			209239313			WELLCOME SANGER INSTITUTE				public	cram,sra	s3,ena,gs,ncbi	s3.us-east-1,gs.US,ena,ncbi.public			2019-05-23		2019-05-23	ERC000011		ERX3362141									SC	Wellcome Sanger Institute	2019-05-23T17:03:58Z	2018-04-05T16:07:11Z	public	Illumina HiSeq X Ten
ERR3337433		Unknown			97f249aa-be4d-11e7-b52c-3c4a9275d6c8			WGS		302	602345644	PRJEB21813	SAMEA1059446			244858124			WELLCOME SANGER INSTITUTE				public	sra,cram	ncbi,s3,ena,gs	gs.US,s3.us-east-1,ncbi.public,ena			2019-05-23		2019-05-23	ERC000011		ERX3362142									SC	Wellcome Sanger Institute	2019-05-23T17:03:58Z	2018-04-05T16:07:11Z	public	Illumina HiSeq X Ten
ERR3337434		Unknown			97f93eea-be4d-11e7-b52c-3c4a9275d6c8			WGS		302	503958876	PRJEB21813	SAMEA1059447			207818411			WELLCOME SANGER INSTITUTE				public	cram,sra	ena,ncbi,s3,gs	s3.us-east-1,ena,ncbi.public,gs.US			2019-05-23		2019-05-23	ERC000011		ERX3362143									SC	Wellcome Sanger Institute	2019-05-23T17:03:58Z	2018-04-05T16:07:12Z	public	Illumina HiSeq X Ten
ERR3337435		Unknown			98003466-be4d-11e7-b52c-3c4a9275d6c8			WGS		302	565842602	PRJEB21813	SAMEA1059448			229106154			WELLCOME SANGER INSTITUTE				public	sra,cram	ena,s3,ncbi,gs	ena,s3.us-east-1,ncbi.public,gs.US			2019-05-23		2019-05-23	ERC000011		ERX3362144									SC	Wellcome Sanger Institute	2019-05-23T17:03:58Z	2018-04-05T16:07:12Z	public	Illumina HiSeq X Ten
ERR3337436		Unknown			98075354-be4d-11e7-b52c-3c4a9275d6c8			WGS		302	633250814	PRJEB21813	SAMEA1059449			254970239			WELLCOME SANGER INSTITUTE				public	sra,cram	ena,gs,ncbi,s3	ncbi.public,ena,gs.US,s3.us-east-1			2019-05-23		2019-05-23	ERC000011		ERX3362145									SC	Wellcome Sanger Institute	2019-05-23T17:03:58Z	2018-04-05T16:07:12Z	public	Illumina HiSeq X Ten
ERR3337437		Unknown			98151a66-be4d-11e7-b52c-3c4a9275d6c8			WGS		302	634718836	PRJEB21813	SAMEA1059451			258588246			WELLCOME SANGER INSTITUTE				public	cram,sra	ncbi,gs,s3,ena	s3.us-east-1,gs.US,ena,ncbi.public			2019-05-23		2019-05-23	ERC000011		ERX3362146									SC	Wellcome Sanger Institute	2019-05-23T17:03:58Z	2018-04-05T16:07:13Z	public	Illumina HiSeq X Ten
ERR3337438		Unknown			981c838c-be4d-11e7-b52c-3c4a9275d6c8			WGS		302	580854418	PRJEB21813	SAMEA1059452			237899512			WELLCOME SANGER INSTITUTE				public	sra,cram	ncbi,ena,gs,s3	ncbi.public,s3.us-east-1,ena,gs.US			2019-05-23		2019-05-23	ERC000011		ERX3362147									SC	Wellcome Sanger Institute	2019-05-23T17:03:58Z	2018-04-05T16:07:13Z	public	Illumina HiSeq X Ten
ERR3337439		Unknown			982645ac-be4d-11e7-b52c-3c4a9275d6c8			WGS		302	605440540	PRJEB21813	SAMEA1059453			246439784			WELLCOME SANGER INSTITUTE				public	cram,sra	gs,ncbi,ena,s3	s3.us-east-1,ncbi.public,ena,gs.US			2019-05-23		2019-05-23	ERC000011		ERX3362148									SC	Wellcome Sanger Institute	2019-05-23T17:03:58Z	2018-04-05T16:07:13Z	public	Illumina HiSeq X Ten
ERR3337440		Unknown			982e0044-be4d-11e7-b52c-3c4a9275d6c8			WGS		302	604542392	PRJEB21813	SAMEA1059454			245653297			WELLCOME SANGER INSTITUTE				public	cram,sra	s3,gs,ena,ncbi	ncbi.public,gs.US,s3.us-east-1,ena			2019-05-23		2019-05-23	ERC000011		ERX3362149									SC	Wellcome Sanger Institute	2019-05-23T17:03:58Z	2018-04-05T16:07:13Z	public	Illumina HiSeq X Ten
ERR3337441		Unknown			9835cf40-be4d-11e7-b52c-3c4a9275d6c8			WGS		302	549683488	PRJEB21813	SAMEA1059455			222877920			WELLCOME SANGER INSTITUTE				public	cram,sra	gs,ena,ncbi,s3	ena,ncbi.public,gs.US,s3.us-east-1			2019-05-23		2019-05-23	ERC000011		ERX3362150									SC	Wellcome Sanger Institute	2019-05-23T17:03:58Z	2018-04-05T16:07:14Z	public	Illumina HiSeq X Ten
ERR3337442		Unknown			983cf5a4-be4d-11e7-b52c-3c4a9275d6c8			WGS		302	539188988	PRJEB21813	SAMEA1059456			218947066			WELLCOME SANGER INSTITUTE				public	sra,cram	gs,s3,ncbi,ena	gs.US,s3.us-east-1,ncbi.public,ena			2019-05-23		2019-05-23	ERC000011		ERX3362151									SC	Wellcome Sanger Institute	2019-05-23T17:03:58Z	2018-04-05T16:07:14Z	public	Illumina HiSeq X Ten
ERR3337443		Unknown			984d0db8-be4d-11e7-b52c-3c4a9275d6c8			WGS		302	531140084	PRJEB21813	SAMEA1059457			216957864			WELLCOME SANGER INSTITUTE				public	sra,cram	ncbi,gs,s3,ena	gs.US,ena,ncbi.public,s3.us-east-1			2019-05-23		2019-05-23	ERC000011		ERX3362152									SC	Wellcome Sanger Institute	2019-05-23T17:03:58Z	2018-04-05T16:07:14Z	public	Illumina HiSeq X Ten
ERR3337444		Unknown			98554910-be4d-11e7-b52c-3c4a9275d6c8			WGS		302	551946374	PRJEB21813	SAMEA1059458			226029993			WELLCOME SANGER INSTITUTE				public	cram,sra	ncbi,gs,ena,s3	ena,s3.us-east-1,gs.US,ncbi.public			2019-05-23		2019-05-23	ERC000011		ERX3362153									SC	Wellcome Sanger Institute	2019-05-23T17:03:58Z	2018-04-05T16:07:14Z	public	Illumina HiSeq X Ten
ERR3337445		Unknown			98653c6c-be4d-11e7-b52c-3c4a9275d6c8			WGS		302	7343432	PRJEB21813	SAMEA1059460			3395048			WELLCOME SANGER INSTITUTE				public	sra,cram	ena,gs,s3,ncbi	s3.us-east-1,gs.US,ena,ncbi.public			2019-05-23		2019-05-23	ERC000011		ERX3362154									SC	Wellcome Sanger Institute	2019-05-23T17:03:58Z	2018-04-05T16:07:15Z	public	Illumina HiSeq X Ten
ERR3337446		Unknown			986dc4ae-be4d-11e7-b52c-3c4a9275d6c8			WGS		302	516029514	PRJEB21813	SAMEA1059461			211947129			WELLCOME SANGER INSTITUTE				public	cram,sra	ncbi,ena,s3,gs	ena,gs.US,ncbi.public,s3.us-east-1			2019-05-23		2019-05-23	ERC000011		ERX3362155									SC	Wellcome Sanger Institute	2019-05-23T17:03:58Z	2018-04-05T16:07:15Z	public	Illumina HiSeq X Ten
ERR3337447		Unknown			98819678-be4d-11e7-b52c-3c4a9275d6c8			WGS		302	636231856	PRJEB21813	SAMEA1059462			256819964			WELLCOME SANGER INSTITUTE				public	sra,cram	ncbi,ena,s3,gs	ena,s3.us-east-1,ncbi.public,gs.US			2019-05-23		2019-05-23	ERC000011		ERX3362156									SC	Wellcome Sanger Institute	2019-05-23T17:03:58Z	2018-04-05T16:07:15Z	public	Illumina HiSeq X Ten
ERR3337448		Unknown			989c8b90-be4d-11e7-b52c-3c4a9275d6c8			WGS		302	547089006	PRJEB21813	SAMEA1059463			223923106			WELLCOME SANGER INSTITUTE				public	sra,cram	ena,s3,ncbi,gs	ncbi.public,gs.US,ena,s3.us-east-1			2019-05-23		2019-05-23	ERC000011		ERX3362157									SC	Wellcome Sanger Institute	2019-05-23T17:03:58Z	2018-04-05T16:07:16Z	public	Illumina HiSeq X Ten
ERR3337449		Unknown			98a83314-be4d-11e7-b52c-3c4a9275d6c8			WGS		302	582601790	PRJEB21813	SAMEA1059464			237972633			WELLCOME SANGER INSTITUTE				public	sra,cram	s3,ena,ncbi,gs	ena,s3.us-east-1,ncbi.public,gs.US			2019-05-23		2019-05-23	ERC000011		ERX3362158									SC	Wellcome Sanger Institute	2019-05-23T17:03:58Z	2018-04-05T16:07:16Z	public	Illumina HiSeq X Ten
ERR3337450		Unknown			98b0a3c8-be4d-11e7-b52c-3c4a9275d6c8			WGS		302	575726458	PRJEB21813	SAMEA1059465			235552459			WELLCOME SANGER INSTITUTE				public	cram,sra	gs,s3,ncbi,ena	s3.us-east-1,ena,ncbi.public,gs.US			2019-05-23		2019-05-23	ERC000011		ERX3362159									SC	Wellcome Sanger Institute	2019-05-23T17:03:58Z	2018-04-05T16:07:16Z	public	Illumina HiSeq X Ten
ERR3337451		Unknown			98c0e2e2-be4d-11e7-b52c-3c4a9275d6c8			WGS		302	531810222	PRJEB21813	SAMEA1059466			217848162			WELLCOME SANGER INSTITUTE				public	cram,sra	gs,ncbi,ena,s3	ncbi.public,ena,gs.US,s3.us-east-1			2019-05-23		2019-05-23	ERC000011		ERX3362160									SC	Wellcome Sanger Institute	2019-05-23T17:03:58Z	2018-04-05T16:07:16Z	public	Illumina HiSeq X Ten
ERR3337452		Unknown			98d50722-be4d-11e7-b52c-3c4a9275d6c8			WGS		302	9424816	PRJEB21813	SAMEA1059468			4186166			WELLCOME SANGER INSTITUTE				public	sra,cram	s3,ena,gs,ncbi	ena,gs.US,s3.us-east-1,ncbi.public			2019-05-23		2019-05-23	ERC000011		ERX3362161									SC	Wellcome Sanger Institute	2019-05-23T17:03:58Z	2018-04-05T16:07:17Z	public	Illumina HiSeq X Ten
ERR3337453		Unknown			98e9fed4-be4d-11e7-b52c-3c4a9275d6c8			WGS		302	574715362	PRJEB21813	SAMEA1059470			237501674			WELLCOME SANGER INSTITUTE				public	sra,cram	ena,s3,gs,ncbi	s3.us-east-1,gs.US,ena,ncbi.public			2019-05-23		2019-05-23	ERC000011		ERX3362162									SC	Wellcome Sanger Institute	2019-05-23T17:03:58Z	2018-04-05T16:07:17Z	public	Illumina HiSeq X Ten
ERR3337454		Unknown			98f9f67c-be4d-11e7-b52c-3c4a9275d6c8			WGS		302	509208542	PRJEB21813	SAMEA1059471			215865643			WELLCOME SANGER INSTITUTE				public	sra,cram	ncbi,gs,s3,ena	gs.US,ena,ncbi.public,s3.us-east-1			2019-05-23		2019-05-23	ERC000011		ERX3362163									SC	Wellcome Sanger Institute	2019-05-23T17:03:58Z	2018-04-05T16:07:18Z	public	Illumina HiSeq X Ten
ERR3337455		Unknown			99147e98-be4d-11e7-b52c-3c4a9275d6c8			WGS		302	599401144	PRJEB21813	SAMEA1059472			242293322			WELLCOME SANGER INSTITUTE				public	sra,cram	ena,ncbi,s3,gs	gs.US,ena,s3.us-east-1,ncbi.public			2019-05-23		2019-05-23	ERC000011		ERX3362164									SC	Wellcome Sanger Institute	2019-05-23T17:03:58Z	2018-04-05T16:07:18Z	public	Illumina HiSeq X Ten
ERR3337456		Unknown			992b0faa-be4d-11e7-b52c-3c4a9275d6c8			WGS		302	492464152	PRJEB21813	SAMEA1059473			201994101			WELLCOME SANGER INSTITUTE				public	sra,cram	ncbi,s3,ena,gs	s3.us-east-1,ncbi.public,gs.US,ena			2019-05-23		2019-05-23	ERC000011		ERX3362165									SC	Wellcome Sanger Institute	2019-05-23T17:03:58Z	2018-04-05T16:07:18Z	public	Illumina HiSeq X Ten
ERR3337457		Unknown			99480e0c-be4d-11e7-b52c-3c4a9275d6c8			WGS		302	584778908	PRJEB21813	SAMEA1059476			238757340			WELLCOME SANGER INSTITUTE				public	sra,cram	ncbi,gs,ena,s3	ncbi.public,gs.US,ena,s3.us-east-1			2019-05-23		2019-05-23	ERC000011		ERX3362166									SC	Wellcome Sanger Institute	2019-05-23T17:03:58Z	2018-04-05T16:07:19Z	public	Illumina HiSeq X Ten
ERR3337458		Unknown			995466d4-be4d-11e7-b52c-3c4a9275d6c8			WGS		302	531638686	PRJEB21813	SAMEA1059477			217496733			WELLCOME SANGER INSTITUTE				public	sra,cram	s3,ena,ncbi,gs	gs.US,ena,s3.us-east-1,ncbi.public			2019-05-23		2019-05-23	ERC000011		ERX3362167									SC	Wellcome Sanger Institute	2019-05-23T17:03:58Z	2018-04-05T16:07:19Z	public	Illumina HiSeq X Ten
ERR3337459		Unknown			995eccd2-be4d-11e7-b52c-3c4a9275d6c8			WGS		302	570258748	PRJEB21813	SAMEA1059478			232507916			WELLCOME SANGER INSTITUTE				public	sra,cram	ncbi,s3,ena,gs	gs.US,ncbi.public,ena,s3.us-east-1			2019-05-23		2019-05-23	ERC000011		ERX3362168									SC	Wellcome Sanger Institute	2019-05-23T17:03:58Z	2018-04-05T16:07:19Z	public	Illumina HiSeq X Ten
ERR3337460		Unknown			996f6d12-be4d-11e7-b52c-3c4a9275d6c8			WGS		302	559870854	PRJEB21813	SAMEA1059479			229331192			WELLCOME SANGER INSTITUTE				public	cram,sra	ncbi,gs,ena,s3	s3.us-east-1,gs.US,ncbi.public,ena			2019-05-23		2019-05-23	ERC000011		ERX3362169									SC	Wellcome Sanger Institute	2019-05-23T17:03:58Z	2018-04-05T16:07:20Z	public	Illumina HiSeq X Ten
ERR3337461		Unknown			997d90b8-be4d-11e7-b52c-3c4a9275d6c8			WGS		302	532329662	PRJEB21813	SAMEA1059480			225431509			WELLCOME SANGER INSTITUTE				public	sra,cram	ncbi,ena,s3,gs	ena,ncbi.public,s3.us-east-1,gs.US			2019-05-23		2019-05-23	ERC000011		ERX3362170									SC	Wellcome Sanger Institute	2019-05-23T17:03:58Z	2018-04-05T16:07:20Z	public	Illumina HiSeq X Ten
ERR3337462		Unknown			99921204-be4d-11e7-b52c-3c4a9275d6c8			WGS		302	579081074	PRJEB21813	SAMEA1059482			237985112			WELLCOME SANGER INSTITUTE				public	sra,cram	gs,ncbi,ena,s3	s3.us-east-1,ena,gs.US,ncbi.public			2019-05-23		2019-05-23	ERC000011		ERX3362171									SC	Wellcome Sanger Institute	2019-05-23T17:03:58Z	2018-04-05T16:07:21Z	public	Illumina HiSeq X Ten
ERR3337463		Unknown			a782db8c-be4d-11e7-b52c-3c4a9275d6c8			WGS		302	631999024	PRJEB21813	SAMEA1059484			258319373			WELLCOME SANGER INSTITUTE				public	cram,sra	ena,ncbi,s3,gs	gs.US,s3.us-east-1,ncbi.public,ena			2019-05-23		2019-05-23	ERC000011		ERX3362172									SC	Wellcome Sanger Institute	2019-05-23T17:03:58Z	2018-04-05T16:07:21Z	public	Illumina HiSeq X Ten
ERR3337464		Unknown			a7912228-be4d-11e7-b52c-3c4a9275d6c8			WGS		302	555219752	PRJEB21813	SAMEA1059486			229098422			WELLCOME SANGER INSTITUTE				public	sra,cram	s3,ena,ncbi,gs	ncbi.public,gs.US,ena,s3.us-east-1			2019-05-23		2019-05-23	ERC000011		ERX3362173									SC	Wellcome Sanger Institute	2019-05-23T17:03:58Z	2018-04-05T16:07:22Z	public	Illumina HiSeq X Ten
ERR3337465		Unknown			a7bb7a64-be4d-11e7-b52c-3c4a9275d6c8			WGS		302	531682778	PRJEB21813	SAMEA1059492			214602839			WELLCOME SANGER INSTITUTE				public	sra,cram	gs,ena,s3,ncbi	gs.US,s3.us-east-1,ncbi.public,ena			2019-05-23		2019-05-23	ERC000011		ERX3362174									SC	Wellcome Sanger Institute	2019-05-23T17:03:58Z	2018-04-05T16:07:24Z	public	Illumina HiSeq X Ten
ERR3337466		Unknown			a7cc46d2-be4d-11e7-b52c-3c4a9275d6c8			WGS		302	530270324	PRJEB21813	SAMEA1059494			219650748			WELLCOME SANGER INSTITUTE				public	cram,sra	ena,ncbi,gs,s3	gs.US,s3.us-east-1,ena,ncbi.public			2019-05-23		2019-05-23	ERC000011		ERX3362175									SC	Wellcome Sanger Institute	2019-05-23T17:03:58Z	2018-04-05T16:07:24Z	public	Illumina HiSeq X Ten
ERR3337467		Unknown			a7e863ee-be4d-11e7-b52c-3c4a9275d6c8			WGS		302	541357650	PRJEB21813	SAMEA1059498			221608289			WELLCOME SANGER INSTITUTE				public	cram,sra	ncbi,s3,gs,ena	s3.us-east-1,gs.US,ena,ncbi.public			2019-05-23		2019-05-23	ERC000011		ERX3362176									SC	Wellcome Sanger Institute	2019-05-23T17:03:58Z	2018-04-05T16:07:28Z	public	Illumina HiSeq X Ten
ERR3337468		Unknown			a7ef80b6-be4d-11e7-b52c-3c4a9275d6c8			WGS		302	507570494	PRJEB21813	SAMEA1059499			208902974			WELLCOME SANGER INSTITUTE				public	cram,sra	ena,ncbi,s3,gs	gs.US,ncbi.public,ena,s3.us-east-1			2019-05-23		2019-05-23	ERC000011		ERX3362177									SC	Wellcome Sanger Institute	2019-05-23T17:03:58Z	2018-04-05T16:07:28Z	public	Illumina HiSeq X Ten
ERR3337469		Unknown			a7f689ec-be4d-11e7-b52c-3c4a9275d6c8			WGS		302	582196808	PRJEB21813	SAMEA1059500			239843193			WELLCOME SANGER INSTITUTE				public	cram,sra	gs,ena,ncbi,s3	gs.US,ena,s3.us-east-1,ncbi.public			2019-05-23		2019-05-23	ERC000011		ERX3362178									SC	Wellcome Sanger Institute	2019-05-23T17:03:58Z	2018-04-05T16:07:29Z	public	Illumina HiSeq X Ten
ERR3337470		Unknown			a804b6ca-be4d-11e7-b52c-3c4a9275d6c8			WGS		302	503320750	PRJEB21813	SAMEA1059502			208509741			WELLCOME SANGER INSTITUTE				public	sra,cram	gs,ncbi,s3,ena	ena,s3.us-east-1,ncbi.public,gs.US			2019-05-23		2019-05-23	ERC000011		ERX3362179									SC	Wellcome Sanger Institute	2019-05-23T17:03:58Z	2018-04-05T16:07:29Z	public	Illumina HiSeq X Ten
ERR3337471		Unknown			a8661050-be4d-11e7-b52c-3c4a9275d6c8			WGS		302	577188138	PRJEB21813	SAMEA1059515			236506294			WELLCOME SANGER INSTITUTE				public	cram,sra	s3,gs,ncbi,ena	s3.us-east-1,gs.US,ena,ncbi.public			2019-05-23		2019-05-23	ERC000011		ERX3362180									SC	Wellcome Sanger Institute	2019-05-23T17:03:58Z	2018-04-05T16:07:32Z	public	Illumina HiSeq X Ten
ERR3337472		Unknown			a86d267e-be4d-11e7-b52c-3c4a9275d6c8			WGS		302	609585490	PRJEB21813	SAMEA1059516			248921222			WELLCOME SANGER INSTITUTE				public	cram,sra	ncbi,ena,gs,s3	ncbi.public,s3.us-east-1,ena,gs.US			2019-05-23		2019-05-23	ERC000011		ERX3362181									SC	Wellcome Sanger Institute	2019-05-23T17:03:58Z	2018-04-05T16:07:33Z	public	Illumina HiSeq X Ten
ERR3337473		Unknown			a8ce4da0-be4d-11e7-b52c-3c4a9275d6c8			WGS		302	511453912	PRJEB21813	SAMEA1059527			213398559			WELLCOME SANGER INSTITUTE				public	cram,sra	ena,s3,ncbi,gs	s3.us-east-1,ena,gs.US,ncbi.public			2019-05-23		2019-05-23	ERC000011		ERX3362182									SC	Wellcome Sanger Institute	2019-05-23T17:03:58Z	2018-04-05T16:07:35Z	public	Illumina HiSeq X Ten
ERR3337474		Unknown			a9133fa0-be4d-11e7-b52c-3c4a9275d6c8			WGS		302	535745886	PRJEB21813	SAMEA1059534			218800152			WELLCOME SANGER INSTITUTE				public	sra,cram	s3,ncbi,gs,ena	s3.us-east-1,gs.US,ncbi.public,ena			2019-05-23		2019-05-23	ERC000011		ERX3362183									SC	Wellcome Sanger Institute	2019-05-23T17:03:58Z	2018-04-05T16:07:37Z	public	Illumina HiSeq X Ten
ERR3337475		Unknown			a91b8bd8-be4d-11e7-b52c-3c4a9275d6c8			WGS		302	455881382	PRJEB21813	SAMEA1059535			187531751			WELLCOME SANGER INSTITUTE				public	cram,sra	ncbi,s3,ena,gs	ncbi.public,ena,gs.US,s3.us-east-1			2019-05-23		2019-05-23	ERC000011		ERX3362184									SC	Wellcome Sanger Institute	2019-05-23T17:03:58Z	2018-04-05T16:07:38Z	public	Illumina HiSeq X Ten
ERR3337476		Unknown			a93deee4-be4d-11e7-b52c-3c4a9275d6c8			WGS		302	494051766	PRJEB21813	SAMEA1059539			202460253			WELLCOME SANGER INSTITUTE				public	sra,cram	ena,s3,gs,ncbi	gs.US,ncbi.public,ena,s3.us-east-1			2019-05-23		2019-05-23	ERC000011		ERX3362185									SC	Wellcome Sanger Institute	2019-05-23T17:03:58Z	2018-04-05T16:07:39Z	public	Illumina HiSeq X Ten
ERR3337477		Unknown			a9949f82-be4d-11e7-b52c-3c4a9275d6c8			WGS		302	523860978	PRJEB21813	SAMEA1059550			214763569			WELLCOME SANGER INSTITUTE				public	cram,sra	s3,ena,ncbi,gs	ena,s3.us-east-1,gs.US,ncbi.public			2019-05-23		2019-05-23	ERC000011		ERX3362186									SC	Wellcome Sanger Institute	2019-05-23T17:03:58Z	2018-04-05T16:07:45Z	public	Illumina HiSeq X Ten
ERR3337478		Unknown			a9da90dc-be4d-11e7-b52c-3c4a9275d6c8			WGS		302	532869940	PRJEB21813	SAMEA1059560			217955219			WELLCOME SANGER INSTITUTE				public	sra,cram	s3,ncbi,ena,gs	s3.us-east-1,ncbi.public,gs.US,ena			2019-05-23		2019-05-23	ERC000011		ERX3362187									SC	Wellcome Sanger Institute	2019-05-23T17:03:58Z	2018-04-05T16:07:48Z	public	Illumina HiSeq X Ten
ERR3337479		Unknown			a9ebe558-be4d-11e7-b52c-3c4a9275d6c8			WGS		302	533319618	PRJEB21813	SAMEA1059562			221842655			WELLCOME SANGER INSTITUTE				public	sra,cram	s3,gs,ena,ncbi	ncbi.public,gs.US,s3.us-east-1,ena			2019-05-23		2019-05-23	ERC000011		ERX3362188									SC	Wellcome Sanger Institute	2019-05-23T17:03:58Z	2018-04-05T16:07:49Z	public	Illumina HiSeq X Ten
ERR3337480		Unknown			aa41ef48-be4d-11e7-b52c-3c4a9275d6c8			WGS		302	532948158	PRJEB21813	SAMEA1059581			217676389			WELLCOME SANGER INSTITUTE				public	cram,sra	s3,ena,ncbi,gs	ncbi.public,s3.us-east-1,ena,gs.US			2019-05-23		2019-05-23	ERC000011		ERX3362189									SC	Wellcome Sanger Institute	2019-05-23T17:03:58Z	2018-04-05T16:07:53Z	public	Illumina HiSeq X Ten
ERR3337481		Unknown			b03c5d8e-be4d-11e7-b52c-3c4a9275d6c8			WGS		302	490408136	PRJEB21813	SAMEA1059587			200866317			WELLCOME SANGER INSTITUTE				public	cram,sra	gs,s3,ncbi,ena	ena,ncbi.public,s3.us-east-1,gs.US			2019-05-23		2019-05-23	ERC000011		ERX3362190									SC	Wellcome Sanger Institute	2019-05-23T17:03:58Z	2018-04-05T16:07:55Z	public	Illumina HiSeq X Ten
ERR3337482		Unknown			b05f0adc-be4d-11e7-b52c-3c4a9275d6c8			WGS		302	505590884	PRJEB21813	SAMEA1059591			206529610			WELLCOME SANGER INSTITUTE				public	cram,sra	ncbi,gs,ena,s3	gs.US,ncbi.public,ena,s3.us-east-1			2019-05-23		2019-05-23	ERC000011		ERX3362191									SC	Wellcome Sanger Institute	2019-05-23T17:03:58Z	2018-04-05T16:07:56Z	public	Illumina HiSeq X Ten
ERR3337483		Unknown			b06609ae-be4d-11e7-b52c-3c4a9275d6c8			WGS		302	459591452	PRJEB21813	SAMEA1059592			189200141			WELLCOME SANGER INSTITUTE				public	cram,sra	ncbi,s3,ena,gs	s3.us-east-1,ncbi.public,gs.US,ena			2019-05-23		2019-05-23	ERC000011		ERX3362192									SC	Wellcome Sanger Institute	2019-05-23T17:03:58Z	2018-04-05T16:07:56Z	public	Illumina HiSeq X Ten
ERR3337484		Unknown			b07d9f38-be4d-11e7-b52c-3c4a9275d6c8			WGS		302	460714288	PRJEB21813	SAMEA1059595			190105037			WELLCOME SANGER INSTITUTE				public	cram,sra	ena,ncbi,s3,gs	ncbi.public,s3.us-east-1,gs.US,ena			2019-05-23		2019-05-23	ERC000011		ERX3362193									SC	Wellcome Sanger Institute	2019-05-23T17:03:58Z	2018-04-05T16:07:57Z	public	Illumina HiSeq X Ten
ERR3337485		Unknown			b0ab73fe-be4d-11e7-b52c-3c4a9275d6c8			WGS		302	515217436	PRJEB21813	SAMEA1059570			211083521			WELLCOME SANGER INSTITUTE				public	sra,cram	gs,s3,ncbi,ena	ncbi.public,ena,gs.US,s3.us-east-1			2019-05-23		2019-05-23	ERC000011		ERX3362194									SC	Wellcome Sanger Institute	2019-05-23T17:03:58Z	2018-04-05T16:07:51Z	public	Illumina HiSeq X Ten
ERR3337486		Unknown			b0ba90fa-be4d-11e7-b52c-3c4a9275d6c8			WGS		302	504905042	PRJEB21813	SAMEA1059572			206592701			WELLCOME SANGER INSTITUTE				public	sra,cram	gs,s3,ncbi,ena	s3.us-east-1,gs.US,ena,ncbi.public			2019-05-23		2019-05-23	ERC000011		ERX3362195									SC	Wellcome Sanger Institute	2019-05-23T17:03:58Z	2018-04-05T16:07:51Z	public	Illumina HiSeq X Ten
ERR3337487		Unknown			b0cb1542-be4d-11e7-b52c-3c4a9275d6c8			WGS		302	523000580	PRJEB21813	SAMEA1059574			214898185			WELLCOME SANGER INSTITUTE				public	cram,sra	ncbi,ena,gs,s3	ncbi.public,s3.us-east-1,gs.US,ena			2019-05-23		2019-05-23	ERC000011		ERX3362196									SC	Wellcome Sanger Institute	2019-05-23T17:03:58Z	2018-04-05T16:07:52Z	public	Illumina HiSeq X Ten
ERR3337488		Unknown			b0db73a6-be4d-11e7-b52c-3c4a9275d6c8			WGS		302	492704846	PRJEB21813	SAMEA1059576			203203998			WELLCOME SANGER INSTITUTE				public	sra,cram	s3,ncbi,gs,ena	gs.US,s3.us-east-1,ncbi.public,ena			2019-05-23		2019-05-23	ERC000011		ERX3362197									SC	Wellcome Sanger Institute	2019-05-23T17:03:58Z	2018-04-05T16:07:52Z	public	Illumina HiSeq X Ten
ERR3337489		Unknown			b0e96484-be4d-11e7-b52c-3c4a9275d6c8			WGS		302	406047456	PRJEB21813	SAMEA1059599			166257968			WELLCOME SANGER INSTITUTE				public	sra,cram	s3,ena,gs,ncbi	ncbi.public,gs.US,ena,s3.us-east-1			2019-05-23		2019-05-23	ERC000011		ERX3362198									SC	Wellcome Sanger Institute	2019-05-23T17:03:58Z	2018-04-05T16:07:58Z	public	Illumina HiSeq X Ten
ERR3337490		Unknown			b105570c-be4d-11e7-b52c-3c4a9275d6c8			WGS		302	412366806	PRJEB21813	SAMEA1059603			168670327			WELLCOME SANGER INSTITUTE				public	cram,sra	ena,ncbi,gs,s3	s3.us-east-1,gs.US,ena,ncbi.public			2019-05-23		2019-05-23	ERC000011		ERX3362199									SC	Wellcome Sanger Institute	2019-05-23T17:03:58Z	2018-04-05T16:08:00Z	public	Illumina HiSeq X Ten
ERR3337491		Unknown			b122f3ca-be4d-11e7-b52c-3c4a9275d6c8			WGS		302	457404066	PRJEB21813	SAMEA1059607			187197797			WELLCOME SANGER INSTITUTE				public	sra,cram	s3,gs,ena,ncbi	ncbi.public,s3.us-east-1,gs.US,ena			2019-05-23		2019-05-23	ERC000011		ERX3362200									SC	Wellcome Sanger Institute	2019-05-23T17:03:58Z	2018-04-05T16:08:01Z	public	Illumina HiSeq X Ten
ERR3337492		Unknown			b13ccf20-be4d-11e7-b52c-3c4a9275d6c8			WGS		302	439644956	PRJEB21813	SAMEA1059610			180410288			WELLCOME SANGER INSTITUTE				public	cram,sra	gs,s3,ncbi,ena	ena,ncbi.public,s3.us-east-1,gs.US			2019-05-23		2019-05-23	ERC000011		ERX3362201									SC	Wellcome Sanger Institute	2019-05-23T17:03:58Z	2018-04-05T16:08:02Z	public	Illumina HiSeq X Ten
ERR3337493		Unknown			b143c064-be4d-11e7-b52c-3c4a9275d6c8			WGS		302	493470718	PRJEB21813	SAMEA1059611			202349294			WELLCOME SANGER INSTITUTE				public	sra,cram	s3,ncbi,gs,ena	ena,ncbi.public,s3.us-east-1,gs.US			2019-05-23		2019-05-23	ERC000011		ERX3362202									SC	Wellcome Sanger Institute	2019-05-23T17:03:58Z	2018-04-05T16:08:02Z	public	Illumina HiSeq X Ten
ERR3337494		Unknown			b14aa88e-be4d-11e7-b52c-3c4a9275d6c8			WGS		302	477147014	PRJEB21813	SAMEA1059612			192935718			WELLCOME SANGER INSTITUTE				public	cram,sra	ncbi,ena,gs,s3	ena,gs.US,s3.us-east-1,ncbi.public			2019-05-23		2019-05-23	ERC000011		ERX3362203									SC	Wellcome Sanger Institute	2019-05-23T17:03:58Z	2018-04-05T16:08:03Z	public	Illumina HiSeq X Ten
ERR3337495		Unknown			b15f7b92-be4d-11e7-b52c-3c4a9275d6c8			WGS		302	477664642	PRJEB21813	SAMEA1059615			194724022			WELLCOME SANGER INSTITUTE				public	cram,sra	ncbi,gs,ena,s3	s3.us-east-1,gs.US,ena,ncbi.public			2019-05-23		2019-05-23	ERC000011		ERX3362204									SC	Wellcome Sanger Institute	2019-05-23T17:03:58Z	2018-04-05T16:08:05Z	public	Illumina HiSeq X Ten
ERR3337496		Unknown			b16d5fbe-be4d-11e7-b52c-3c4a9275d6c8			WGS		302	452738166	PRJEB21813	SAMEA1059617			186274413			WELLCOME SANGER INSTITUTE				public	cram,sra	ena,s3,ncbi,gs	gs.US,ncbi.public,ena,s3.us-east-1			2019-05-23		2019-05-23	ERC000011		ERX3362205									SC	Wellcome Sanger Institute	2019-05-23T17:03:58Z	2018-04-05T16:08:05Z	public	Illumina HiSeq X Ten
ERR3337497		Unknown			b1759300-be4d-11e7-b52c-3c4a9275d6c8			WGS		302	399127428	PRJEB21813	SAMEA1059618			163488075			WELLCOME SANGER INSTITUTE				public	cram,sra	ena,gs,s3,ncbi	gs.US,ena,ncbi.public,s3.us-east-1			2019-05-23		2019-05-23	ERC000011		ERX3362206									SC	Wellcome Sanger Institute	2019-05-23T17:03:58Z	2018-04-05T16:08:06Z	public	Illumina HiSeq X Ten
ERR3337498		Unknown			b17c8534-be4d-11e7-b52c-3c4a9275d6c8			WGS		302	392819856	PRJEB21813	SAMEA1059619			162400492			WELLCOME SANGER INSTITUTE				public	cram,sra	ena,s3,gs,ncbi	ncbi.public,ena,s3.us-east-1,gs.US			2019-05-23		2019-05-23	ERC000011		ERX3362207									SC	Wellcome Sanger Institute	2019-05-23T17:03:58Z	2018-04-05T16:08:06Z	public	Illumina HiSeq X Ten
ERR3337499		Unknown			b183713c-be4d-11e7-b52c-3c4a9275d6c8			WGS		302	438239146	PRJEB21813	SAMEA1059620			178496409			WELLCOME SANGER INSTITUTE				public	sra,cram	ena,ncbi,s3,gs	ena,gs.US,ncbi.public,s3.us-east-1			2019-05-23		2019-05-23	ERC000011		ERX3362208									SC	Wellcome Sanger Institute	2019-05-23T17:03:58Z	2018-04-05T16:08:06Z	public	Illumina HiSeq X Ten
ERR3337500		Unknown			b18a6596-be4d-11e7-b52c-3c4a9275d6c8			WGS		302	452376672	PRJEB21813	SAMEA1059621			184368721			WELLCOME SANGER INSTITUTE				public	cram,sra	ena,gs,ncbi,s3	s3.us-east-1,ena,ncbi.public,gs.US			2019-05-23		2019-05-23	ERC000011		ERX3362209									SC	Wellcome Sanger Institute	2019-05-23T17:03:58Z	2018-04-05T16:08:07Z	public	Illumina HiSeq X Ten
ERR3337501		Unknown			b1b7f3b2-be4d-11e7-b52c-3c4a9275d6c8			WGS		302	486139668	PRJEB21813	SAMEA1059627			198779050			WELLCOME SANGER INSTITUTE				public	sra,cram	gs,ena,ncbi,s3	s3.us-east-1,ena,gs.US,ncbi.public			2019-05-23		2019-05-23	ERC000011		ERX3362210									SC	Wellcome Sanger Institute	2019-05-23T17:03:58Z	2018-04-05T16:08:10Z	public	Illumina HiSeq X Ten
ERR3337502		Unknown			b1f42288-be4d-11e7-b52c-3c4a9275d6c8			WGS		302	529061116	PRJEB21813	SAMEA1059635			214905346			WELLCOME SANGER INSTITUTE				public	sra,cram	s3,ncbi,ena,gs	ncbi.public,gs.US,s3.us-east-1,ena			2019-05-23		2019-05-23	ERC000011		ERX3362211									SC	Wellcome Sanger Institute	2019-05-23T17:03:58Z	2018-04-05T16:08:13Z	public	Illumina HiSeq X Ten
ERR3337503		Unknown			b1fb0a12-be4d-11e7-b52c-3c4a9275d6c8			WGS		302	541939302	PRJEB21813	SAMEA1059636			222511441			WELLCOME SANGER INSTITUTE				public	cram,sra	ena,s3,gs,ncbi	gs.US,ncbi.public,s3.us-east-1,ena			2019-05-23		2019-05-23	ERC000011		ERX3362212									SC	Wellcome Sanger Institute	2019-05-23T17:03:58Z	2018-04-05T16:08:14Z	public	Illumina HiSeq X Ten
ERR3337504		Unknown			b212bb44-be4d-11e7-b52c-3c4a9275d6c8			WGS		302	509487892	PRJEB21813	SAMEA1059639			208585864			WELLCOME SANGER INSTITUTE				public	cram,sra	ena,gs,s3,ncbi	ncbi.public,s3.us-east-1,gs.US,ena			2019-05-23		2019-05-23	ERC000011		ERX3362213									SC	Wellcome Sanger Institute	2019-05-23T17:03:58Z	2018-04-05T16:08:15Z	public	Illumina HiSeq X Ten
ERR3337505		Unknown			b2279370-be4d-11e7-b52c-3c4a9275d6c8			WGS		302	484596448	PRJEB21813	SAMEA1059642			195864688			WELLCOME SANGER INSTITUTE				public	sra,cram	gs,s3,ncbi,ena	gs.US,ena,ncbi.public,s3.us-east-1			2019-05-23		2019-05-23	ERC000011		ERX3362214									SC	Wellcome Sanger Institute	2019-05-23T17:03:58Z	2018-04-05T16:08:16Z	public	Illumina HiSeq X Ten
ERR3337506		Unknown			b22e82fc-be4d-11e7-b52c-3c4a9275d6c8			WGS		302	445278162	PRJEB21813	SAMEA1059643			181898189			WELLCOME SANGER INSTITUTE				public	sra,cram	gs,ena,ncbi,s3	gs.US,ncbi.public,ena,s3.us-east-1			2019-05-23		2019-05-23	ERC000011		ERX3362215									SC	Wellcome Sanger Institute	2019-05-23T17:03:58Z	2018-04-05T16:08:17Z	public	Illumina HiSeq X Ten
ERR3337507		Unknown			b2663cba-be4d-11e7-b52c-3c4a9275d6c8			WGS		302	479396914	PRJEB21813	SAMEA1059650			195881086			WELLCOME SANGER INSTITUTE				public	sra,cram	gs,ena,ncbi,s3	ncbi.public,ena,s3.us-east-1,gs.US			2019-05-23		2019-05-23	ERC000011		ERX3362216									SC	Wellcome Sanger Institute	2019-05-23T17:03:58Z	2018-04-05T16:08:19Z	public	Illumina HiSeq X Ten
ERR3337508		Unknown			b26d4eba-be4d-11e7-b52c-3c4a9275d6c8			WGS		302	467831220	PRJEB21813	SAMEA1059651			192112069			WELLCOME SANGER INSTITUTE				public	cram,sra	ena,gs,s3,ncbi	ncbi.public,s3.us-east-1,ena,gs.US			2019-05-23		2019-05-23	ERC000011		ERX3362217									SC	Wellcome Sanger Institute	2019-05-23T17:03:58Z	2018-04-05T16:08:20Z	public	Illumina HiSeq X Ten
ERR3337509		Unknown			b282d596-be4d-11e7-b52c-3c4a9275d6c8			WGS		302	546269076	PRJEB21813	SAMEA1059654			222679759			WELLCOME SANGER INSTITUTE				public	cram,sra	ena,ncbi,gs,s3	s3.us-east-1,ena,ncbi.public,gs.US			2019-05-23		2019-05-23	ERC000011		ERX3362218									SC	Wellcome Sanger Institute	2019-05-23T17:03:58Z	2018-04-05T16:08:21Z	public	Illumina HiSeq X Ten
ERR3337510		Unknown			b28a0924-be4d-11e7-b52c-3c4a9275d6c8			WGS		302	584291480	PRJEB21813	SAMEA1059655			229104716			WELLCOME SANGER INSTITUTE				public	cram,sra	s3,ena,gs,ncbi	ncbi.public,s3.us-east-1,gs.US,ena			2019-05-23		2019-05-23	ERC000011		ERX3362219									SC	Wellcome Sanger Institute	2019-05-23T17:03:58Z	2018-04-05T16:08:21Z	public	Illumina HiSeq X Ten
ERR3337511		Unknown			b2a02f38-be4d-11e7-b52c-3c4a9275d6c8			WGS		302	12259086	PRJEB21813	SAMEA1059658			5325287			WELLCOME SANGER INSTITUTE				public	cram,sra	gs,ena,s3,ncbi	gs.US,s3.us-east-1,ena,ncbi.public			2019-05-23		2019-05-23	ERC000011		ERX3362220									SC	Wellcome Sanger Institute	2019-05-23T17:03:58Z	2018-04-05T16:08:22Z	public	Illumina HiSeq X Ten
ERR3337512		Unknown			b2b6231a-be4d-11e7-b52c-3c4a9275d6c8			WGS		302	485214038	PRJEB21813	SAMEA1059660			199613774			WELLCOME SANGER INSTITUTE				public	sra,cram	gs,s3,ncbi,ena	gs.US,ncbi.public,s3.us-east-1,ena			2019-05-23		2019-05-23	ERC000011		ERX3362221									SC	Wellcome Sanger Institute	2019-05-23T17:03:58Z	2018-04-05T16:08:23Z	public	Illumina HiSeq X Ten
ERR3337513		Unknown			b2d64690-be4d-11e7-b52c-3c4a9275d6c8			WGS		302	423070592	PRJEB21813	SAMEA1059663			173193618			WELLCOME SANGER INSTITUTE				public	sra,cram	s3,ena,gs,ncbi	ena,ncbi.public,s3.us-east-1,gs.US			2019-05-23		2019-05-23	ERC000011		ERX3362222									SC	Wellcome Sanger Institute	2019-05-23T17:03:58Z	2018-04-05T16:08:23Z	public	Illumina HiSeq X Ten
ERR3337514		Unknown			b2f274a0-be4d-11e7-b52c-3c4a9275d6c8			WGS		302	432426250	PRJEB21813	SAMEA1059666			177536560			WELLCOME SANGER INSTITUTE				public	sra,cram	ena,ncbi,s3,gs	s3.us-east-1,ncbi.public,gs.US,ena			2019-05-23		2019-05-23	ERC000011		ERX3362223									SC	Wellcome Sanger Institute	2019-05-23T17:03:58Z	2018-04-05T16:08:24Z	public	Illumina HiSeq X Ten
ERR3337515		Unknown			b32c9fe0-be4d-11e7-b52c-3c4a9275d6c8			WGS		302	454242730	PRJEB21813	SAMEA1059671			187401351			WELLCOME SANGER INSTITUTE				public	sra,cram	ncbi,ena,s3,gs	ena,s3.us-east-1,ncbi.public,gs.US			2019-05-23		2019-05-23	ERC000011		ERX3362224									SC	Wellcome Sanger Institute	2019-05-23T17:03:58Z	2018-04-05T16:08:26Z	public	Illumina HiSeq X Ten
ERR3337516		Unknown			9638774c-be4d-11e7-b52c-3c4a9275d6c8			WGS		302	484254584	PRJEB21813	SAMEA1059395			197858943			WELLCOME SANGER INSTITUTE				public	sra,cram	gs,ncbi,ena,s3	ncbi.public,gs.US,s3.us-east-1,ena			2019-05-23		2019-05-23	ERC000011		ERX3362225									SC	Wellcome Sanger Institute	2019-05-23T17:03:58Z	2018-04-05T16:06:59Z	public	Illumina HiSeq X Ten
ERR3337517		Unknown			9677346e-be4d-11e7-b52c-3c4a9275d6c8			WGS		302	543481918	PRJEB21813	SAMEA1059401			220731685			WELLCOME SANGER INSTITUTE				public	sra,cram	ncbi,gs,s3,ena	ena,gs.US,ncbi.public,s3.us-east-1			2019-05-23		2019-05-23	ERC000011		ERX3362226									SC	Wellcome Sanger Institute	2019-05-23T17:03:58Z	2018-04-05T16:07:00Z	public	Illumina HiSeq X Ten
ERR3337518		Unknown			967e3e26-be4d-11e7-b52c-3c4a9275d6c8			WGS		302	527596114	PRJEB21813	SAMEA1059402			205256758			WELLCOME SANGER INSTITUTE				public	cram,sra	gs,s3,ncbi,ena	s3.us-east-1,gs.US,ena,ncbi.public			2019-05-23		2019-05-23	ERC000011		ERX3362227									SC	Wellcome Sanger Institute	2019-05-23T17:03:58Z	2018-04-05T16:07:01Z	public	Illumina HiSeq X Ten
ERR3337519		Unknown			96a08030-be4d-11e7-b52c-3c4a9275d6c8			WGS		302	530771342	PRJEB21813	SAMEA1059406			214832995			WELLCOME SANGER INSTITUTE				public	sra,cram	ncbi,gs,ena,s3	gs.US,ncbi.public,s3.us-east-1,ena			2019-05-23		2019-05-23	ERC000011		ERX3362228									SC	Wellcome Sanger Institute	2019-05-23T17:03:58Z	2018-04-05T16:07:02Z	public	Illumina HiSeq X Ten
ERR3337520		Unknown			96d17b22-be4d-11e7-b52c-3c4a9275d6c8			WGS		302	481388604	PRJEB21813	SAMEA1059412			193848020			WELLCOME SANGER INSTITUTE				public	sra,cram	gs,s3,ncbi,ena	s3.us-east-1,gs.US,ncbi.public,ena			2019-05-23		2019-05-23	ERC000011		ERX3362229									SC	Wellcome Sanger Institute	2019-05-23T17:03:58Z	2018-04-05T16:07:03Z	public	Illumina HiSeq X Ten
ERR3337521		Unknown			96f45174-be4d-11e7-b52c-3c4a9275d6c8			WGS		302	423805358	PRJEB21813	SAMEA1059417			172193124			WELLCOME SANGER INSTITUTE				public	cram,sra	s3,gs,ena,ncbi	s3.us-east-1,ncbi.public,ena,gs.US			2019-05-23		2019-05-23	ERC000011		ERX3362230									SC	Wellcome Sanger Institute	2019-05-23T17:03:58Z	2018-04-05T16:07:04Z	public	Illumina HiSeq X Ten
ERR3337522		Unknown			971f2afc-be4d-11e7-b52c-3c4a9275d6c8			WGS		302	459221502	PRJEB21813	SAMEA1059423			187361549			WELLCOME SANGER INSTITUTE				public	cram,sra	ncbi,ena,gs,s3	s3.us-east-1,gs.US,ncbi.public,ena			2019-05-23		2019-05-23	ERC000011		ERX3362231									SC	Wellcome Sanger Institute	2019-05-23T17:03:58Z	2018-04-05T16:07:06Z	public	Illumina HiSeq X Ten
ERR3337523		Unknown			972d17f2-be4d-11e7-b52c-3c4a9275d6c8			WGS		302	431360794	PRJEB21813	SAMEA1059425			176339527			WELLCOME SANGER INSTITUTE				public	sra,cram	s3,ena,ncbi,gs	s3.us-east-1,ncbi.public,gs.US,ena			2019-05-23		2019-05-23	ERC000011		ERX3362232									SC	Wellcome Sanger Institute	2019-05-23T17:03:58Z	2018-04-05T16:07:06Z	public	Illumina HiSeq X Ten
ERR3337524		Unknown			973aff34-be4d-11e7-b52c-3c4a9275d6c8			WGS		302	508462602	PRJEB21813	SAMEA1059427			202625406			WELLCOME SANGER INSTITUTE				public	sra,cram	ncbi,s3,gs,ena	ena,ncbi.public,s3.us-east-1,gs.US			2019-05-23		2019-05-23	ERC000011		ERX3362233									SC	Wellcome Sanger Institute	2019-05-23T17:03:58Z	2018-04-05T16:07:06Z	public	Illumina HiSeq X Ten
ERR3337525		Unknown			9741fae6-be4d-11e7-b52c-3c4a9275d6c8			WGS		302	496815368	PRJEB21813	SAMEA1059428			202407140			WELLCOME SANGER INSTITUTE				public	cram,sra	gs,s3,ena,ncbi	gs.US,ncbi.public,s3.us-east-1,ena			2019-05-23		2019-05-23	ERC000011		ERX3362234									SC	Wellcome Sanger Institute	2019-05-23T17:03:58Z	2018-04-05T16:07:07Z	public	Illumina HiSeq X Ten
ERR3337526		Unknown			97677730-be4d-11e7-b52c-3c4a9275d6c8			WGS		302	505230900	PRJEB21813	SAMEA1059431			202421360			WELLCOME SANGER INSTITUTE				public	sra,cram	gs,ena,ncbi,s3	ncbi.public,s3.us-east-1,ena,gs.US			2019-05-23		2019-05-23	ERC000011		ERX3362235									SC	Wellcome Sanger Institute	2019-05-23T17:03:58Z	2018-04-05T16:07:08Z	public	Illumina HiSeq X Ten
ERR3337527		Unknown			97704626-be4d-11e7-b52c-3c4a9275d6c8			WGS		302	562084212	PRJEB21813	SAMEA1059432			228254827			WELLCOME SANGER INSTITUTE				public	sra,cram	gs,ncbi,s3,ena	gs.US,s3.us-east-1,ncbi.public,ena			2019-05-23		2019-05-23	ERC000011		ERX3362236									SC	Wellcome Sanger Institute	2019-05-23T17:03:58Z	2018-04-05T16:07:08Z	public	Illumina HiSeq X Ten
ERR3337528		Unknown			979b6fa4-be4d-11e7-b52c-3c4a9275d6c8			WGS		302	466537754	PRJEB21813	SAMEA1059435			190009194			WELLCOME SANGER INSTITUTE				public	sra,cram	gs,ncbi,ena,s3	s3.us-east-1,gs.US,ena,ncbi.public			2019-05-23		2019-05-23	ERC000011		ERX3362237									SC	Wellcome Sanger Institute	2019-05-23T17:03:58Z	2018-04-05T16:07:09Z	public	Illumina HiSeq X Ten
ERR3337529		Unknown			97c14008-be4d-11e7-b52c-3c4a9275d6c8			WGS		302	414788544	PRJEB21813	SAMEA1059439			169452615			WELLCOME SANGER INSTITUTE				public	sra,cram	ncbi,s3,ena,gs	ena,ncbi.public,s3.us-east-1,gs.US			2019-05-23		2019-05-23	ERC000011		ERX3362238									SC	Wellcome Sanger Institute	2019-05-23T17:03:58Z	2018-04-05T16:07:10Z	public	Illumina HiSeq X Ten
ERR3337530		Unknown			97c843da-be4d-11e7-b52c-3c4a9275d6c8			WGS		302	434817184	PRJEB21813	SAMEA1059440			176167770			WELLCOME SANGER INSTITUTE				public	cram,sra	gs,s3,ncbi,ena	s3.us-east-1,ncbi.public,ena,gs.US			2019-05-23		2019-05-23	ERC000011		ERX3362239									SC	Wellcome Sanger Institute	2019-05-23T17:03:58Z	2018-04-05T16:07:10Z	public	Illumina HiSeq X Ten
ERR3337531		Unknown			97cf43ce-be4d-11e7-b52c-3c4a9275d6c8			WGS		302	448323228	PRJEB21813	SAMEA1059441			182368182			WELLCOME SANGER INSTITUTE				public	sra,cram	ena,gs,ncbi,s3	ncbi.public,s3.us-east-1,ena,gs.US			2019-05-23		2019-05-23	ERC000011		ERX3362240									SC	Wellcome Sanger Institute	2019-05-23T17:03:58Z	2018-04-05T16:07:10Z	public	Illumina HiSeq X Ten
ERR3337532		Unknown			97dd41ea-be4d-11e7-b52c-3c4a9275d6c8			WGS		302	504575560	PRJEB21813	SAMEA1059443			204703540			WELLCOME SANGER INSTITUTE				public	sra,cram	gs,s3,ena,ncbi	ena,ncbi.public,gs.US,s3.us-east-1			2019-05-23		2019-05-23	ERC000011		ERX3362241									SC	Wellcome Sanger Institute	2019-05-23T17:03:58Z	2018-04-05T16:07:11Z	public	Illumina HiSeq X Ten
ERR3337533		Unknown			97e437fc-be4d-11e7-b52c-3c4a9275d6c8			WGS		302	537163474	PRJEB21813	SAMEA1059444			219375109			WELLCOME SANGER INSTITUTE				public	cram,sra	ncbi,ena,s3,gs	gs.US,ena,s3.us-east-1,ncbi.public			2019-05-23		2019-05-23	ERC000011		ERX3362242									SC	Wellcome Sanger Institute	2019-05-23T17:03:58Z	2018-04-05T16:07:11Z	public	Illumina HiSeq X Ten
ERR3337534		Unknown			980e6752-be4d-11e7-b52c-3c4a9275d6c8			WGS		302	503069184	PRJEB21813	SAMEA1059450			202991726			WELLCOME SANGER INSTITUTE				public	sra,cram	ncbi,s3,ena,gs	s3.us-east-1,ncbi.public,gs.US,ena			2019-05-23		2019-05-23	ERC000011		ERX3362243									SC	Wellcome Sanger Institute	2019-05-23T17:03:58Z	2018-04-05T16:07:12Z	public	Illumina HiSeq X Ten
ERR3337535		Unknown			985d69e2-be4d-11e7-b52c-3c4a9275d6c8			WGS		302	538932288	PRJEB21813	SAMEA1059459			215817219			WELLCOME SANGER INSTITUTE				public	sra,cram	s3,gs,ncbi,ena	ena,s3.us-east-1,gs.US,ncbi.public			2019-05-23		2019-05-23	ERC000011		ERX3362244									SC	Wellcome Sanger Institute	2019-05-23T17:03:58Z	2018-04-05T16:07:15Z	public	Illumina HiSeq X Ten
ERR3337536		Unknown			98c940e0-be4d-11e7-b52c-3c4a9275d6c8			WGS		302	534144682	PRJEB21813	SAMEA1059467			215560409			WELLCOME SANGER INSTITUTE				public	sra,cram	ncbi,ena,s3,gs	s3.us-east-1,ncbi.public,gs.US,ena			2019-05-23		2019-05-23	ERC000011		ERX3362245									SC	Wellcome Sanger Institute	2019-05-23T17:03:58Z	2018-04-05T16:07:17Z	public	Illumina HiSeq X Ten
ERR3337537		Unknown			98deb5ec-be4d-11e7-b52c-3c4a9275d6c8			WGS		302	440601390	PRJEB21813	SAMEA1059469			180402258			WELLCOME SANGER INSTITUTE				public	sra,cram	ncbi,gs,s3,ena	s3.us-east-1,ena,gs.US,ncbi.public			2019-05-23		2019-05-23	ERC000011		ERX3362246									SC	Wellcome Sanger Institute	2019-05-23T17:03:58Z	2018-04-05T16:07:17Z	public	Illumina HiSeq X Ten
ERR3337538		Unknown			993501b8-be4d-11e7-b52c-3c4a9275d6c8			WGS		302	424516870	PRJEB21813	SAMEA1059474			175190177			WELLCOME SANGER INSTITUTE				public	cram,sra	ncbi,ena,s3,gs	ena,s3.us-east-1,ncbi.public,gs.US			2019-05-23		2019-05-23	ERC000011		ERX3362247									SC	Wellcome Sanger Institute	2019-05-23T17:03:58Z	2018-04-05T16:07:18Z	public	Illumina HiSeq X Ten
ERR3337539		Unknown			993e6e92-be4d-11e7-b52c-3c4a9275d6c8			WGS		302	461507038	PRJEB21813	SAMEA1059475			189020251			WELLCOME SANGER INSTITUTE				public	sra,cram	s3,ncbi,gs,ena	ena,s3.us-east-1,ncbi.public,gs.US			2019-05-23		2019-05-23	ERC000011		ERX3362248									SC	Wellcome Sanger Institute	2019-05-23T17:03:58Z	2018-04-05T16:07:19Z	public	Illumina HiSeq X Ten
ERR3337540		Unknown			99869da2-be4d-11e7-b52c-3c4a9275d6c8			WGS		302	440532836	PRJEB21813	SAMEA1059481			181626336			WELLCOME SANGER INSTITUTE				public	sra,cram	ncbi,gs,s3,ena	ena,s3.us-east-1,ncbi.public,gs.US			2019-05-23		2019-05-23	ERC000011		ERX3362249									SC	Wellcome Sanger Institute	2019-05-23T17:03:58Z	2018-04-05T16:07:20Z	public	Illumina HiSeq X Ten
ERR3337541		Unknown			a77b1a96-be4d-11e7-b52c-3c4a9275d6c8			WGS		302	542787922	PRJEB21813	SAMEA1059483			220891830			WELLCOME SANGER INSTITUTE				public	cram,sra	gs,ena,s3,ncbi	s3.us-east-1,ena,ncbi.public,gs.US			2019-05-23		2019-05-23	ERC000011		ERX3362250									SC	Wellcome Sanger Institute	2019-05-23T17:03:58Z	2018-04-05T16:07:21Z	public	Illumina HiSeq X Ten
ERR3337542		Unknown			a789efb2-be4d-11e7-b52c-3c4a9275d6c8			WGS		302	473550194	PRJEB21813	SAMEA1059485			191891922			WELLCOME SANGER INSTITUTE				public	sra,cram	ncbi,gs,ena,s3	ncbi.public,ena,s3.us-east-1,gs.US			2019-05-23		2019-05-23	ERC000011		ERX3362251									SC	Wellcome Sanger Institute	2019-05-23T17:03:58Z	2018-04-05T16:07:22Z	public	Illumina HiSeq X Ten
ERR3337543		Unknown			a7982988-be4d-11e7-b52c-3c4a9275d6c8			WGS		302	557483544	PRJEB21813	SAMEA1059487			226312577			WELLCOME SANGER INSTITUTE				public	sra,cram	ncbi,ena,s3,gs	s3.us-east-1,ncbi.public,ena,gs.US			2019-05-23		2019-05-23	ERC000011		ERX3362252									SC	Wellcome Sanger Institute	2019-05-23T17:03:58Z	2018-04-05T16:07:22Z	public	Illumina HiSeq X Ten
ERR3337544		Unknown			a79f3c0a-be4d-11e7-b52c-3c4a9275d6c8			WGS		302	528191960	PRJEB21813	SAMEA1059488			213614855			WELLCOME SANGER INSTITUTE				public	cram,sra	gs,ena,ncbi,s3	ncbi.public,gs.US,ena,s3.us-east-1			2019-05-23		2019-05-23	ERC000011		ERX3362253									SC	Wellcome Sanger Institute	2019-05-23T17:03:58Z	2018-04-05T16:07:22Z	public	Illumina HiSeq X Ten
ERR3337545		Unknown			a7a651e8-be4d-11e7-b52c-3c4a9275d6c8			WGS		302	475173746	PRJEB21813	SAMEA1059489			192224805			WELLCOME SANGER INSTITUTE				public	sra,cram	gs,s3,ena,ncbi	ena,s3.us-east-1,gs.US,ncbi.public			2019-05-23		2019-05-23	ERC000011		ERX3362254									SC	Wellcome Sanger Institute	2019-05-23T17:03:58Z	2018-04-05T16:07:23Z	public	Illumina HiSeq X Ten
ERR3337546		Unknown			a7ad626c-be4d-11e7-b52c-3c4a9275d6c8			WGS		302	426278436	PRJEB21813	SAMEA1059490			174742502			WELLCOME SANGER INSTITUTE				public	sra,cram	s3,ncbi,gs,ena	s3.us-east-1,gs.US,ena,ncbi.public			2019-05-23		2019-05-23	ERC000011		ERX3362255									SC	Wellcome Sanger Institute	2019-05-23T17:03:58Z	2018-04-05T16:07:23Z	public	Illumina HiSeq X Ten
ERR3337547		Unknown			a7b475d4-be4d-11e7-b52c-3c4a9275d6c8			WGS		302	464380266	PRJEB21813	SAMEA1059491			188763085			WELLCOME SANGER INSTITUTE				public	cram,sra	gs,ena,s3,ncbi	s3.us-east-1,ncbi.public,ena,gs.US			2019-05-23		2019-05-23	ERC000011		ERX3362256									SC	Wellcome Sanger Institute	2019-05-23T17:03:58Z	2018-04-05T16:07:23Z	public	Illumina HiSeq X Ten
ERR3337548		Unknown			a7c5440e-be4d-11e7-b52c-3c4a9275d6c8			WGS		302	468485654	PRJEB21813	SAMEA1059493			190390404			WELLCOME SANGER INSTITUTE				public	sra,cram	s3,gs,ena,ncbi	ena,gs.US,s3.us-east-1,ncbi.public			2019-05-23		2019-05-23	ERC000011		ERX3362257									SC	Wellcome Sanger Institute	2019-05-23T17:03:58Z	2018-04-05T16:07:24Z	public	Illumina HiSeq X Ten
ERR3337549		Unknown			a7d346b2-be4d-11e7-b52c-3c4a9275d6c8			WGS		302	515710602	PRJEB21813	SAMEA1059495			207768756			WELLCOME SANGER INSTITUTE				public	cram,sra	ena,ncbi,s3,gs	gs.US,ena,s3.us-east-1,ncbi.public			2019-05-23		2019-05-23	ERC000011		ERX3362258									SC	Wellcome Sanger Institute	2019-05-23T17:03:58Z	2018-04-05T16:07:27Z	public	Illumina HiSeq X Ten
ERR3337550		Unknown			a7da5e2a-be4d-11e7-b52c-3c4a9275d6c8			WGS		302	73296004	PRJEB21813	SAMEA1059496			29422154			WELLCOME SANGER INSTITUTE				public	sra,cram	ncbi,gs,s3,ena	s3.us-east-1,ncbi.public,gs.US,ena			2019-05-23		2019-05-23	ERC000011		ERX3362259									SC	Wellcome Sanger Institute	2019-05-23T17:03:58Z	2018-04-05T16:07:28Z	public	Illumina HiSeq X Ten
ERR3337551		Unknown			a7e1656c-be4d-11e7-b52c-3c4a9275d6c8			WGS		302	335632834	PRJEB21813	SAMEA1059497			127022602			WELLCOME SANGER INSTITUTE				public	sra,cram	ena,gs,ncbi,s3	gs.US,ena,ncbi.public,s3.us-east-1			2019-05-23		2019-05-23	ERC000011		ERX3362260									SC	Wellcome Sanger Institute	2019-05-23T17:03:58Z	2018-04-05T16:07:28Z	public	Illumina HiSeq X Ten
ERR3337552		Unknown			a7fd8b8e-be4d-11e7-b52c-3c4a9275d6c8			WGS		302	467265876	PRJEB21813	SAMEA1059501			188956606			WELLCOME SANGER INSTITUTE				public	sra,cram	ncbi,ena,s3,gs	gs.US,ncbi.public,ena,s3.us-east-1			2019-05-23		2019-05-23	ERC000011		ERX3362261									SC	Wellcome Sanger Institute	2019-05-23T17:03:58Z	2018-04-05T16:07:29Z	public	Illumina HiSeq X Ten
ERR3337553		Unknown			a80be0e4-be4d-11e7-b52c-3c4a9275d6c8			WGS		302	524304918	PRJEB21813	SAMEA1059503			211231754			WELLCOME SANGER INSTITUTE				public	cram,sra	ncbi,ena,gs,s3	s3.us-east-1,ena,ncbi.public,gs.US			2019-05-23		2019-05-23	ERC000011		ERX3362262									SC	Wellcome Sanger Institute	2019-05-23T17:03:58Z	2018-04-05T16:07:29Z	public	Illumina HiSeq X Ten
ERR3337554		Unknown			a812ed94-be4d-11e7-b52c-3c4a9275d6c8			WGS		302	434948856	PRJEB21813	SAMEA1059504			177124861			WELLCOME SANGER INSTITUTE				public	sra,cram	ena,gs,s3,ncbi	ncbi.public,gs.US,ena,s3.us-east-1			2019-05-23		2019-05-23	ERC000011		ERX3362263									SC	Wellcome Sanger Institute	2019-05-23T17:03:58Z	2018-04-05T16:07:30Z	public	Illumina HiSeq X Ten
ERR3337555		Unknown			a81a12f4-be4d-11e7-b52c-3c4a9275d6c8			WGS		302	451861460	PRJEB21813	SAMEA1059505			185541549			WELLCOME SANGER INSTITUTE				public	sra,cram	ena,gs,s3,ncbi	gs.US,ena,ncbi.public,s3.us-east-1			2019-05-23		2019-05-23	ERC000011		ERX3362264									SC	Wellcome Sanger Institute	2019-05-23T17:03:58Z	2018-04-05T16:07:30Z	public	Illumina HiSeq X Ten
ERR3337556		Unknown			a821235a-be4d-11e7-b52c-3c4a9275d6c8			WGS		302	472152840	PRJEB21813	SAMEA1059506			191964201			WELLCOME SANGER INSTITUTE				public	sra,cram	ncbi,ena,gs,s3	ena,s3.us-east-1,gs.US,ncbi.public			2019-05-23		2019-05-23	ERC000011		ERX3362265									SC	Wellcome Sanger Institute	2019-05-23T17:03:58Z	2018-04-05T16:07:30Z	public	Illumina HiSeq X Ten
ERR3337557		Unknown			a82d8488-be4d-11e7-b52c-3c4a9275d6c8			WGS		302	504382582	PRJEB21813	SAMEA1059507			209707672			WELLCOME SANGER INSTITUTE				public	cram,sra	gs,ncbi,s3,ena	ncbi.public,ena,s3.us-east-1,gs.US			2019-05-23		2019-05-23	ERC000011		ERX3362266									SC	Wellcome Sanger Institute	2019-05-23T17:03:58Z	2018-04-05T16:07:30Z	public	Illumina HiSeq X Ten
ERR3337558		Unknown			a8348468-be4d-11e7-b52c-3c4a9275d6c8			WGS		302	498784710	PRJEB21813	SAMEA1059508			203195804			WELLCOME SANGER INSTITUTE				public	sra,cram	ncbi,s3,gs,ena	s3.us-east-1,ena,gs.US,ncbi.public			2019-05-23		2019-05-23	ERC000011		ERX3362267									SC	Wellcome Sanger Institute	2019-05-23T17:03:58Z	2018-04-05T16:07:31Z	public	Illumina HiSeq X Ten
ERR3337559		Unknown			a83b8ede-be4d-11e7-b52c-3c4a9275d6c8			WGS		302	597935236	PRJEB21813	SAMEA1059509			243226687			WELLCOME SANGER INSTITUTE				public	cram,sra	ncbi,s3,gs,ena	s3.us-east-1,ncbi.public,ena,gs.US			2019-05-23		2019-05-23	ERC000011		ERX3362268									SC	Wellcome Sanger Institute	2019-05-23T17:03:58Z	2018-04-05T16:07:31Z	public	Illumina HiSeq X Ten
ERR3337560		Unknown			a8429fb2-be4d-11e7-b52c-3c4a9275d6c8			WGS		302	507360000	PRJEB21813	SAMEA1059510			206174955			WELLCOME SANGER INSTITUTE				public	sra,cram	s3,ena,gs,ncbi	ena,gs.US,ncbi.public,s3.us-east-1			2019-05-23		2019-05-23	ERC000011		ERX3362269									SC	Wellcome Sanger Institute	2019-05-23T17:03:58Z	2018-04-05T16:07:31Z	public	Illumina HiSeq X Ten
ERR3337561		Unknown			a849be1e-be4d-11e7-b52c-3c4a9275d6c8			WGS		302	516744650	PRJEB21813	SAMEA1059511			210341257			WELLCOME SANGER INSTITUTE				public	cram,sra	ena,s3,ncbi,gs	ncbi.public,gs.US,ena,s3.us-east-1			2019-05-23		2019-05-23	ERC000011		ERX3362270									SC	Wellcome Sanger Institute	2019-05-23T17:03:58Z	2018-04-05T16:07:31Z	public	Illumina HiSeq X Ten
ERR3337562		Unknown			a850dfa0-be4d-11e7-b52c-3c4a9275d6c8			WGS		302	466156026	PRJEB21813	SAMEA1059512			190845903			WELLCOME SANGER INSTITUTE				public	sra,cram	ncbi,ena,s3,gs	ncbi.public,gs.US,s3.us-east-1,ena			2019-05-23		2019-05-23	ERC000011		ERX3362271									SC	Wellcome Sanger Institute	2019-05-23T17:03:58Z	2018-04-05T16:07:32Z	public	Illumina HiSeq X Ten
ERR3337563		Unknown			a857e1a6-be4d-11e7-b52c-3c4a9275d6c8			WGS		302	444959854	PRJEB21813	SAMEA1059513			180082248			WELLCOME SANGER INSTITUTE				public	cram,sra	s3,ncbi,gs,ena	s3.us-east-1,ena,gs.US,ncbi.public			2019-05-23		2019-05-23	ERC000011		ERX3362272									SC	Wellcome Sanger Institute	2019-05-23T17:03:58Z	2018-04-05T16:07:32Z	public	Illumina HiSeq X Ten
ERR3337564		Unknown			a85efe5a-be4d-11e7-b52c-3c4a9275d6c8			WGS		302	417061698	PRJEB21813	SAMEA1059514			170140765			WELLCOME SANGER INSTITUTE				public	sra,cram	s3,ncbi,gs,ena	ena,ncbi.public,s3.us-east-1,gs.US			2019-05-23		2019-05-23	ERC000011		ERX3362273									SC	Wellcome Sanger Institute	2019-05-23T17:03:58Z	2018-04-05T16:07:32Z	public	Illumina HiSeq X Ten
ERR3337565		Unknown			a875362a-be4d-11e7-b52c-3c4a9275d6c8			WGS		302	504060046	PRJEB21813	SAMEA1059517			206642507			WELLCOME SANGER INSTITUTE				public	sra,cram	gs,s3,ena,ncbi	ena,gs.US,s3.us-east-1,ncbi.public			2019-05-23		2019-05-23	ERC000011		ERX3362274									SC	Wellcome Sanger Institute	2019-05-23T17:03:58Z	2018-04-05T16:07:33Z	public	Illumina HiSeq X Ten
ERR3337566		Unknown			a87c43e8-be4d-11e7-b52c-3c4a9275d6c8			WGS		302	451007102	PRJEB21813	SAMEA1059518			183891298			WELLCOME SANGER INSTITUTE				public	cram,sra	ncbi,ena,gs,s3	ena,s3.us-east-1,ncbi.public,gs.US			2019-05-23		2019-05-23	ERC000011		ERX3362275									SC	Wellcome Sanger Institute	2019-05-23T17:03:58Z	2018-04-05T16:07:33Z	public	Illumina HiSeq X Ten
ERR3337567		Unknown			a88398a0-be4d-11e7-b52c-3c4a9275d6c8			WGS		302	566576764	PRJEB21813	SAMEA1059519			226343055			WELLCOME SANGER INSTITUTE				public	sra,cram	ncbi,s3,gs,ena	s3.us-east-1,ncbi.public,ena,gs.US			2019-05-23		2019-05-23	ERC000011		ERX3362276									SC	Wellcome Sanger Institute	2019-05-23T17:03:58Z	2018-04-05T16:07:33Z	public	Illumina HiSeq X Ten
ERR3337568		Unknown			a8903df8-be4d-11e7-b52c-3c4a9275d6c8			WGS		302	521302132	PRJEB21813	SAMEA1059520			212334000			WELLCOME SANGER INSTITUTE				public	cram,sra	s3,ena,gs,ncbi	s3.us-east-1,ena,gs.US,ncbi.public			2019-05-23		2019-05-23	ERC000011		ERX3362277									SC	Wellcome Sanger Institute	2019-05-23T17:03:58Z	2018-04-05T16:07:34Z	public	Illumina HiSeq X Ten
ERR3337569		Unknown			a8977032-be4d-11e7-b52c-3c4a9275d6c8			WGS		302	495832358	PRJEB21813	SAMEA1059521			203804550			WELLCOME SANGER INSTITUTE				public	cram,sra	s3,ncbi,ena,gs	ncbi.public,s3.us-east-1,ena,gs.US			2019-05-23		2019-05-23	ERC000011		ERX3362278									SC	Wellcome Sanger Institute	2019-05-23T17:03:58Z	2018-04-05T16:07:34Z	public	Illumina HiSeq X Ten
ERR3337570		Unknown			a89eb5fe-be4d-11e7-b52c-3c4a9275d6c8			WGS		302	481647418	PRJEB21813	SAMEA1059522			195134597			WELLCOME SANGER INSTITUTE				public	cram,sra	gs,s3,ena,ncbi	ena,s3.us-east-1,ncbi.public,gs.US			2019-05-23		2019-05-23	ERC000011		ERX3362279									SC	Wellcome Sanger Institute	2019-05-23T17:03:58Z	2018-04-05T16:07:34Z	public	Illumina HiSeq X Ten
ERR3337571		Unknown			a8a5e1d0-be4d-11e7-b52c-3c4a9275d6c8			WGS		302	420732508	PRJEB21813	SAMEA1059523			172492835			WELLCOME SANGER INSTITUTE				public	cram,sra	gs,ncbi,s3,ena	ncbi.public,s3.us-east-1,gs.US,ena			2019-05-23		2019-05-23	ERC000011		ERX3362280									SC	Wellcome Sanger Institute	2019-05-23T17:03:58Z	2018-04-05T16:07:34Z	public	Illumina HiSeq X Ten
ERR3337572		Unknown			a8b092e2-be4d-11e7-b52c-3c4a9275d6c8			WGS		302	436168936	PRJEB21813	SAMEA1059524			178767494			WELLCOME SANGER INSTITUTE				public	sra,cram	gs,s3,ena,ncbi	s3.us-east-1,gs.US,ncbi.public,ena			2019-05-23		2019-05-23	ERC000011		ERX3362281									SC	Wellcome Sanger Institute	2019-05-23T17:03:58Z	2018-04-05T16:07:35Z	public	Illumina HiSeq X Ten
ERR3337573		Unknown			a8b7f244-be4d-11e7-b52c-3c4a9275d6c8			WGS		302	461754980	PRJEB21813	SAMEA1059525			187796506			WELLCOME SANGER INSTITUTE				public	sra,cram	gs,s3,ena,ncbi	gs.US,s3.us-east-1,ncbi.public,ena			2019-05-23		2019-05-23	ERC000011		ERX3362282									SC	Wellcome Sanger Institute	2019-05-23T17:03:58Z	2018-04-05T16:07:35Z	public	Illumina HiSeq X Ten
ERR3337574		Unknown			a8c74460-be4d-11e7-b52c-3c4a9275d6c8			WGS		302	469212870	PRJEB21813	SAMEA1059526			191520700			WELLCOME SANGER INSTITUTE				public	sra,cram	s3,ena,ncbi,gs	ncbi.public,ena,gs.US,s3.us-east-1			2019-05-23		2019-05-23	ERC000011		ERX3362283									SC	Wellcome Sanger Institute	2019-05-23T17:03:58Z	2018-04-05T16:07:35Z	public	Illumina HiSeq X Ten
ERR3337575		Unknown			a8dab50e-be4d-11e7-b52c-3c4a9275d6c8			WGS		302	517462202	PRJEB21813	SAMEA1059528			208585383			WELLCOME SANGER INSTITUTE				public	sra,cram	ncbi,gs,s3,ena	gs.US,ena,s3.us-east-1,ncbi.public			2019-05-23		2019-05-23	ERC000011		ERX3362284									SC	Wellcome Sanger Institute	2019-05-23T17:03:58Z	2018-04-05T16:07:36Z	public	Illumina HiSeq X Ten
ERR3337576		Unknown			a8e1bb42-be4d-11e7-b52c-3c4a9275d6c8			WGS		302	459427466	PRJEB21813	SAMEA1059529			188737443			WELLCOME SANGER INSTITUTE				public	cram,sra	s3,gs,ncbi,ena	gs.US,ncbi.public,ena,s3.us-east-1			2019-05-23		2019-05-23	ERC000011		ERX3362285									SC	Wellcome Sanger Institute	2019-05-23T17:03:58Z	2018-04-05T16:07:36Z	public	Illumina HiSeq X Ten
ERR3337577		Unknown			a8f260aa-be4d-11e7-b52c-3c4a9275d6c8			WGS		302	507870682	PRJEB21813	SAMEA1059530			202501870			WELLCOME SANGER INSTITUTE				public	cram,sra	s3,gs,ncbi,ena	gs.US,s3.us-east-1,ncbi.public,ena			2019-05-23		2019-05-23	ERC000011		ERX3362286									SC	Wellcome Sanger Institute	2019-05-23T17:03:58Z	2018-04-05T16:07:36Z	public	Illumina HiSeq X Ten
ERR3337578		Unknown			a8fa4162-be4d-11e7-b52c-3c4a9275d6c8			WGS		302	419843722	PRJEB21813	SAMEA1059531			169791688			WELLCOME SANGER INSTITUTE				public	cram,sra	ena,s3,gs,ncbi	s3.us-east-1,gs.US,ena,ncbi.public			2019-05-23		2019-05-23	ERC000011		ERX3362287									SC	Wellcome Sanger Institute	2019-05-23T17:03:58Z	2018-04-05T16:07:37Z	public	Illumina HiSeq X Ten
ERR3337579		Unknown			a902a9a6-be4d-11e7-b52c-3c4a9275d6c8			WGS		302	451937866	PRJEB21813	SAMEA1059532			180776145			WELLCOME SANGER INSTITUTE				public	cram,sra	gs,ncbi,ena,s3	ncbi.public,ena,gs.US,s3.us-east-1			2019-05-23		2019-05-23	ERC000011		ERX3362288									SC	Wellcome Sanger Institute	2019-05-23T17:03:58Z	2018-04-05T16:07:37Z	public	Illumina HiSeq X Ten
ERR3337580		Unknown			a90afce6-be4d-11e7-b52c-3c4a9275d6c8			WGS		302	434294724	PRJEB21813	SAMEA1059533			178671390			WELLCOME SANGER INSTITUTE				public	sra,cram	gs,s3,ena,ncbi	gs.US,ena,ncbi.public,s3.us-east-1			2019-05-23		2019-05-23	ERC000011		ERX3362289									SC	Wellcome Sanger Institute	2019-05-23T17:03:58Z	2018-04-05T16:07:37Z	public	Illumina HiSeq X Ten
ERR3337581		Unknown			a922a756-be4d-11e7-b52c-3c4a9275d6c8			WGS		302	437585618	PRJEB21813	SAMEA1059536			178496245			WELLCOME SANGER INSTITUTE				public	sra,cram	s3,ncbi,ena,gs	s3.us-east-1,ena,ncbi.public,gs.US			2019-05-23		2019-05-23	ERC000011		ERX3362290									SC	Wellcome Sanger Institute	2019-05-23T17:03:58Z	2018-04-05T16:07:38Z	public	Illumina HiSeq X Ten
ERR3337582		Unknown			a92c61c4-be4d-11e7-b52c-3c4a9275d6c8			WGS		302	438419138	PRJEB21813	SAMEA1059537			176461485			WELLCOME SANGER INSTITUTE				public	sra,cram	gs,ena,ncbi,s3	s3.us-east-1,ena,gs.US,ncbi.public			2019-05-23		2019-05-23	ERC000011		ERX3362291									SC	Wellcome Sanger Institute	2019-05-23T17:03:58Z	2018-04-05T16:07:38Z	public	Illumina HiSeq X Ten
ERR3337583		Unknown			a93365c8-be4d-11e7-b52c-3c4a9275d6c8			WGS		302	483768062	PRJEB21813	SAMEA1059538			197925139			WELLCOME SANGER INSTITUTE				public	cram,sra	ena,s3,gs,ncbi	gs.US,s3.us-east-1,ncbi.public,ena			2019-05-23		2019-05-23	ERC000011		ERX3362292									SC	Wellcome Sanger Institute	2019-05-23T17:03:58Z	2018-04-05T16:07:38Z	public	Illumina HiSeq X Ten
ERR3337584		Unknown			a9450eb8-be4d-11e7-b52c-3c4a9275d6c8			WGS		302	467123030	PRJEB21813	SAMEA1059540			192103793			WELLCOME SANGER INSTITUTE				public	sra,cram	ncbi,ena,s3,gs	gs.US,ncbi.public,ena,s3.us-east-1			2019-05-23		2019-05-23	ERC000011		ERX3362293									SC	Wellcome Sanger Institute	2019-05-23T17:03:58Z	2018-04-05T16:07:39Z	public	Illumina HiSeq X Ten
ERR3337585		Unknown			a94c150a-be4d-11e7-b52c-3c4a9275d6c8			WGS		302	413630676	PRJEB21813	SAMEA1059541			169426256			WELLCOME SANGER INSTITUTE				public	sra,cram	gs,ena,s3,ncbi	gs.US,ncbi.public,s3.us-east-1,ena			2019-05-23		2019-05-23	ERC000011		ERX3362294									SC	Wellcome Sanger Institute	2019-05-23T17:03:58Z	2018-04-05T16:07:39Z	public	Illumina HiSeq X Ten
ERR3337586		Unknown			a9531332-be4d-11e7-b52c-3c4a9275d6c8			WGS		302	395777946	PRJEB21813	SAMEA1059542			161865945			WELLCOME SANGER INSTITUTE				public	cram,sra	ena,gs,s3,ncbi	gs.US,ena,s3.us-east-1,ncbi.public			2019-05-23		2019-05-23	ERC000011		ERX3362295									SC	Wellcome Sanger Institute	2019-05-23T17:03:58Z	2018-04-05T16:07:42Z	public	Illumina HiSeq X Ten
ERR3337587		Unknown			a95a06e2-be4d-11e7-b52c-3c4a9275d6c8			WGS		302	505503606	PRJEB21813	SAMEA1059543			207683584			WELLCOME SANGER INSTITUTE				public	cram,sra	ncbi,gs,ena,s3	ncbi.public,s3.us-east-1,ena,gs.US			2019-05-23		2019-05-23	ERC000011		ERX3362296									SC	Wellcome Sanger Institute	2019-05-23T17:03:58Z	2018-04-05T16:07:43Z	public	Illumina HiSeq X Ten
ERR3337588		Unknown			a960f77c-be4d-11e7-b52c-3c4a9275d6c8			WGS		302	467086186	PRJEB21813	SAMEA1059544			187512318			WELLCOME SANGER INSTITUTE				public	cram,sra	gs,ena,s3,ncbi	ena,ncbi.public,gs.US,s3.us-east-1			2019-05-23		2019-05-23	ERC000011		ERX3362297									SC	Wellcome Sanger Institute	2019-05-23T17:03:58Z	2018-04-05T16:07:43Z	public	Illumina HiSeq X Ten
ERR3337589		Unknown			a96ad7ba-be4d-11e7-b52c-3c4a9275d6c8			WGS		302	442417316	PRJEB21813	SAMEA1059545			182089063			WELLCOME SANGER INSTITUTE				public	cram,sra	gs,s3,ncbi,ena	gs.US,ncbi.public,ena,s3.us-east-1			2019-05-23		2019-05-23	ERC000011		ERX3362298									SC	Wellcome Sanger Institute	2019-05-23T17:03:58Z	2018-04-05T16:07:43Z	public	Illumina HiSeq X Ten
ERR3337590		Unknown			a9789526-be4d-11e7-b52c-3c4a9275d6c8			WGS		302	434361466	PRJEB21813	SAMEA1059546			177165103			WELLCOME SANGER INSTITUTE				public	sra,cram	ena,ncbi,gs,s3	ena,s3.us-east-1,gs.US,ncbi.public			2019-05-23		2019-05-23	ERC000011		ERX3362299									SC	Wellcome Sanger Institute	2019-05-23T17:03:58Z	2018-04-05T16:07:44Z	public	Illumina HiSeq X Ten
ERR3337591		Unknown			a97f8d22-be4d-11e7-b52c-3c4a9275d6c8			WGS		302	463061130	PRJEB21813	SAMEA1059547			189058045			WELLCOME SANGER INSTITUTE				public	sra,cram	gs,ncbi,ena,s3	gs.US,ncbi.public,ena,s3.us-east-1			2019-05-23		2019-05-23	ERC000011		ERX3362300									SC	Wellcome Sanger Institute	2019-05-23T17:03:58Z	2018-04-05T16:07:44Z	public	Illumina HiSeq X Ten
ERR3337592		Unknown			a9869748-be4d-11e7-b52c-3c4a9275d6c8			WGS		302	470608110	PRJEB21813	SAMEA1059548			192387530			WELLCOME SANGER INSTITUTE				public	cram,sra	ncbi,ena,s3,gs	ncbi.public,ena,s3.us-east-1,gs.US			2019-05-23		2019-05-23	ERC000011		ERX3362301									SC	Wellcome Sanger Institute	2019-05-23T17:03:58Z	2018-04-05T16:07:44Z	public	Illumina HiSeq X Ten
ERR3337593		Unknown			a98d99e4-be4d-11e7-b52c-3c4a9275d6c8			WGS		302	393369194	PRJEB21813	SAMEA1059549			159996994			WELLCOME SANGER INSTITUTE				public	cram,sra	ncbi,s3,gs,ena	ena,s3.us-east-1,ncbi.public,gs.US			2019-05-23		2019-05-23	ERC000011		ERX3362302									SC	Wellcome Sanger Institute	2019-05-23T17:03:58Z	2018-04-05T16:07:45Z	public	Illumina HiSeq X Ten
ERR3337594		Unknown			a99ba444-be4d-11e7-b52c-3c4a9275d6c8			WGS		302	416839426	PRJEB21813	SAMEA1059551			170188156			WELLCOME SANGER INSTITUTE				public	sra,cram	s3,ena,ncbi,gs	ncbi.public,gs.US,s3.us-east-1,ena			2019-05-23		2019-05-23	ERC000011		ERX3362303									SC	Wellcome Sanger Institute	2019-05-23T17:03:58Z	2018-04-05T16:07:45Z	public	Illumina HiSeq X Ten
ERR3337595		Unknown			a9a296f0-be4d-11e7-b52c-3c4a9275d6c8			WGS		302	454250582	PRJEB21813	SAMEA1059552			182695198			WELLCOME SANGER INSTITUTE				public	sra,cram	ena,s3,gs,ncbi	ena,ncbi.public,gs.US,s3.us-east-1			2019-05-23		2019-05-23	ERC000011		ERX3362304									SC	Wellcome Sanger Institute	2019-05-23T17:03:58Z	2018-04-05T16:07:45Z	public	Illumina HiSeq X Ten
ERR3337596		Unknown			a9a992ca-be4d-11e7-b52c-3c4a9275d6c8			WGS		302	422678898	PRJEB21813	SAMEA1059553			172766769			WELLCOME SANGER INSTITUTE				public	sra,cram	s3,gs,ena,ncbi	ncbi.public,s3.us-east-1,ena,gs.US			2019-05-23		2019-05-23	ERC000011		ERX3362305									SC	Wellcome Sanger Institute	2019-05-23T17:03:58Z	2018-04-05T16:07:46Z	public	Illumina HiSeq X Ten
ERR3337597		Unknown			a9b07ee6-be4d-11e7-b52c-3c4a9275d6c8			WGS		302	530318644	PRJEB21813	SAMEA1059554			216614201			WELLCOME SANGER INSTITUTE				public	sra,cram	s3,ena,ncbi,gs	s3.us-east-1,gs.US,ena,ncbi.public			2019-05-23		2019-05-23	ERC000011		ERX3362306									SC	Wellcome Sanger Institute	2019-05-23T17:03:58Z	2018-04-05T16:07:46Z	public	Illumina HiSeq X Ten
ERR3337598		Unknown			a9b79082-be4d-11e7-b52c-3c4a9275d6c8			WGS		302	457701536	PRJEB21813	SAMEA1059555			189261033			WELLCOME SANGER INSTITUTE				public	cram,sra	ena,ncbi,s3,gs	ena,ncbi.public,gs.US,s3.us-east-1			2019-05-23		2019-05-23	ERC000011		ERX3362307									SC	Wellcome Sanger Institute	2019-05-23T17:03:58Z	2018-04-05T16:07:46Z	public	Illumina HiSeq X Ten
ERR3337599		Unknown			a9be89d2-be4d-11e7-b52c-3c4a9275d6c8			WGS		302	571324204	PRJEB21813	SAMEA1059556			234027407			WELLCOME SANGER INSTITUTE				public	sra,cram	ncbi,s3,gs,ena	ena,ncbi.public,s3.us-east-1,gs.US			2019-05-23		2019-05-23	ERC000011		ERX3362308									SC	Wellcome Sanger Institute	2019-05-23T17:03:58Z	2018-04-05T16:07:47Z	public	Illumina HiSeq X Ten
ERR3337600		Unknown			a9c58d72-be4d-11e7-b52c-3c4a9275d6c8			WGS		302	509758786	PRJEB21813	SAMEA1059557			206678829			WELLCOME SANGER INSTITUTE				public	sra,cram	gs,ena,ncbi,s3	gs.US,ncbi.public,ena,s3.us-east-1			2019-05-23		2019-05-23	ERC000011		ERX3362309									SC	Wellcome Sanger Institute	2019-05-23T17:03:58Z	2018-04-05T16:07:47Z	public	Illumina HiSeq X Ten
ERR3337601		Unknown			a9cc86a4-be4d-11e7-b52c-3c4a9275d6c8			WGS		302	466134584	PRJEB21813	SAMEA1059558			188459791			WELLCOME SANGER INSTITUTE				public	sra,cram	ena,s3,ncbi,gs	s3.us-east-1,ena,gs.US,ncbi.public			2019-05-23		2019-05-23	ERC000011		ERX3362310									SC	Wellcome Sanger Institute	2019-05-23T17:03:58Z	2018-04-05T16:07:47Z	public	Illumina HiSeq X Ten
ERR3337602		Unknown			a9d37ffe-be4d-11e7-b52c-3c4a9275d6c8			WGS		302	422090300	PRJEB21813	SAMEA1059559			171731281			WELLCOME SANGER INSTITUTE				public	cram,sra	ncbi,ena,gs,s3	ena,s3.us-east-1,ncbi.public,gs.US			2019-05-23		2019-05-23	ERC000011		ERX3362311									SC	Wellcome Sanger Institute	2019-05-23T17:03:58Z	2018-04-05T16:07:48Z	public	Illumina HiSeq X Ten
ERR3337603		Unknown			a9e1a318-be4d-11e7-b52c-3c4a9275d6c8			WGS		302	482404230	PRJEB21813	SAMEA1059561			196243542			WELLCOME SANGER INSTITUTE				public	cram,sra	ncbi,gs,s3,ena	gs.US,s3.us-east-1,ena,ncbi.public			2019-05-23		2019-05-23	ERC000011		ERX3362312									SC	Wellcome Sanger Institute	2019-05-23T17:03:58Z	2018-04-05T16:07:48Z	public	Illumina HiSeq X Ten
ERR3337604		Unknown			a9f2f032-be4d-11e7-b52c-3c4a9275d6c8			WGS		302	513860550	PRJEB21813	SAMEA1059563			209116219			WELLCOME SANGER INSTITUTE				public	cram,sra	ncbi,s3,gs,ena	ncbi.public,s3.us-east-1,gs.US,ena			2019-05-23		2019-05-23	ERC000011		ERX3362313									SC	Wellcome Sanger Institute	2019-05-23T17:03:58Z	2018-04-05T16:07:49Z	public	Illumina HiSeq X Ten
ERR3337605		Unknown			a9f9f2b0-be4d-11e7-b52c-3c4a9275d6c8			WGS		302	467736392	PRJEB21813	SAMEA1059564			191892014			WELLCOME SANGER INSTITUTE				public	sra,cram	ena,ncbi,s3,gs	ncbi.public,ena,s3.us-east-1,gs.US			2019-05-23		2019-05-23	ERC000011		ERX3362314									SC	Wellcome Sanger Institute	2019-05-23T17:03:58Z	2018-04-05T16:07:49Z	public	Illumina HiSeq X Ten
ERR3337606		Unknown			aa0100fa-be4d-11e7-b52c-3c4a9275d6c8			WGS		302	536412098	PRJEB21813	SAMEA1059565			217962212			WELLCOME SANGER INSTITUTE				public	cram,sra	gs,s3,ena,ncbi	ncbi.public,s3.us-east-1,gs.US,ena			2019-05-23		2019-05-23	ERC000011		ERX3362315									SC	Wellcome Sanger Institute	2019-05-23T17:03:58Z	2018-04-05T16:07:49Z	public	Illumina HiSeq X Ten
ERR3337607		Unknown			aa080e7c-be4d-11e7-b52c-3c4a9275d6c8			WGS		302	457199008	PRJEB21813	SAMEA1059566			188224868			WELLCOME SANGER INSTITUTE				public	sra,cram	s3,gs,ena,ncbi	s3.us-east-1,ena,gs.US,ncbi.public			2019-05-23		2019-05-23	ERC000011		ERX3362316									SC	Wellcome Sanger Institute	2019-05-23T17:03:58Z	2018-04-05T16:07:50Z	public	Illumina HiSeq X Ten
ERR3337608		Unknown			aa0f187a-be4d-11e7-b52c-3c4a9275d6c8			WGS		302	530328610	PRJEB21813	SAMEA1059567			216389762			WELLCOME SANGER INSTITUTE				public	cram,sra	ena,gs,s3,ncbi	ena,s3.us-east-1,ncbi.public,gs.US			2019-05-23		2019-05-23	ERC000011		ERX3362317									SC	Wellcome Sanger Institute	2019-05-23T17:03:58Z	2018-04-05T16:07:50Z	public	Illumina HiSeq X Ten
ERR3337609		Unknown			aa19aaec-be4d-11e7-b52c-3c4a9275d6c8			WGS		302	383208102	PRJEB21813	SAMEA1059568			157266148			WELLCOME SANGER INSTITUTE				public	cram,sra	gs,ncbi,ena,s3	gs.US,s3.us-east-1,ncbi.public,ena			2019-05-23		2019-05-23	ERC000011		ERX3362318									SC	Wellcome Sanger Institute	2019-05-23T17:03:58Z	2018-04-05T16:07:50Z	public	Illumina HiSeq X Ten
ERR3337610		Unknown			aa20b6f2-be4d-11e7-b52c-3c4a9275d6c8			WGS		302	435698420	PRJEB21813	SAMEA1059577			176949210			WELLCOME SANGER INSTITUTE				public	sra,cram	gs,s3,ena,ncbi	ena,ncbi.public,s3.us-east-1,gs.US			2019-05-23		2019-05-23	ERC000011		ERX3362319									SC	Wellcome Sanger Institute	2019-05-23T17:03:58Z	2018-04-05T16:07:52Z	public	Illumina HiSeq X Ten
ERR3337611		Unknown			aa2ac4ee-be4d-11e7-b52c-3c4a9275d6c8			WGS		302	426575302	PRJEB21813	SAMEA1059578			174960988			WELLCOME SANGER INSTITUTE				public	sra,cram	gs,ncbi,ena,s3	gs.US,s3.us-east-1,ncbi.public,ena			2019-05-23		2019-05-23	ERC000011		ERX3362320									SC	Wellcome Sanger Institute	2019-05-23T17:03:58Z	2018-04-05T16:07:53Z	public	Illumina HiSeq X Ten
ERR3337612		Unknown			aa31c0dc-be4d-11e7-b52c-3c4a9275d6c8			WGS		302	518951968	PRJEB21813	SAMEA1059579			212339312			WELLCOME SANGER INSTITUTE				public	sra,cram	gs,ncbi,ena,s3	ena,ncbi.public,gs.US,s3.us-east-1			2019-05-23		2019-05-23	ERC000011		ERX3362321									SC	Wellcome Sanger Institute	2019-05-23T17:03:58Z	2018-04-05T16:07:53Z	public	Illumina HiSeq X Ten
ERR3337613		Unknown			aa3af0c6-be4d-11e7-b52c-3c4a9275d6c8			WGS		302	475011874	PRJEB21813	SAMEA1059580			194377968			WELLCOME SANGER INSTITUTE				public	cram,sra	s3,ncbi,ena,gs	ena,ncbi.public,gs.US,s3.us-east-1			2019-05-23		2019-05-23	ERC000011		ERX3362322									SC	Wellcome Sanger Institute	2019-05-23T17:03:58Z	2018-04-05T16:07:53Z	public	Illumina HiSeq X Ten
ERR3337614		Unknown			aa4b6ea6-be4d-11e7-b52c-3c4a9275d6c8			WGS		302	419346026	PRJEB21813	SAMEA1059582			171783449			WELLCOME SANGER INSTITUTE				public	cram,sra	s3,ena,ncbi,gs	ena,gs.US,s3.us-east-1,ncbi.public			2019-05-23		2019-05-23	ERC000011		ERX3362323									SC	Wellcome Sanger Institute	2019-05-23T17:03:58Z	2018-04-05T16:07:54Z	public	Illumina HiSeq X Ten
ERR3337615		Unknown			aa528128-be4d-11e7-b52c-3c4a9275d6c8			WGS		302	543937938	PRJEB21813	SAMEA1059583			220040675			WELLCOME SANGER INSTITUTE				public	sra,cram	gs,s3,ncbi,ena	gs.US,ena,ncbi.public,s3.us-east-1			2019-05-23		2019-05-23	ERC000011		ERX3362324									SC	Wellcome Sanger Institute	2019-05-23T17:03:58Z	2018-04-05T16:07:54Z	public	Illumina HiSeq X Ten
ERR3337616		Unknown			aa5991a2-be4d-11e7-b52c-3c4a9275d6c8			WGS		302	492419456	PRJEB21813	SAMEA1059584			200558441			WELLCOME SANGER INSTITUTE				public	cram,sra	ena,ncbi,gs,s3	ncbi.public,gs.US,ena,s3.us-east-1			2019-05-23		2019-05-23	ERC000011		ERX3362325									SC	Wellcome Sanger Institute	2019-05-23T17:03:58Z	2018-04-05T16:07:54Z	public	Illumina HiSeq X Ten
ERR3337617		Unknown			aa60b004-be4d-11e7-b52c-3c4a9275d6c8			WGS		302	406681958	PRJEB21813	SAMEA1059585			165338589			WELLCOME SANGER INSTITUTE				public	sra,cram	s3,ena,ncbi,gs	ncbi.public,gs.US,ena,s3.us-east-1			2019-05-23		2019-05-23	ERC000011		ERX3362326									SC	Wellcome Sanger Institute	2019-05-23T17:03:58Z	2018-04-05T16:07:54Z	public	Illumina HiSeq X Ten
ERR3337618		Unknown			b02fa94a-be4d-11e7-b52c-3c4a9275d6c8			WGS		302	492972116	PRJEB21813	SAMEA1059586			200665750			WELLCOME SANGER INSTITUTE				public	cram,sra	ena,ncbi,s3,gs	gs.US,ena,s3.us-east-1,ncbi.public			2019-05-23		2019-05-23	ERC000011		ERX3362327									SC	Wellcome Sanger Institute	2019-05-23T17:03:58Z	2018-04-05T16:07:55Z	public	Illumina HiSeq X Ten
ERR3337619		Unknown			b0439e46-be4d-11e7-b52c-3c4a9275d6c8			WGS		302	436360102	PRJEB21813	SAMEA1059588			177394070			WELLCOME SANGER INSTITUTE				public	cram,sra	gs,ena,ncbi,s3	ena,s3.us-east-1,ncbi.public,gs.US			2019-05-23		2019-05-23	ERC000011		ERX3362328									SC	Wellcome Sanger Institute	2019-05-23T17:03:58Z	2018-04-05T16:07:55Z	public	Illumina HiSeq X Ten
ERR3337620		Unknown			b0510a18-be4d-11e7-b52c-3c4a9275d6c8			WGS		302	461411304	PRJEB21813	SAMEA1059589			186243071			WELLCOME SANGER INSTITUTE				public	cram,sra	gs,ena,ncbi,s3	ncbi.public,s3.us-east-1,gs.US,ena			2019-05-23		2019-05-23	ERC000011		ERX3362329									SC	Wellcome Sanger Institute	2019-05-23T17:03:58Z	2018-04-05T16:07:55Z	public	Illumina HiSeq X Ten
ERR3337621		Unknown			b0581510-be4d-11e7-b52c-3c4a9275d6c8			WGS		302	492736254	PRJEB21813	SAMEA1059590			200688391			WELLCOME SANGER INSTITUTE				public	cram,sra	ena,s3,ncbi,gs	gs.US,ncbi.public,s3.us-east-1,ena			2019-05-23		2019-05-23	ERC000011		ERX3362330									SC	Wellcome Sanger Institute	2019-05-23T17:03:58Z	2018-04-05T16:07:56Z	public	Illumina HiSeq X Ten
ERR3337622		Unknown			b06d0efc-be4d-11e7-b52c-3c4a9275d6c8			WGS		302	562914410	PRJEB21813	SAMEA1059593			227728861			WELLCOME SANGER INSTITUTE				public	cram,sra	s3,gs,ncbi,ena	s3.us-east-1,ncbi.public,gs.US,ena			2019-05-23		2019-05-23	ERC000011		ERX3362331									SC	Wellcome Sanger Institute	2019-05-23T17:03:58Z	2018-04-05T16:07:57Z	public	Illumina HiSeq X Ten
ERR3337623		Unknown			b0769c06-be4d-11e7-b52c-3c4a9275d6c8			WGS		302	541228998	PRJEB21813	SAMEA1059594			221809369			WELLCOME SANGER INSTITUTE				public	cram,sra	s3,gs,ncbi,ena	gs.US,s3.us-east-1,ncbi.public,ena			2019-05-23		2019-05-23	ERC000011		ERX3362332									SC	Wellcome Sanger Institute	2019-05-23T17:03:58Z	2018-04-05T16:07:57Z	public	Illumina HiSeq X Ten
ERR3337624		Unknown			b0849b8a-be4d-11e7-b52c-3c4a9275d6c8			WGS		302	500532686	PRJEB21813	SAMEA1059596			202833002			WELLCOME SANGER INSTITUTE				public	cram,sra	ncbi,s3,ena,gs	ena,gs.US,s3.us-east-1,ncbi.public			2019-05-23		2019-05-23	ERC000011		ERX3362333									SC	Wellcome Sanger Institute	2019-05-23T17:03:58Z	2018-04-05T16:07:58Z	public	Illumina HiSeq X Ten
ERR3337625		Unknown			b091dd22-be4d-11e7-b52c-3c4a9275d6c8			WGS		302	450556820	PRJEB21813	SAMEA1059597			182486387			WELLCOME SANGER INSTITUTE				public	sra,cram	s3,ncbi,ena,gs	gs.US,ncbi.public,ena,s3.us-east-1			2019-05-23		2019-05-23	ERC000011		ERX3362334									SC	Wellcome Sanger Institute	2019-05-23T17:03:58Z	2018-04-05T16:07:58Z	public	Illumina HiSeq X Ten
ERR3337626		Unknown			b0a4768a-be4d-11e7-b52c-3c4a9275d6c8			WGS		302	419401594	PRJEB21813	SAMEA1059569			170763298			WELLCOME SANGER INSTITUTE				public	sra,cram	ena,ncbi,s3,gs	gs.US,ena,s3.us-east-1,ncbi.public			2019-05-23		2019-05-23	ERC000011		ERX3362335									SC	Wellcome Sanger Institute	2019-05-23T17:03:58Z	2018-04-05T16:07:50Z	public	Illumina HiSeq X Ten
ERR3337627		Unknown			b0b2a96c-be4d-11e7-b52c-3c4a9275d6c8			WGS		302	457658954	PRJEB21813	SAMEA1059571			186089958			WELLCOME SANGER INSTITUTE				public	cram,sra	ena,gs,s3,ncbi	ena,ncbi.public,s3.us-east-1,gs.US			2019-05-23		2019-05-23	ERC000011		ERX3362336									SC	Wellcome Sanger Institute	2019-05-23T17:03:58Z	2018-04-05T16:07:51Z	public	Illumina HiSeq X Ten
ERR3337628		Unknown			b0c2d562-be4d-11e7-b52c-3c4a9275d6c8			WGS		302	458955742	PRJEB21813	SAMEA1059573			188290399			WELLCOME SANGER INSTITUTE				public	sra,cram	gs,ncbi,s3,ena	gs.US,s3.us-east-1,ncbi.public,ena			2019-05-23		2019-05-23	ERC000011		ERX3362337									SC	Wellcome Sanger Institute	2019-05-23T17:03:58Z	2018-04-05T16:07:51Z	public	Illumina HiSeq X Ten
ERR3337629		Unknown			b0d34e88-be4d-11e7-b52c-3c4a9275d6c8			WGS		302	533904290	PRJEB21813	SAMEA1059575			214289611			WELLCOME SANGER INSTITUTE				public	cram,sra	s3,gs,ena,ncbi	s3.us-east-1,gs.US,ena,ncbi.public			2019-05-23		2019-05-23	ERC000011		ERX3362338									SC	Wellcome Sanger Institute	2019-05-23T17:03:58Z	2018-04-05T16:07:52Z	public	Illumina HiSeq X Ten
ERR3337630		Unknown			b0e268fa-be4d-11e7-b52c-3c4a9275d6c8			WGS		302	503279376	PRJEB21813	SAMEA1059598			204230911			WELLCOME SANGER INSTITUTE				public	cram,sra	ncbi,ena,gs,s3	s3.us-east-1,ena,gs.US,ncbi.public			2019-05-23		2019-05-23	ERC000011		ERX3362339									SC	Wellcome Sanger Institute	2019-05-23T17:03:58Z	2018-04-05T16:07:58Z	public	Illumina HiSeq X Ten
ERR3337631		Unknown			b0f063ec-be4d-11e7-b52c-3c4a9275d6c8			WGS		302	537651506	PRJEB21813	SAMEA1059600			216406256			WELLCOME SANGER INSTITUTE				public	sra,cram	gs,ncbi,ena,s3	ena,gs.US,ncbi.public,s3.us-east-1			2019-05-23		2019-05-23	ERC000011		ERX3362340									SC	Wellcome Sanger Institute	2019-05-23T17:03:58Z	2018-04-05T16:07:59Z	public	Illumina HiSeq X Ten
ERR3337632		Unknown			b0f75dd2-be4d-11e7-b52c-3c4a9275d6c8			WGS		302	530907544	PRJEB21813	SAMEA1059601			216521282			WELLCOME SANGER INSTITUTE				public	sra,cram	ncbi,ena,s3,gs	ena,ncbi.public,gs.US,s3.us-east-1			2019-05-23		2019-05-23	ERC000011		ERX3362341									SC	Wellcome Sanger Institute	2019-05-23T17:03:58Z	2018-04-05T16:07:59Z	public	Illumina HiSeq X Ten
ERR3337633		Unknown			b0fe5aba-be4d-11e7-b52c-3c4a9275d6c8			WGS		302	386898240	PRJEB21813	SAMEA1059602			158377134			WELLCOME SANGER INSTITUTE				public	sra,cram	s3,ncbi,ena,gs	s3.us-east-1,ena,ncbi.public,gs.US			2019-05-23		2019-05-23	ERC000011		ERX3362342									SC	Wellcome Sanger Institute	2019-05-23T17:03:58Z	2018-04-05T16:07:59Z	public	Illumina HiSeq X Ten
ERR3337634		Unknown			b10c511a-be4d-11e7-b52c-3c4a9275d6c8			WGS		302	472127472	PRJEB21813	SAMEA1059604			193730632			WELLCOME SANGER INSTITUTE				public	cram,sra	ena,ncbi,gs,s3	ena,s3.us-east-1,gs.US,ncbi.public			2019-05-23		2019-05-23	ERC000011		ERX3362343									SC	Wellcome Sanger Institute	2019-05-23T17:03:58Z	2018-04-05T16:08:00Z	public	Illumina HiSeq X Ten
ERR3337635		Unknown			b1134f92-be4d-11e7-b52c-3c4a9275d6c8			WGS		302	458764274	PRJEB21813	SAMEA1059605			186448374			WELLCOME SANGER INSTITUTE				public	cram,sra	ena,ncbi,s3,gs	s3.us-east-1,gs.US,ncbi.public,ena			2019-05-23		2019-05-23	ERC000011		ERX3362344									SC	Wellcome Sanger Institute	2019-05-23T17:03:58Z	2018-04-05T16:08:00Z	public	Illumina HiSeq X Ten
ERR3337636		Unknown			b11a457c-be4d-11e7-b52c-3c4a9275d6c8			WGS		302	497155420	PRJEB21813	SAMEA1059606			202367526			WELLCOME SANGER INSTITUTE				public	cram,sra	gs,s3,ena,ncbi	ena,ncbi.public,s3.us-east-1,gs.US			2019-05-23		2019-05-23	ERC000011		ERX3362345									SC	Wellcome Sanger Institute	2019-05-23T17:03:58Z	2018-04-05T16:08:00Z	public	Illumina HiSeq X Ten
ERR3337637		Unknown			b129fa76-be4d-11e7-b52c-3c4a9275d6c8			WGS		302	503473260	PRJEB21813	SAMEA1059608			206502952			WELLCOME SANGER INSTITUTE				public	cram,sra	gs,ena,s3,ncbi	ena,gs.US,ncbi.public,s3.us-east-1			2019-05-23		2019-05-23	ERC000011		ERX3362346									SC	Wellcome Sanger Institute	2019-05-23T17:03:58Z	2018-04-05T16:08:01Z	public	Illumina HiSeq X Ten
ERR3337638		Unknown			b130f628-be4d-11e7-b52c-3c4a9275d6c8			WGS		302	419908350	PRJEB21813	SAMEA1059609			172659479			WELLCOME SANGER INSTITUTE				public	sra,cram	s3,ncbi,ena,gs	s3.us-east-1,ncbi.public,ena,gs.US			2019-05-23		2019-05-23	ERC000011		ERX3362347									SC	Wellcome Sanger Institute	2019-05-23T17:03:58Z	2018-04-05T16:08:01Z	public	Illumina HiSeq X Ten
ERR3337639		Unknown			b1519f0e-be4d-11e7-b52c-3c4a9275d6c8			WGS		302	563824336	PRJEB21813	SAMEA1059613			228741902			WELLCOME SANGER INSTITUTE				public	cram,sra	ena,s3,gs,ncbi	ena,gs.US,s3.us-east-1,ncbi.public			2019-05-23		2019-05-23	ERC000011		ERX3362348									SC	Wellcome Sanger Institute	2019-05-23T17:03:58Z	2018-04-05T16:08:04Z	public	Illumina HiSeq X Ten
ERR3337640		Unknown			b1588aee-be4d-11e7-b52c-3c4a9275d6c8			WGS		302	529999732	PRJEB21813	SAMEA1059614			215759949			WELLCOME SANGER INSTITUTE				public	sra,cram	ncbi,gs,ena,s3	s3.us-east-1,ena,ncbi.public,gs.US			2019-05-23		2019-05-23	ERC000011		ERX3362349									SC	Wellcome Sanger Institute	2019-05-23T17:03:58Z	2018-04-05T16:08:04Z	public	Illumina HiSeq X Ten
ERR3337641		Unknown			b166703c-be4d-11e7-b52c-3c4a9275d6c8			WGS		302	481925862	PRJEB21813	SAMEA1059616			195813937			WELLCOME SANGER INSTITUTE				public	sra,cram	ena,ncbi,gs,s3	s3.us-east-1,gs.US,ncbi.public,ena			2019-05-23		2019-05-23	ERC000011		ERX3362350									SC	Wellcome Sanger Institute	2019-05-23T17:03:58Z	2018-04-05T16:08:05Z	public	Illumina HiSeq X Ten
ERR3337642		Unknown			b1929e28-be4d-11e7-b52c-3c4a9275d6c8			WGS		302	465896608	PRJEB21813	SAMEA1059622			189610807			WELLCOME SANGER INSTITUTE				public	sra,cram	s3,ncbi,ena,gs	gs.US,s3.us-east-1,ena,ncbi.public			2019-05-23		2019-05-23	ERC000011		ERX3362351									SC	Wellcome Sanger Institute	2019-05-23T17:03:58Z	2018-04-05T16:08:07Z	public	Illumina HiSeq X Ten
ERR3337643		Unknown			b1998f08-be4d-11e7-b52c-3c4a9275d6c8			WGS		302	446237314	PRJEB21813	SAMEA1059623			181984525			WELLCOME SANGER INSTITUTE				public	sra,cram	ena,gs,ncbi,s3	ncbi.public,gs.US,s3.us-east-1,ena			2019-05-23		2019-05-23	ERC000011		ERX3362352									SC	Wellcome Sanger Institute	2019-05-23T17:03:58Z	2018-04-05T16:08:08Z	public	Illumina HiSeq X Ten
ERR3337644		Unknown			b1a08830-be4d-11e7-b52c-3c4a9275d6c8			WGS		302	491553924	PRJEB21813	SAMEA1059624			199392229			WELLCOME SANGER INSTITUTE				public	sra,cram	ncbi,gs,ena,s3	gs.US,ncbi.public,s3.us-east-1,ena			2019-05-23		2019-05-23	ERC000011		ERX3362353									SC	Wellcome Sanger Institute	2019-05-23T17:03:58Z	2018-04-05T16:08:09Z	public	Illumina HiSeq X Ten
ERR3337645		Unknown			b1a77a82-be4d-11e7-b52c-3c4a9275d6c8			WGS		302	476839578	PRJEB21813	SAMEA1059625			195838217			WELLCOME SANGER INSTITUTE				public	cram,sra	gs,s3,ncbi,ena	gs.US,ena,ncbi.public,s3.us-east-1			2019-05-23		2019-05-23	ERC000011		ERX3362354									SC	Wellcome Sanger Institute	2019-05-23T17:03:58Z	2018-04-05T16:08:09Z	public	Illumina HiSeq X Ten
ERR3337646		Unknown			b1b0f6d4-be4d-11e7-b52c-3c4a9275d6c8			WGS		302	550383524	PRJEB21813	SAMEA1059626			226721373			WELLCOME SANGER INSTITUTE				public	cram,sra	gs,ena,s3,ncbi	ena,gs.US,s3.us-east-1,ncbi.public			2019-05-23		2019-05-23	ERC000011		ERX3362355									SC	Wellcome Sanger Institute	2019-05-23T17:03:58Z	2018-04-05T16:08:09Z	public	Illumina HiSeq X Ten
ERR3337647		Unknown			b1bef50e-be4d-11e7-b52c-3c4a9275d6c8			WGS		302	510007634	PRJEB21813	SAMEA1059628			208652275			WELLCOME SANGER INSTITUTE				public	sra,cram	ncbi,s3,gs,ena	ena,s3.us-east-1,gs.US,ncbi.public			2019-05-23		2019-05-23	ERC000011		ERX3362356									SC	Wellcome Sanger Institute	2019-05-23T17:03:58Z	2018-04-05T16:08:10Z	public	Illumina HiSeq X Ten
ERR3337648		Unknown			b1c915b6-be4d-11e7-b52c-3c4a9275d6c8			WGS		302	450978714	PRJEB21813	SAMEA1059629			185757818			WELLCOME SANGER INSTITUTE				public	sra,cram	ena,gs,s3,ncbi	s3.us-east-1,ncbi.public,ena,gs.US			2019-05-23		2019-05-23	ERC000011		ERX3362357									SC	Wellcome Sanger Institute	2019-05-23T17:03:58Z	2018-04-05T16:08:11Z	public	Illumina HiSeq X Ten
ERR3337649		Unknown			b1d00d1c-be4d-11e7-b52c-3c4a9275d6c8			WGS		302	449411032	PRJEB21813	SAMEA1059630			181382550			WELLCOME SANGER INSTITUTE				public	cram,sra	ena,gs,ncbi,s3	gs.US,ena,s3.us-east-1,ncbi.public			2019-05-23		2019-05-23	ERC000011		ERX3362358									SC	Wellcome Sanger Institute	2019-05-23T17:03:58Z	2018-04-05T16:08:11Z	public	Illumina HiSeq X Ten
ERR3337650		Unknown			b1d840c2-be4d-11e7-b52c-3c4a9275d6c8			WGS		302	459586318	PRJEB21813	SAMEA1059631			186862400			WELLCOME SANGER INSTITUTE				public	sra,cram	s3,ena,ncbi,gs	ena,ncbi.public,s3.us-east-1,gs.US			2019-05-23		2019-05-23	ERC000011		ERX3362359									SC	Wellcome Sanger Institute	2019-05-23T17:03:58Z	2018-04-05T16:08:12Z	public	Illumina HiSeq X Ten
ERR3337651		Unknown			b1df31f2-be4d-11e7-b52c-3c4a9275d6c8			WGS		302	468685578	PRJEB21813	SAMEA1059632			192035506			WELLCOME SANGER INSTITUTE				public	cram,sra	gs,ena,ncbi,s3	ncbi.public,ena,gs.US,s3.us-east-1			2019-05-23		2019-05-23	ERC000011		ERX3362360									SC	Wellcome Sanger Institute	2019-05-23T17:03:58Z	2018-04-05T16:08:12Z	public	Illumina HiSeq X Ten
ERR3337652		Unknown			b1e628c2-be4d-11e7-b52c-3c4a9275d6c8			WGS		302	465975128	PRJEB21813	SAMEA1059633			190203334			WELLCOME SANGER INSTITUTE				public	cram,sra	ena,ncbi,s3,gs	gs.US,s3.us-east-1,ena,ncbi.public			2019-05-23		2019-05-23	ERC000011		ERX3362361									SC	Wellcome Sanger Institute	2019-05-23T17:03:58Z	2018-04-05T16:08:13Z	public	Illumina HiSeq X Ten
ERR3337653		Unknown			b1ed30a4-be4d-11e7-b52c-3c4a9275d6c8			WGS		302	491864984	PRJEB21813	SAMEA1059634			204565297			WELLCOME SANGER INSTITUTE				public	cram,sra	ena,gs,ncbi,s3	ena,gs.US,ncbi.public,s3.us-east-1			2019-05-23		2019-05-23	ERC000011		ERX3362362									SC	Wellcome Sanger Institute	2019-05-23T17:03:58Z	2018-04-05T16:08:13Z	public	Illumina HiSeq X Ten
ERR3337654		Unknown			b204c994-be4d-11e7-b52c-3c4a9275d6c8			WGS		302	517455558	PRJEB21813	SAMEA1059637			213862722			WELLCOME SANGER INSTITUTE				public	cram,sra	s3,ncbi,ena,gs	gs.US,ena,s3.us-east-1,ncbi.public			2019-05-23		2019-05-23	ERC000011		ERX3362363									SC	Wellcome Sanger Institute	2019-05-23T17:03:58Z	2018-04-05T16:08:14Z	public	Illumina HiSeq X Ten
ERR3337655		Unknown			b20bbc90-be4d-11e7-b52c-3c4a9275d6c8			WGS		302	607560882	PRJEB21813	SAMEA1059638			245847677			WELLCOME SANGER INSTITUTE				public	cram,sra	s3,ena,gs,ncbi	ncbi.public,gs.US,s3.us-east-1,ena			2019-05-23		2019-05-23	ERC000011		ERX3362364									SC	Wellcome Sanger Institute	2019-05-23T17:03:58Z	2018-04-05T16:08:15Z	public	Illumina HiSeq X Ten
ERR3337656		Unknown			b219a9cc-be4d-11e7-b52c-3c4a9275d6c8			WGS		302	500946426	PRJEB21813	SAMEA1059640			205051006			WELLCOME SANGER INSTITUTE				public	sra,cram	gs,s3,ncbi,ena	s3.us-east-1,ena,gs.US,ncbi.public			2019-05-23		2019-05-23	ERC000011		ERX3362365									SC	Wellcome Sanger Institute	2019-05-23T17:03:58Z	2018-04-05T16:08:16Z	public	Illumina HiSeq X Ten
ERR3337657		Unknown			b2209c64-be4d-11e7-b52c-3c4a9275d6c8			WGS		302	467168330	PRJEB21813	SAMEA1059641			189595810			WELLCOME SANGER INSTITUTE				public	sra,cram	ncbi,ena,gs,s3	s3.us-east-1,ena,ncbi.public,gs.US			2019-05-23		2019-05-23	ERC000011		ERX3362366									SC	Wellcome Sanger Institute	2019-05-23T17:03:58Z	2018-04-05T16:08:16Z	public	Illumina HiSeq X Ten
ERR3337658		Unknown			b2357be8-be4d-11e7-b52c-3c4a9275d6c8			WGS		302	462454714	PRJEB21813	SAMEA1059644			191327359			WELLCOME SANGER INSTITUTE				public	cram,sra	ena,gs,s3,ncbi	ncbi.public,gs.US,ena,s3.us-east-1			2019-05-23		2019-05-23	ERC000011		ERX3362367									SC	Wellcome Sanger Institute	2019-05-23T17:03:58Z	2018-04-05T16:08:17Z	public	Illumina HiSeq X Ten
ERR3337659		Unknown			b23eb7ee-be4d-11e7-b52c-3c4a9275d6c8			WGS		302	459418104	PRJEB21813	SAMEA1059645			187240252			WELLCOME SANGER INSTITUTE				public	cram,sra	gs,s3,ncbi,ena	gs.US,ncbi.public,ena,s3.us-east-1			2019-05-23		2019-05-23	ERC000011		ERX3362368									SC	Wellcome Sanger Institute	2019-05-23T17:03:58Z	2018-04-05T16:08:18Z	public	Illumina HiSeq X Ten
ERR3337660		Unknown			b248dd82-be4d-11e7-b52c-3c4a9275d6c8			WGS		302	456085836	PRJEB21813	SAMEA1059646			184181866			WELLCOME SANGER INSTITUTE				public	sra,cram	s3,gs,ena,ncbi	ncbi.public,s3.us-east-1,ena,gs.US			2019-05-23		2019-05-23	ERC000011		ERX3362369									SC	Wellcome Sanger Institute	2019-05-23T17:03:58Z	2018-04-05T16:08:18Z	public	Illumina HiSeq X Ten
ERR3337661		Unknown			b2512f8c-be4d-11e7-b52c-3c4a9275d6c8			WGS		302	489332110	PRJEB21813	SAMEA1059647			200640361			WELLCOME SANGER INSTITUTE				public	cram,sra	ncbi,s3,ena,gs	gs.US,s3.us-east-1,ncbi.public,ena			2019-05-23		2019-05-23	ERC000011		ERX3362370									SC	Wellcome Sanger Institute	2019-05-23T17:03:58Z	2018-04-05T16:08:18Z	public	Illumina HiSeq X Ten
ERR3337662		Unknown			b258300c-be4d-11e7-b52c-3c4a9275d6c8			WGS		302	450205594	PRJEB21813	SAMEA1059648			184558013			WELLCOME SANGER INSTITUTE				public	cram,sra	ena,ncbi,s3,gs	s3.us-east-1,ena,gs.US,ncbi.public			2019-05-23		2019-05-23	ERC000011		ERX3362371									SC	Wellcome Sanger Institute	2019-05-23T17:03:58Z	2018-04-05T16:08:19Z	public	Illumina HiSeq X Ten
ERR3337663		Unknown			b25f3686-be4d-11e7-b52c-3c4a9275d6c8			WGS		302	481542624	PRJEB21813	SAMEA1059649			196099629			WELLCOME SANGER INSTITUTE				public	sra,cram	s3,ncbi,ena,gs	s3.us-east-1,ncbi.public,ena,gs.US			2019-05-23		2019-05-23	ERC000011		ERX3362372									SC	Wellcome Sanger Institute	2019-05-23T17:03:58Z	2018-04-05T16:08:19Z	public	Illumina HiSeq X Ten
ERR3337664		Unknown			b2747140-be4d-11e7-b52c-3c4a9275d6c8			WGS		302	543566478	PRJEB21813	SAMEA1059652			221737545			WELLCOME SANGER INSTITUTE				public	sra,cram	gs,s3,ncbi,ena	s3.us-east-1,gs.US,ena,ncbi.public			2019-05-23		2019-05-23	ERC000011		ERX3362373									SC	Wellcome Sanger Institute	2019-05-23T17:03:58Z	2018-04-05T16:08:20Z	public	Illumina HiSeq X Ten
ERR3337665		Unknown			b27b9cc2-be4d-11e7-b52c-3c4a9275d6c8			WGS		302	437635146	PRJEB21813	SAMEA1059653			178494167			WELLCOME SANGER INSTITUTE				public	cram,sra	gs,s3,ena,ncbi	gs.US,s3.us-east-1,ncbi.public,ena			2019-05-23		2019-05-23	ERC000011		ERX3362374									SC	Wellcome Sanger Institute	2019-05-23T17:03:58Z	2018-04-05T16:08:20Z	public	Illumina HiSeq X Ten
ERR3337666		Unknown			b291a4cc-be4d-11e7-b52c-3c4a9275d6c8			WGS		302	489070276	PRJEB21813	SAMEA1059656			199901278			WELLCOME SANGER INSTITUTE				public	cram,sra	ncbi,s3,gs,ena	ncbi.public,gs.US,s3.us-east-1,ena			2019-05-23		2019-05-23	ERC000011		ERX3362375									SC	Wellcome Sanger Institute	2019-05-23T17:03:58Z	2018-04-05T16:08:21Z	public	Illumina HiSeq X Ten
ERR3337667		Unknown			b298e548-be4d-11e7-b52c-3c4a9275d6c8			WGS		302	459529542	PRJEB21813	SAMEA1059657			187130430			WELLCOME SANGER INSTITUTE				public	cram,sra	s3,gs,ena,ncbi	gs.US,ncbi.public,ena,s3.us-east-1			2019-05-23		2019-05-23	ERC000011		ERX3362376									SC	Wellcome Sanger Institute	2019-05-23T17:03:58Z	2018-04-05T16:08:22Z	public	Illumina HiSeq X Ten
ERR3337668		Unknown			b2a7817a-be4d-11e7-b52c-3c4a9275d6c8			WGS		302	455302146	PRJEB21813	SAMEA1059659			184930769			WELLCOME SANGER INSTITUTE				public	cram,sra	s3,gs,ncbi,ena	ncbi.public,ena,s3.us-east-1,gs.US			2019-05-23		2019-05-23	ERC000011		ERX3362377									SC	Wellcome Sanger Institute	2019-05-23T17:03:58Z	2018-04-05T16:08:22Z	public	Illumina HiSeq X Ten
ERR3337669		Unknown			b2bdc4bc-be4d-11e7-b52c-3c4a9275d6c8			WGS		302	478417830	PRJEB21813	SAMEA1059661			195296193			WELLCOME SANGER INSTITUTE				public	cram,sra	s3,ncbi,gs,ena	ena,s3.us-east-1,ncbi.public,gs.US			2019-05-23		2019-05-23	ERC000011		ERX3362378									SC	Wellcome Sanger Institute	2019-05-23T17:03:58Z	2018-04-05T16:08:23Z	public	Illumina HiSeq X Ten
ERR3337670		Unknown			b2c7e960-be4d-11e7-b52c-3c4a9275d6c8			WGS		302	437180334	PRJEB21813	SAMEA1059662			177711486			WELLCOME SANGER INSTITUTE				public	sra,cram	gs,s3,ncbi,ena	s3.us-east-1,ena,gs.US,ncbi.public			2019-05-23		2019-05-23	ERC000011		ERX3362379									SC	Wellcome Sanger Institute	2019-05-23T17:03:58Z	2018-04-05T16:08:23Z	public	Illumina HiSeq X Ten
ERR3337671		Unknown			b2ddf610-be4d-11e7-b52c-3c4a9275d6c8			WGS		302	482865384	PRJEB21813	SAMEA1059664			198487013			WELLCOME SANGER INSTITUTE				public	cram,sra	s3,ncbi,ena,gs	ncbi.public,s3.us-east-1,gs.US,ena			2019-05-23		2019-05-23	ERC000011		ERX3362380									SC	Wellcome Sanger Institute	2019-05-23T17:03:58Z	2018-04-05T16:08:24Z	public	Illumina HiSeq X Ten
ERR3337672		Unknown			b2e59f6e-be4d-11e7-b52c-3c4a9275d6c8			WGS		302	503770428	PRJEB21813	SAMEA1059665			204828508			WELLCOME SANGER INSTITUTE				public	cram,sra	ena,gs,ncbi,s3	gs.US,ncbi.public,s3.us-east-1,ena			2019-05-23		2019-05-23	ERC000011		ERX3362381									SC	Wellcome Sanger Institute	2019-05-23T17:03:58Z	2018-04-05T16:08:24Z	public	Illumina HiSeq X Ten
ERR3337673		Unknown			b2fb5408-be4d-11e7-b52c-3c4a9275d6c8			WGS		302	379053790	PRJEB21813	SAMEA1059667			155030824			WELLCOME SANGER INSTITUTE				public	cram,sra	ena,s3,gs,ncbi	ncbi.public,ena,gs.US,s3.us-east-1			2019-05-23		2019-05-23	ERC000011		ERX3362382									SC	Wellcome Sanger Institute	2019-05-23T17:03:58Z	2018-04-05T16:08:24Z	public	Illumina HiSeq X Ten
ERR3337674		Unknown			b30443a6-be4d-11e7-b52c-3c4a9275d6c8			WGS		302	393996750	PRJEB21813	SAMEA1059668			161600777			WELLCOME SANGER INSTITUTE				public	sra,cram	ncbi,gs,ena,s3	ena,ncbi.public,gs.US,s3.us-east-1			2019-05-23		2019-05-23	ERC000011		ERX3362383									SC	Wellcome Sanger Institute	2019-05-23T17:03:58Z	2018-04-05T16:08:25Z	public	Illumina HiSeq X Ten
ERR3337675		Unknown			b316c04e-be4d-11e7-b52c-3c4a9275d6c8			WGS		302	393511134	PRJEB21813	SAMEA1059669			160444360			WELLCOME SANGER INSTITUTE				public	sra,cram	s3,gs,ena,ncbi	s3.us-east-1,ena,gs.US,ncbi.public			2019-05-23		2019-05-23	ERC000011		ERX3362384									SC	Wellcome Sanger Institute	2019-05-23T17:03:58Z	2018-04-05T16:08:25Z	public	Illumina HiSeq X Ten
ERR3337676		Unknown			b3219546-be4d-11e7-b52c-3c4a9275d6c8			WGS		302	380857032	PRJEB21813	SAMEA1059670			155234568			WELLCOME SANGER INSTITUTE				public	sra,cram	ncbi,gs,s3,ena	ena,ncbi.public,s3.us-east-1,gs.US			2019-05-23		2019-05-23	ERC000011		ERX3362385									SC	Wellcome Sanger Institute	2019-05-23T17:03:58Z	2018-04-05T16:08:25Z	public	Illumina HiSeq X Ten
ERR3337677		Unknown			b33780ea-be4d-11e7-b52c-3c4a9275d6c8			WGS		302	461123498	PRJEB21813	SAMEA1059672			187874562			WELLCOME SANGER INSTITUTE				public	cram,sra	gs,s3,ncbi,ena	ncbi.public,gs.US,s3.us-east-1,ena			2019-05-23		2019-05-23	ERC000011		ERX3362386									SC	Wellcome Sanger Institute	2019-05-23T17:03:58Z	2018-04-05T16:08:26Z	public	Illumina HiSeq X Ten
ERR2988348		Unknown			9a076a0e-a525-11e7-854e-3c4a9275d6c8			WGS		302	347244734	PRJEB21813	SAMEA104360926			149413416			WELLCOME SANGER INSTITUTE				public	sra,cram	gs,ena,s3,ncbi	s3.us-east-1,ncbi.public,ena,gs.US			2018-12-11		2018-12-11	ERC000011		ERX2990763									SC	Wellcome Sanger Institute	2018-12-11T14:03:47Z	2017-10-27T21:53:51Z	public	HiSeq X Ten
ERR2988351		Unknown			9a288734-a525-11e7-854e-3c4a9275d6c8			WGS		302	360718464	PRJEB21813	SAMEA104360929			154016870			WELLCOME SANGER INSTITUTE				public	sra,cram	gs,ncbi,ena,s3	ena,s3.us-east-1,ncbi.public,gs.US			2018-12-11		2018-12-11	ERC000011		ERX2990766									SC	Wellcome Sanger Institute	2018-12-11T14:03:47Z	2017-10-27T21:53:54Z	public	HiSeq X Ten
ERR2988353		Unknown			9a3dc46e-a525-11e7-854e-3c4a9275d6c8			WGS		302	144861246	PRJEB21813	SAMEA104360931			60840120			WELLCOME SANGER INSTITUTE				public	sra,cram	s3,ena,gs,ncbi	ena,gs.US,ncbi.public,s3.us-east-1			2018-12-11		2018-12-11	ERC000011		ERX2990768									SC	Wellcome Sanger Institute	2018-12-11T14:03:47Z	2017-10-27T21:53:55Z	public	HiSeq X Ten
ERR2988355		Unknown			9a4c7446-a525-11e7-854e-3c4a9275d6c8			WGS		302	379808488	PRJEB21813	SAMEA104360933			162202519			WELLCOME SANGER INSTITUTE				public	sra,cram	gs,ena,ncbi,s3	s3.us-east-1,gs.US,ena,ncbi.public			2018-12-11		2018-12-11	ERC000011		ERX2990770									SC	Wellcome Sanger Institute	2018-12-11T14:03:47Z	2017-10-27T21:53:55Z	public	HiSeq X Ten
ERR2988357		Unknown			9a5b180c-a525-11e7-854e-3c4a9275d6c8			WGS		302	398803382	PRJEB21813	SAMEA104360935			169831855			WELLCOME SANGER INSTITUTE				public	sra,cram	gs,ena,s3,ncbi	ncbi.public,ena,gs.US,s3.us-east-1			2018-12-11		2018-12-11	ERC000011		ERX2990772									SC	Wellcome Sanger Institute	2018-12-11T14:03:47Z	2017-10-27T21:53:56Z	public	HiSeq X Ten
ERR2988359		Unknown			9a69c794-a525-11e7-854e-3c4a9275d6c8			WGS		302	312192802	PRJEB21813	SAMEA104360937			134230102			WELLCOME SANGER INSTITUTE				public	sra,cram	s3,ncbi,gs,ena	s3.us-east-1,ncbi.public,ena,gs.US			2018-12-11		2018-12-11	ERC000011		ERX2990774									SC	Wellcome Sanger Institute	2018-12-11T14:03:47Z	2017-10-27T21:53:56Z	public	HiSeq X Ten
ERR2988361		Unknown			9a7862e0-a525-11e7-854e-3c4a9275d6c8			WGS		302	185518902	PRJEB21813	SAMEA104360939			78203047			WELLCOME SANGER INSTITUTE				public	sra,cram	ncbi,ena,gs,s3	ena,ncbi.public,gs.US,s3.us-east-1			2018-12-11		2018-12-11	ERC000011		ERX2990776									SC	Wellcome Sanger Institute	2018-12-11T14:03:47Z	2017-10-27T21:53:57Z	public	HiSeq X Ten
ERR2988363		Unknown			9a894c0e-a525-11e7-854e-3c4a9275d6c8			WGS		302	410669264	PRJEB21813	SAMEA104360941			179959507			WELLCOME SANGER INSTITUTE				public	cram,sra	ncbi,gs,ena,s3	ena,gs.US,ncbi.public,s3.us-east-1			2018-12-11		2018-12-11	ERC000011		ERX2990778									SC	Wellcome Sanger Institute	2018-12-11T14:03:47Z	2017-10-27T21:53:57Z	public	HiSeq X Ten
ERR2988366		Unknown			9a9f2df8-a525-11e7-854e-3c4a9275d6c8			WGS		302	453168818	PRJEB21813	SAMEA104360944			193071079			WELLCOME SANGER INSTITUTE				public	cram,sra	gs,ncbi,ena,s3	gs.US,s3.us-east-1,ena,ncbi.public			2018-12-11		2018-12-11	ERC000011		ERX2990781									SC	Wellcome Sanger Institute	2018-12-11T14:03:47Z	2017-10-27T21:53:58Z	public	HiSeq X Ten
ERR2988368		Unknown			9aaddf4c-a525-11e7-854e-3c4a9275d6c8			WGS		302	360565350	PRJEB21813	SAMEA104360946			155814066			WELLCOME SANGER INSTITUTE				public	cram,sra	ncbi,s3,gs,ena	gs.US,ncbi.public,ena,s3.us-east-1			2018-12-11		2018-12-11	ERC000011		ERX2990783									SC	Wellcome Sanger Institute	2018-12-11T14:03:47Z	2017-10-27T21:53:59Z	public	HiSeq X Ten
ERR2988369		Unknown			9ab6a19a-a525-11e7-854e-3c4a9275d6c8			WGS		302	372011754	PRJEB21813	SAMEA104360947			158417892			WELLCOME SANGER INSTITUTE				public	sra,cram	ena,ncbi,s3,gs	s3.us-east-1,gs.US,ena,ncbi.public			2018-12-11		2018-12-11	ERC000011		ERX2990784									SC	Wellcome Sanger Institute	2018-12-11T14:03:47Z	2017-10-27T21:53:59Z	public	HiSeq X Ten
ERR2988371		Unknown			9ac553fc-a525-11e7-854e-3c4a9275d6c8			WGS		302	332746620	PRJEB21813	SAMEA104360949			140049439			WELLCOME SANGER INSTITUTE				public	cram,sra	ncbi,gs,s3,ena	gs.US,ena,s3.us-east-1,ncbi.public			2018-12-11		2018-12-11	ERC000011		ERX2990786									SC	Wellcome Sanger Institute	2018-12-11T14:03:47Z	2017-10-27T21:54:00Z	public	HiSeq X Ten
ERR2988373		Unknown			9ad3eb38-a525-11e7-854e-3c4a9275d6c8			WGS		302	333573798	PRJEB21813	SAMEA104360951			142174274			WELLCOME SANGER INSTITUTE				public	sra,cram	ncbi,ena,s3,gs	gs.US,ncbi.public,ena,s3.us-east-1			2018-12-11		2018-12-11	ERC000011		ERX2990788									SC	Wellcome Sanger Institute	2018-12-11T14:03:47Z	2017-10-27T21:54:00Z	public	HiSeq X Ten
ERR2988374		Unknown			9adb419e-a525-11e7-854e-3c4a9275d6c8			WGS		302	358935154	PRJEB21813	SAMEA104360952			151601922			WELLCOME SANGER INSTITUTE				public	cram,sra	s3,ena,gs,ncbi	s3.us-east-1,gs.US,ena,ncbi.public			2018-12-11		2018-12-11	ERC000011		ERX2990789									SC	Wellcome Sanger Institute	2018-12-11T14:03:47Z	2017-10-27T21:54:00Z	public	HiSeq X Ten
ERR2988376		Unknown			9ae9e42e-a525-11e7-854e-3c4a9275d6c8			WGS		302	354792016	PRJEB21813	SAMEA104360954			148398218			WELLCOME SANGER INSTITUTE				public	sra,cram	s3,gs,ncbi,ena	ena,ncbi.public,gs.US,s3.us-east-1			2018-12-11		2018-12-11	ERC000011		ERX2990791									SC	Wellcome Sanger Institute	2018-12-11T14:03:47Z	2017-10-27T21:54:01Z	public	HiSeq X Ten
ERR2988378		Unknown			9af87426-a525-11e7-854e-3c4a9275d6c8			WGS		302	350027362	PRJEB21813	SAMEA104360956			149825896			WELLCOME SANGER INSTITUTE				public	sra,cram	ena,s3,ncbi,gs	s3.us-east-1,ncbi.public,ena,gs.US			2018-12-11		2018-12-11	ERC000011		ERX2990793									SC	Wellcome Sanger Institute	2018-12-11T14:03:47Z	2017-10-27T21:54:01Z	public	HiSeq X Ten
ERR2988380		Unknown			9b07087e-a525-11e7-854e-3c4a9275d6c8			WGS		302	312077740	PRJEB21813	SAMEA104360958			132069102			WELLCOME SANGER INSTITUTE				public	cram,sra	gs,ncbi,ena,s3	gs.US,s3.us-east-1,ncbi.public,ena			2018-12-11		2018-12-11	ERC000011		ERX2990795									SC	Wellcome Sanger Institute	2018-12-11T14:03:47Z	2017-10-27T21:54:02Z	public	HiSeq X Ten
ERR2988382		Unknown			9b17b2e6-a525-11e7-854e-3c4a9275d6c8			WGS		302	307971446	PRJEB21813	SAMEA104360960			131331154			WELLCOME SANGER INSTITUTE				public	sra,cram	ena,ncbi,gs,s3	s3.us-east-1,ena,gs.US,ncbi.public			2018-12-11		2018-12-11	ERC000011		ERX2990797									SC	Wellcome Sanger Institute	2018-12-11T14:03:47Z	2017-10-27T21:54:02Z	public	HiSeq X Ten
ERR2988384		Unknown			9b265d32-a525-11e7-854e-3c4a9275d6c8			WGS		302	356717870	PRJEB21813	SAMEA104360962			154404091			WELLCOME SANGER INSTITUTE				public	sra,cram	gs,ena,ncbi,s3	ncbi.public,s3.us-east-1,gs.US,ena			2018-12-11		2018-12-11	ERC000011		ERX2990799									SC	Wellcome Sanger Institute	2018-12-11T14:03:47Z	2017-10-27T21:54:03Z	public	HiSeq X Ten
ERR2988385		Unknown			9b2db9ba-a525-11e7-854e-3c4a9275d6c8			WGS		302	325639956	PRJEB21813	SAMEA104360963			136762399			WELLCOME SANGER INSTITUTE				public	sra,cram	s3,ena,ncbi,gs	s3.us-east-1,ncbi.public,gs.US,ena			2018-12-11		2018-12-11	ERC000011		ERX2990800									SC	Wellcome Sanger Institute	2018-12-11T14:03:47Z	2017-10-27T21:54:03Z	public	HiSeq X Ten
ERR2988387		Unknown			9b3c3ce2-a525-11e7-854e-3c4a9275d6c8			WGS		302	328656030	PRJEB21813	SAMEA104360965			139896412			WELLCOME SANGER INSTITUTE				public	cram,sra	s3,ena,gs,ncbi	ena,s3.us-east-1,gs.US,ncbi.public			2018-12-11		2018-12-11	ERC000011		ERX2990802									SC	Wellcome Sanger Institute	2018-12-11T14:03:47Z	2017-10-27T21:54:04Z	public	HiSeq X Ten
ERR2988389		Unknown			9b4ace92-a525-11e7-854e-3c4a9275d6c8			WGS		302	317329218	PRJEB21813	SAMEA104360967			136108987			WELLCOME SANGER INSTITUTE				public	cram,sra	s3,ncbi,gs,ena	gs.US,s3.us-east-1,ncbi.public,ena			2018-12-11		2018-12-11	ERC000011		ERX2990804									SC	Wellcome Sanger Institute	2018-12-11T14:03:47Z	2017-10-27T21:54:04Z	public	HiSeq X Ten
ERR2988391		Unknown			9b67e3b0-a525-11e7-854e-3c4a9275d6c8			WGS		302	306218034	PRJEB21813	SAMEA104360971			129556570			WELLCOME SANGER INSTITUTE				public	cram,sra	ena,gs,s3,ncbi	gs.US,s3.us-east-1,ena,ncbi.public			2018-12-11		2018-12-11	ERC000011		ERX2990806									SC	Wellcome Sanger Institute	2018-12-11T14:03:47Z	2017-10-27T21:54:05Z	public	HiSeq X Ten
ERR2988394		Unknown			9b82c0f4-a525-11e7-854e-3c4a9275d6c8			WGS		302	303511812	PRJEB21813	SAMEA104360974			129949347			WELLCOME SANGER INSTITUTE				public	sra,cram	ncbi,ena,gs,s3	ncbi.public,s3.us-east-1,gs.US,ena			2018-12-11		2018-12-11	ERC000011		ERX2990809									SC	Wellcome Sanger Institute	2018-12-11T14:03:47Z	2017-10-27T21:54:06Z	public	HiSeq X Ten
ERR2988396		Unknown			9b95e62a-a525-11e7-854e-3c4a9275d6c8			WGS		302	363457604	PRJEB21813	SAMEA104360976			149908067			WELLCOME SANGER INSTITUTE				public	sra,cram	ncbi,s3,ena,gs	ncbi.public,gs.US,s3.us-east-1,ena			2018-12-11		2018-12-11	ERC000011		ERX2990811									SC	Wellcome Sanger Institute	2018-12-11T14:03:47Z	2017-10-27T21:54:07Z	public	HiSeq X Ten
ERR2988397		Unknown			9ba0fdda-a525-11e7-854e-3c4a9275d6c8			WGS		302	319905882	PRJEB21813	SAMEA104360977			136613188			WELLCOME SANGER INSTITUTE				public	sra,cram	s3,ena,ncbi,gs	ena,s3.us-east-1,gs.US,ncbi.public			2018-12-11		2018-12-11	ERC000011		ERX2990812									SC	Wellcome Sanger Institute	2018-12-11T14:03:47Z	2017-10-27T21:54:08Z	public	HiSeq X Ten
ERR2988399		Unknown			9bb39eea-a525-11e7-854e-3c4a9275d6c8			WGS		302	344139872	PRJEB21813	SAMEA104360979			144195357			WELLCOME SANGER INSTITUTE				public	sra,cram	gs,ncbi,s3,ena	s3.us-east-1,ena,ncbi.public,gs.US			2018-12-11		2018-12-11	ERC000011		ERX2990814									SC	Wellcome Sanger Institute	2018-12-11T14:03:47Z	2017-10-27T21:54:08Z	public	HiSeq X Ten
ERR2988402		Unknown			9bcdb424-a525-11e7-854e-3c4a9275d6c8			WGS		302	324598056	PRJEB21813	SAMEA104360982			138329025			WELLCOME SANGER INSTITUTE				public	cram,sra	ena,gs,s3,ncbi	s3.us-east-1,ncbi.public,gs.US,ena			2018-12-11		2018-12-11	ERC000011		ERX2990817									SC	Wellcome Sanger Institute	2018-12-11T14:03:47Z	2017-10-27T21:54:09Z	public	HiSeq X Ten
ERR2988406		Unknown			9bf3f4c2-a525-11e7-854e-3c4a9275d6c8			WGS		302	324116366	PRJEB21813	SAMEA104360986			137301193			WELLCOME SANGER INSTITUTE				public	cram,sra	ena,s3,ncbi,gs	s3.us-east-1,ena,gs.US,ncbi.public			2018-12-11		2018-12-11	ERC000011		ERX2990821									SC	Wellcome Sanger Institute	2018-12-11T14:03:47Z	2017-10-27T21:54:10Z	public	HiSeq X Ten
ERR2988411		Unknown			9c1fd218-a525-11e7-854e-3c4a9275d6c8			WGS		302	292060274	PRJEB21813	SAMEA104360991			123717213			WELLCOME SANGER INSTITUTE				public	sra,cram	ena,s3,ncbi,gs	s3.us-east-1,ncbi.public,ena,gs.US			2018-12-11		2018-12-11	ERC000011		ERX2990826									SC	Wellcome Sanger Institute	2018-12-11T14:03:47Z	2017-10-27T21:54:11Z	public	HiSeq X Ten
ERR2988413		Unknown			9c31cc3e-a525-11e7-854e-3c4a9275d6c8			WGS		302	355394506	PRJEB21813	SAMEA104360993			152101077			WELLCOME SANGER INSTITUTE				public	cram,sra	s3,ena,gs,ncbi	s3.us-east-1,gs.US,ena,ncbi.public			2018-12-11		2018-12-11	ERC000011		ERX2990828									SC	Wellcome Sanger Institute	2018-12-11T14:03:47Z	2017-10-27T21:54:12Z	public	HiSeq X Ten
ERR2988415		Unknown			9c43ddac-a525-11e7-854e-3c4a9275d6c8			WGS		302	308082884	PRJEB21813	SAMEA104360995			129052730			WELLCOME SANGER INSTITUTE				public	cram,sra	gs,ncbi,ena,s3	gs.US,ncbi.public,ena,s3.us-east-1			2018-12-11		2018-12-11	ERC000011		ERX2990830									SC	Wellcome Sanger Institute	2018-12-11T14:03:47Z	2017-10-27T21:54:12Z	public	HiSeq X Ten
ERR2988418		Unknown			9c676f9c-a525-11e7-854e-3c4a9275d6c8			WGS		302	303786632	PRJEB21813	SAMEA104360998			129679136			WELLCOME SANGER INSTITUTE				public	sra,cram	ena,s3,gs,ncbi	ncbi.public,gs.US,s3.us-east-1,ena			2018-12-11		2018-12-11	ERC000011		ERX2990833									SC	Wellcome Sanger Institute	2018-12-11T14:03:47Z	2017-10-27T21:54:13Z	public	HiSeq X Ten
ERR2988419		Unknown			9c705df0-a525-11e7-854e-3c4a9275d6c8			WGS		302	306066732	PRJEB21813	SAMEA104360999			129891027			WELLCOME SANGER INSTITUTE				public	cram,sra	ena,ncbi,s3,gs	ncbi.public,gs.US,s3.us-east-1,ena			2018-12-11		2018-12-11	ERC000011		ERX2990834									SC	Wellcome Sanger Institute	2018-12-11T14:03:47Z	2017-10-27T21:54:13Z	public	HiSeq X Ten
ERR2988421		Unknown			9c822c92-a525-11e7-854e-3c4a9275d6c8			WGS		302	348486558	PRJEB21813	SAMEA104361001			148615353			WELLCOME SANGER INSTITUTE				public	sra,cram	s3,gs,ena,ncbi	s3.us-east-1,ena,ncbi.public,gs.US			2018-12-11		2018-12-11	ERC000011		ERX2990836									SC	Wellcome Sanger Institute	2018-12-11T14:03:47Z	2017-10-27T21:54:14Z	public	HiSeq X Ten
ERR2988423		Unknown			9c98a10c-a525-11e7-854e-3c4a9275d6c8			WGS		302	336038420	PRJEB21813	SAMEA104361003			144650569			WELLCOME SANGER INSTITUTE				public	sra,cram	s3,ena,gs,ncbi	s3.us-east-1,gs.US,ncbi.public,ena			2018-12-11		2018-12-11	ERC000011		ERX2990838									SC	Wellcome Sanger Institute	2018-12-11T14:03:47Z	2017-10-27T21:54:14Z	public	HiSeq X Ten
ERR2988425		Unknown			9cb77eb0-a525-11e7-854e-3c4a9275d6c8			WGS		302	379177610	PRJEB21813	SAMEA104361005			145373999			WELLCOME SANGER INSTITUTE				public	sra,cram	gs,ncbi,s3,ena	gs.US,s3.us-east-1,ena,ncbi.public			2018-12-11		2018-12-11	ERC000011		ERX2990840									SC	Wellcome Sanger Institute	2018-12-11T14:03:47Z	2017-10-27T21:54:15Z	public	HiSeq X Ten
ERR2988427		Unknown			9cc9a2c0-a525-11e7-854e-3c4a9275d6c8			WGS		302	342616886	PRJEB21813	SAMEA104361007			143522784			WELLCOME SANGER INSTITUTE				public	cram,sra	gs,ena,s3,ncbi	ncbi.public,ena,s3.us-east-1,gs.US			2018-12-11		2018-12-11	ERC000011		ERX2990842									SC	Wellcome Sanger Institute	2018-12-11T14:03:47Z	2017-10-27T21:54:16Z	public	HiSeq X Ten
ERR2988428		Unknown			9cd459a4-a525-11e7-854e-3c4a9275d6c8			WGS		302	289123626	PRJEB21813	SAMEA104361008			124323260			WELLCOME SANGER INSTITUTE				public	sra,cram	ncbi,s3,gs,ena	s3.us-east-1,ena,gs.US,ncbi.public			2018-12-11		2018-12-11	ERC000011		ERX2990843									SC	Wellcome Sanger Institute	2018-12-11T14:03:47Z	2017-10-27T21:54:17Z	public	HiSeq X Ten
ERR2988429		Unknown			9cdf1df8-a525-11e7-854e-3c4a9275d6c8			WGS		302	325524894	PRJEB21813	SAMEA104361009			137274937			WELLCOME SANGER INSTITUTE				public	sra,cram	gs,ena,ncbi,s3	s3.us-east-1,ena,gs.US,ncbi.public			2018-12-11		2018-12-11	ERC000011		ERX2990844									SC	Wellcome Sanger Institute	2018-12-11T14:03:47Z	2017-10-27T21:54:17Z	public	HiSeq X Ten
ERR2988432		Unknown			9d01f1c0-a525-11e7-854e-3c4a9275d6c8			WGS		302	291442382	PRJEB21813	SAMEA104361012			124541018			WELLCOME SANGER INSTITUTE				public	sra,cram	ena,gs,s3,ncbi	ncbi.public,gs.US,ena,s3.us-east-1			2018-12-11		2018-12-11	ERC000011		ERX2990847									SC	Wellcome Sanger Institute	2018-12-11T14:03:47Z	2017-10-27T21:54:18Z	public	HiSeq X Ten
ERR2988434		Unknown			9d23f270-a525-11e7-854e-3c4a9275d6c8			WGS		302	313076756	PRJEB21813	SAMEA104361020			131943887			WELLCOME SANGER INSTITUTE				public	cram,sra	s3,ncbi,gs,ena	ncbi.public,ena,s3.us-east-1,gs.US			2018-12-11		2018-12-11	ERC000011		ERX2990849									SC	Wellcome Sanger Institute	2018-12-11T14:03:47Z	2017-10-27T21:54:21Z	public	HiSeq X Ten
ERR2988435		Unknown			9d2eab84-a525-11e7-854e-3c4a9275d6c8			WGS		302	303144580	PRJEB21813	SAMEA104361021			127455844			WELLCOME SANGER INSTITUTE				public	sra,cram	s3,ncbi,ena,gs	ena,ncbi.public,s3.us-east-1,gs.US			2018-12-11		2018-12-11	ERC000011		ERX2990850									SC	Wellcome Sanger Institute	2018-12-11T14:03:47Z	2017-10-27T21:54:21Z	public	HiSeq X Ten
ERR2988438		Unknown			9d4ee20a-a525-11e7-854e-3c4a9275d6c8			WGS		302	2896482	PRJEB21813	SAMEA104361015			1468430			WELLCOME SANGER INSTITUTE				public	sra,cram	ena,gs,ncbi,s3	ncbi.public,gs.US,s3.us-east-1,ena			2018-12-11		2018-12-11	ERC000011		ERX2990853									SC	Wellcome Sanger Institute	2018-12-11T14:03:47Z	2017-10-27T21:54:19Z	public	HiSeq X Ten
ERR2988440		Unknown			9d629502-a525-11e7-854e-3c4a9275d6c8			WGS		302	337333094	PRJEB21813	SAMEA104361017			142817922			WELLCOME SANGER INSTITUTE				public	cram,sra	ncbi,ena,s3,gs	ncbi.public,gs.US,ena,s3.us-east-1			2018-12-11		2018-12-11	ERC000011		ERX2990855									SC	Wellcome Sanger Institute	2018-12-11T14:03:47Z	2017-10-27T21:54:20Z	public	HiSeq X Ten
ERR2988441		Unknown			9d69e88e-a525-11e7-854e-3c4a9275d6c8			WGS		302	333518230	PRJEB21813	SAMEA104361018			141595516			WELLCOME SANGER INSTITUTE				public	cram,sra	ena,gs,s3,ncbi	ncbi.public,gs.US,ena,s3.us-east-1			2018-12-11		2018-12-11	ERC000011		ERX2990856									SC	Wellcome Sanger Institute	2018-12-11T14:03:47Z	2017-10-27T21:54:20Z	public	HiSeq X Ten
ERR3566229		Unknown				Mycobacterium avium		WGS		302	271085770	PRJEB21813	SAMEA4823178			122731738			WELLCOME SANGER INSTITUTE				public	sra,cram	ncbi,s3,gs	s3.us-east-1,ncbi.public,gs.US		2019-10-01	2019-10-01	2018-08-09	2019-10-01			ERX3564628														HiSeq X Ten
ERR3566230		Unknown				Mycobacterium avium		WGS		302	267990572	PRJEB21813	SAMEA4823180			121188054			WELLCOME SANGER INSTITUTE				public	cram,sra	s3,gs,ncbi	ncbi.public,gs.US,s3.us-east-1		2019-10-01	2019-10-01	2018-08-09	2019-10-01			ERX3564629														HiSeq X Ten
ERR3566231		Unknown				Mycobacterium avium		WGS		302	270794642	PRJEB21813	SAMEA4823188			122300313			WELLCOME SANGER INSTITUTE				public	sra,cram	s3,ncbi,gs	ncbi.public,gs.US,s3.us-east-1		2019-10-01	2019-10-01	2018-08-09	2019-10-01			ERX3564630														HiSeq X Ten
ERR3566232		Unknown				Mycobacterium avium		WGS		302	258335028	PRJEB21813	SAMEA4823191			119221729			WELLCOME SANGER INSTITUTE				public	cram,sra	ncbi,gs,s3	gs.US,ncbi.public,s3.us-east-1		2019-10-01	2019-10-01	2018-08-09	2019-10-01			ERX3564631														HiSeq X Ten
ERR3566233		Unknown				Mycobacterium avium		WGS		302	268277472	PRJEB21813	SAMEA4823194			121631599			WELLCOME SANGER INSTITUTE				public	sra,cram	s3,ncbi,gs	gs.US,ncbi.public,s3.us-east-1		2019-10-01	2019-10-01	2018-08-09	2019-10-01			ERX3564632														HiSeq X Ten
ERR3566234		Unknown				Mycobacterium avium		WGS		302	285188868	PRJEB21813	SAMEA4823207			127307387			WELLCOME SANGER INSTITUTE				public	sra,cram	gs,s3,ncbi	ncbi.public,gs.US,s3.us-east-1		2019-10-01	2019-10-01	2018-08-09	2019-10-01			ERX3564633														HiSeq X Ten
ERR3566235		Unknown				Mycobacterium avium		WGS		302	281337764	PRJEB21813	SAMEA4823209			119807161			WELLCOME SANGER INSTITUTE				public	cram,sra	s3,ncbi,gs	gs.US,s3.us-east-1,ncbi.public		2019-10-01	2019-10-01	2018-08-09	2019-10-01			ERX3564634														HiSeq X Ten
ERR3566236		Unknown				Mycobacterium avium		WGS		302	255885204	PRJEB21813	SAMEA4823224			116132764			WELLCOME SANGER INSTITUTE				public	cram,sra	ncbi,gs,s3	gs.US,ncbi.public,s3.us-east-1		2019-10-01	2019-10-01	2018-08-09	2019-10-01			ERX3564635														HiSeq X Ten
ERR3566237		Unknown				Mycobacterium avium		WGS		302	258348920	PRJEB21813	SAMEA4823247			116866868			WELLCOME SANGER INSTITUTE				public	sra,cram	gs,ncbi,s3	gs.US,ncbi.public,s3.us-east-1		2019-10-01	2019-10-01	2018-08-09	2019-10-01			ERX3564636														HiSeq X Ten
ERR3566238		Unknown				Mycobacterium avium		WGS		302	266815188	PRJEB21813	SAMEA4823229			120630708			WELLCOME SANGER INSTITUTE				public	sra,cram	s3,ncbi,gs	s3.us-east-1,gs.US,ncbi.public		2019-10-01	2019-10-01	2018-08-09	2019-10-01			ERX3564637														HiSeq X Ten
ERR3566239		Unknown				Mycobacterium avium		WGS		302	242976516	PRJEB21813	SAMEA4823240			113086723			WELLCOME SANGER INSTITUTE				public	sra,cram	gs,ncbi,s3	s3.us-east-1,gs.US,ncbi.public		2019-10-01	2019-10-01	2018-08-09	2019-10-01			ERX3564638														HiSeq X Ten
ERR3566240		Unknown				Mycobacterium avium		WGS		302	322639284	PRJEB21813	SAMEA4823250			135494614			WELLCOME SANGER INSTITUTE				public	cram,sra	ncbi,s3,gs	ncbi.public,gs.US,s3.us-east-1		2019-10-01	2019-10-01	2018-08-09	2019-10-01			ERX3564639														HiSeq X Ten
ERR3566241		Unknown				Mycobacterium avium	not applicable	WGS		302	318205018	PRJEB21813	SAMEA4823085			144185592			WELLCOME SANGER INSTITUTE				public	sra,cram	s3,ncbi,gs	s3.us-east-1,ncbi.public,gs.US		2019-10-01	2019-10-01	2018-08-09	2019-10-01			ERX3564640														HiSeq X Ten
ERR3566242		Unknown				Mycobacterium avium	not applicable	WGS		302	317943486	PRJEB21813	SAMEA4823088			141506030			WELLCOME SANGER INSTITUTE				public	sra,cram	s3,ncbi,gs	s3.us-east-1,ncbi.public,gs.US		2019-10-01	2019-10-01	2018-08-09	2019-10-01			ERX3564641														HiSeq X Ten
ERR3566243		Unknown				Mycobacterium avium	not applicable	WGS		302	256165460	PRJEB21813	SAMEA4823092			115837480			WELLCOME SANGER INSTITUTE				public	cram,sra	gs,ncbi,s3	s3.us-east-1,ncbi.public,gs.US		2019-10-01	2019-10-01	2018-08-09	2019-10-01			ERX3564642														HiSeq X Ten
ERR3566244		Unknown				Mycobacterium avium	not applicable	WGS		302	271542998	PRJEB21813	SAMEA4823093			125572609			WELLCOME SANGER INSTITUTE				public	cram,sra	gs,ncbi,s3	s3.us-east-1,gs.US,ncbi.public		2019-10-01	2019-10-01	2018-08-09	2019-10-01			ERX3564643														HiSeq X Ten
ERR3566245		Unknown				Mycobacterium avium	not applicable	WGS		302	263843206	PRJEB21813	SAMEA4823095			119712217			WELLCOME SANGER INSTITUTE				public	cram,sra	ncbi,s3,gs	gs.US,s3.us-east-1,ncbi.public		2019-10-01	2019-10-01	2018-08-09	2019-10-01			ERX3564644														HiSeq X Ten
ERR3566246		Unknown				Mycobacterium avium	not applicable	WGS		302	233016858	PRJEB21813	SAMEA4823096			106372041			WELLCOME SANGER INSTITUTE				public	sra,cram	ncbi,gs,s3	s3.us-east-1,gs.US,ncbi.public		2019-10-01	2019-10-01	2018-08-09	2019-10-01			ERX3564645														HiSeq X Ten
ERR3566247		Unknown				Mycobacterium avium	not applicable	WGS		302	281512018	PRJEB21813	SAMEA4823099			127706868			WELLCOME SANGER INSTITUTE				public	cram,sra	ncbi,s3,gs	s3.us-east-1,gs.US,ncbi.public		2019-10-01	2019-10-01	2018-08-09	2019-10-01			ERX3564646														HiSeq X Ten
ERR3566248		Unknown				Mycobacterium avium	not applicable	WGS		302	251240746	PRJEB21813	SAMEA4823100			113992824			WELLCOME SANGER INSTITUTE				public	sra,cram	gs,s3,ncbi	ncbi.public,s3.us-east-1,gs.US		2019-10-01	2019-10-01	2018-08-09	2019-10-01			ERX3564647														HiSeq X Ten
ERR3566249		Unknown				Mycobacterium avium	not applicable	WGS		302	293953814	PRJEB21813	SAMEA4823101			132961304			WELLCOME SANGER INSTITUTE				public	cram,sra	ncbi,gs,s3	s3.us-east-1,ncbi.public,gs.US		2019-10-01	2019-10-01	2018-08-09	2019-10-01			ERX3564648														HiSeq X Ten
ERR3566250		Unknown				Mycobacterium avium	not applicable	WGS		302	376946736	PRJEB21813	SAMEA4823103			164216377			WELLCOME SANGER INSTITUTE				public	cram,sra	ncbi,gs,s3	ncbi.public,s3.us-east-1,gs.US		2019-10-01	2019-10-01	2018-08-09	2019-10-01			ERX3564649														HiSeq X Ten
ERR3566251		Unknown				Mycobacterium avium	not applicable	WGS		302	265461624	PRJEB21813	SAMEA4823104			122266873			WELLCOME SANGER INSTITUTE				public	sra,cram	s3,ncbi,gs	s3.us-east-1,ncbi.public,gs.US		2019-10-01	2019-10-01	2018-08-09	2019-10-01			ERX3564650														HiSeq X Ten
ERR3566252		Unknown				Mycobacterium avium	not applicable	WGS		302	276088098	PRJEB21813	SAMEA4823108			125300164			WELLCOME SANGER INSTITUTE				public	sra,cram	ncbi,gs,s3	ncbi.public,gs.US,s3.us-east-1		2019-10-01	2019-10-01	2018-08-09	2019-10-01			ERX3564651														HiSeq X Ten
ERR3566253		Unknown				Mycobacterium avium	not applicable	WGS		302	256293508	PRJEB21813	SAMEA4823109			116598272			WELLCOME SANGER INSTITUTE				public	cram,sra	gs,s3,ncbi	s3.us-east-1,ncbi.public,gs.US		2019-10-01	2019-10-01	2018-08-09	2019-10-01			ERX3564652														HiSeq X Ten
ERR3566254		Unknown				Mycobacterium avium	not applicable	WGS		302	256077276	PRJEB21813	SAMEA4823110			116833139			WELLCOME SANGER INSTITUTE				public	sra,cram	s3,gs,ncbi	s3.us-east-1,gs.US,ncbi.public		2019-10-01	2019-10-01	2018-08-09	2019-10-01			ERX3564653														HiSeq X Ten
ERR3566255		Unknown				Mycobacterium avium	not applicable	WGS		302	258694408	PRJEB21813	SAMEA4823112			117324939			WELLCOME SANGER INSTITUTE				public	sra,cram	s3,ncbi,gs	s3.us-east-1,gs.US,ncbi.public		2019-10-01	2019-10-01	2018-08-09	2019-10-01			ERX3564654														HiSeq X Ten
ERR3566256		Unknown				Mycobacterium avium	not applicable	WGS		302	279058268	PRJEB21813	SAMEA4823113			126281563			WELLCOME SANGER INSTITUTE				public	sra,cram	ncbi,s3,gs	gs.US,s3.us-east-1,ncbi.public		2019-10-01	2019-10-01	2018-08-09	2019-10-01			ERX3564655														HiSeq X Ten
ERR3566257		Unknown				Mycobacterium avium	not applicable	WGS		302	274270964	PRJEB21813	SAMEA4823116			126331466			WELLCOME SANGER INSTITUTE				public	cram,sra	gs,ncbi,s3	gs.US,ncbi.public,s3.us-east-1		2019-10-01	2019-10-01	2018-08-09	2019-10-01			ERX3564656														HiSeq X Ten
ERR3566258		Unknown				Mycobacterium avium	not applicable	WGS		302	265612020	PRJEB21813	SAMEA4823117			120860261			WELLCOME SANGER INSTITUTE				public	cram,sra	s3,ncbi,gs	ncbi.public,gs.US,s3.us-east-1		2019-10-01	2019-10-01	2018-08-09	2019-10-01			ERX3564657														HiSeq X Ten
ERR3566259		Unknown				Mycobacterium avium	not applicable	WGS		302	235352224	PRJEB21813	SAMEA4823118			107636707			WELLCOME SANGER INSTITUTE				public	sra,cram	gs,s3,ncbi	ncbi.public,s3.us-east-1,gs.US		2019-10-01	2019-10-01	2018-08-09	2019-10-01			ERX3564658														HiSeq X Ten
ERR3566260		Unknown				Mycobacterium avium	not applicable	WGS		302	270563914	PRJEB21813	SAMEA4823120			112619808			WELLCOME SANGER INSTITUTE				public	sra,cram	s3,ncbi,gs	s3.us-east-1,gs.US,ncbi.public		2019-10-01	2019-10-01	2018-08-09	2019-10-01			ERX3564659														HiSeq X Ten
ERR3566261		Unknown				Mycobacterium avium	not applicable	WGS		302	234997072	PRJEB21813	SAMEA4823122			107130768			WELLCOME SANGER INSTITUTE				public	sra,cram	ncbi,s3,gs	ncbi.public,gs.US,s3.us-east-1		2019-10-01	2019-10-01	2018-08-09	2019-10-01			ERX3564660														HiSeq X Ten
ERR3566262		Unknown				Mycobacterium avium	not applicable	WGS		302	249407304	PRJEB21813	SAMEA4823123			113540561			WELLCOME SANGER INSTITUTE				public	sra,cram	ncbi,s3,gs	gs.US,s3.us-east-1,ncbi.public		2019-10-01	2019-10-01	2018-08-09	2019-10-01			ERX3564661														HiSeq X Ten
ERR3566263		Unknown				Mycobacterium avium	not applicable	WGS		302	263629692	PRJEB21813	SAMEA4823124			120334509			WELLCOME SANGER INSTITUTE				public	sra,cram	gs,ncbi,s3	ncbi.public,s3.us-east-1,gs.US		2019-10-01	2019-10-01	2018-08-09	2019-10-01			ERX3564662														HiSeq X Ten
ERR3566264		Unknown				Mycobacterium avium	not applicable	WGS		302	261689342	PRJEB21813	SAMEA4823125			118439953			WELLCOME SANGER INSTITUTE				public	sra,cram	gs,ncbi,s3	s3.us-east-1,gs.US,ncbi.public		2019-10-01	2019-10-01	2018-08-09	2019-10-01			ERX3564663														HiSeq X Ten
ERR3566265		Unknown				Mycobacterium avium	not applicable	WGS		302	251691934	PRJEB21813	SAMEA4823127			114856815			WELLCOME SANGER INSTITUTE				public	cram,sra	ncbi,s3,gs	ncbi.public,gs.US,s3.us-east-1		2019-10-01	2019-10-01	2018-08-09	2019-10-01			ERX3564664														HiSeq X Ten
ERR3566266		Unknown				Mycobacterium avium	not applicable	WGS		302	246164126	PRJEB21813	SAMEA4823128			113134920			WELLCOME SANGER INSTITUTE				public	cram,sra	gs,s3,ncbi	ncbi.public,s3.us-east-1,gs.US		2019-10-01	2019-10-01	2018-08-09	2019-10-01			ERX3564665														HiSeq X Ten
ERR3566267		Unknown				Mycobacterium avium	not applicable	WGS		302	271634504	PRJEB21813	SAMEA4823129			121310022			WELLCOME SANGER INSTITUTE				public	cram,sra	gs,ncbi,s3	s3.us-east-1,gs.US,ncbi.public		2019-10-01	2019-10-01	2018-08-09	2019-10-01			ERX3564666														HiSeq X Ten
ERR3566268		Unknown				Mycobacterium avium	not applicable	WGS		302	279304096	PRJEB21813	SAMEA4823132			124045732			WELLCOME SANGER INSTITUTE				public	sra,cram	ncbi,s3,gs	ncbi.public,gs.US,s3.us-east-1		2019-10-01	2019-10-01	2018-08-09	2019-10-01			ERX3564667														HiSeq X Ten
ERR3566269		Unknown				Mycobacterium avium	not applicable	WGS		302	294006664	PRJEB21813	SAMEA4823133			132306842			WELLCOME SANGER INSTITUTE				public	cram,sra	gs,ncbi,s3	gs.US,s3.us-east-1,ncbi.public		2019-10-01	2019-10-01	2018-08-09	2019-10-01			ERX3564668														HiSeq X Ten
ERR3566270		Unknown				Mycobacterium avium	not applicable	WGS		302	337505536	PRJEB21813	SAMEA4823134			150107535			WELLCOME SANGER INSTITUTE				public	sra,cram	gs,s3,ncbi	s3.us-east-1,gs.US,ncbi.public		2019-10-01	2019-10-01	2018-08-09	2019-10-01			ERX3564669														HiSeq X Ten
ERR3566271		Unknown				Mycobacterium avium	not applicable	WGS		302	309527350	PRJEB21813	SAMEA4823135			137765071			WELLCOME SANGER INSTITUTE				public	sra,cram	ncbi,s3,gs	ncbi.public,gs.US,s3.us-east-1		2019-10-01	2019-10-01	2018-08-09	2019-10-01			ERX3564670														HiSeq X Ten
ERR3566272		Unknown				Mycobacterium avium	not applicable	WGS		302	283707256	PRJEB21813	SAMEA4823137			126975644			WELLCOME SANGER INSTITUTE				public	cram,sra	s3,gs,ncbi	ncbi.public,gs.US,s3.us-east-1		2019-10-01	2019-10-01	2018-08-09	2019-10-01			ERX3564671														HiSeq X Ten
ERR3566273		Unknown				Mycobacterium avium	not applicable	WGS		302	296735838	PRJEB21813	SAMEA4823139			133613754			WELLCOME SANGER INSTITUTE				public	sra,cram	gs,ncbi,s3	s3.us-east-1,gs.US,ncbi.public		2019-10-01	2019-10-01	2018-08-09	2019-10-01			ERX3564672														HiSeq X Ten
ERR3566274		Unknown				Mycobacterium avium	not applicable	WGS		302	294829614	PRJEB21813	SAMEA4823140			133481857			WELLCOME SANGER INSTITUTE				public	sra,cram	ncbi,gs,s3	ncbi.public,gs.US,s3.us-east-1		2019-10-01	2019-10-01	2018-08-09	2019-10-01			ERX3564673														HiSeq X Ten
ERR3566275		Unknown				Mycobacterium avium	not applicable	WGS		302	268964522	PRJEB21813	SAMEA4823141			109752040			WELLCOME SANGER INSTITUTE				public	sra,cram	ncbi,s3,gs	ncbi.public,gs.US,s3.us-east-1		2019-10-01	2019-10-01	2018-08-09	2019-10-01			ERX3564674														HiSeq X Ten
ERR3566276		Unknown				Mycobacterium avium	not applicable	WGS		302	262203346	PRJEB21813	SAMEA4823142			117581935			WELLCOME SANGER INSTITUTE				public	sra,cram	ncbi,s3,gs	ncbi.public,s3.us-east-1,gs.US		2019-10-01	2019-10-01	2018-08-09	2019-10-01			ERX3564675														HiSeq X Ten
ERR3566277		Unknown				Mycobacterium avium	not applicable	WGS		302	278137470	PRJEB21813	SAMEA4823144			124811909			WELLCOME SANGER INSTITUTE				public	cram,sra	gs,s3,ncbi	ncbi.public,gs.US,s3.us-east-1		2019-10-01	2019-10-01	2018-08-09	2019-10-01			ERX3564676														HiSeq X Ten
ERR3566278		Unknown				Mycobacterium avium	not applicable	WGS		302	295501564	PRJEB21813	SAMEA4823149			132211204			WELLCOME SANGER INSTITUTE				public	cram,sra	gs,ncbi,s3	gs.US,ncbi.public,s3.us-east-1		2019-10-01	2019-10-01	2018-08-09	2019-10-01			ERX3564677														HiSeq X Ten
ERR3566279		Unknown				Mycobacterium avium	not applicable	WGS		302	287266930	PRJEB21813	SAMEA4823150			128857879			WELLCOME SANGER INSTITUTE				public	cram,sra	ncbi,s3,gs	gs.US,s3.us-east-1,ncbi.public		2019-10-01	2019-10-01	2018-08-09	2019-10-01			ERX3564678														HiSeq X Ten
ERR3566280		Unknown				Mycobacterium avium	not applicable	WGS		302	323479448	PRJEB21813	SAMEA4823151			146144177			WELLCOME SANGER INSTITUTE				public	sra,cram	s3,ncbi,gs	ncbi.public,gs.US,s3.us-east-1		2019-10-01	2019-10-01	2018-08-09	2019-10-01			ERX3564679														HiSeq X Ten
ERR3566281		Unknown				Mycobacterium avium	not applicable	WGS		302	322351780	PRJEB21813	SAMEA4823153			143825111			WELLCOME SANGER INSTITUTE				public	sra,cram	s3,gs,ncbi	s3.us-east-1,gs.US,ncbi.public		2019-10-01	2019-10-01	2018-08-09	2019-10-01			ERX3564680														HiSeq X Ten
ERR3566282		Unknown				Mycobacterium avium	not applicable	WGS		302	330232772	PRJEB21813	SAMEA4823154			143052051			WELLCOME SANGER INSTITUTE				public	cram,sra	gs,ncbi,s3	ncbi.public,s3.us-east-1,gs.US		2019-10-01	2019-10-01	2018-08-09	2019-10-01			ERX3564681														HiSeq X Ten
ERR3566283		Unknown				Mycobacterium avium	not applicable	WGS		302	277550080	PRJEB21813	SAMEA4823156			124350362			WELLCOME SANGER INSTITUTE				public	cram,sra	gs,s3,ncbi	gs.US,ncbi.public,s3.us-east-1		2019-10-01	2019-10-01	2018-08-09	2019-10-01			ERX3564682														HiSeq X Ten
ERR3566284		Unknown				Mycobacterium avium	not applicable	WGS		302	268739834	PRJEB21813	SAMEA4823157			120741407			WELLCOME SANGER INSTITUTE				public	sra,cram	gs,ncbi,s3	ncbi.public,s3.us-east-1,gs.US		2019-10-01	2019-10-01	2018-08-09	2019-10-01			ERX3564683														HiSeq X Ten
ERR3566285		Unknown				Mycobacterium avium	not applicable	WGS		302	308736110	PRJEB21813	SAMEA4823159			138543163			WELLCOME SANGER INSTITUTE				public	sra,cram	s3,ncbi,gs	s3.us-east-1,gs.US,ncbi.public		2019-10-01	2019-10-01	2018-08-09	2019-10-01			ERX3564684														HiSeq X Ten
ERR3566286		Unknown				Mycobacterium avium	not applicable	WGS		302	282338894	PRJEB21813	SAMEA4823161			127094546			WELLCOME SANGER INSTITUTE				public	cram,sra	ncbi,gs,s3	gs.US,s3.us-east-1,ncbi.public		2019-10-01	2019-10-01	2018-08-09	2019-10-01			ERX3564685														HiSeq X Ten
ERR3566287		Unknown				Mycobacterium avium	not applicable	WGS		302	286250096	PRJEB21813	SAMEA4823163			129539440			WELLCOME SANGER INSTITUTE				public	cram,sra	ncbi,gs,s3	s3.us-east-1,ncbi.public,gs.US		2019-10-01	2019-10-01	2018-08-09	2019-10-01			ERX3564686														HiSeq X Ten
ERR3566288		Unknown				Mycobacterium avium	not applicable	WGS		302	272140958	PRJEB21813	SAMEA4823164			122135640			WELLCOME SANGER INSTITUTE				public	cram,sra	ncbi,gs,s3	gs.US,s3.us-east-1,ncbi.public		2019-10-01	2019-10-01	2018-08-09	2019-10-01			ERX3564687														HiSeq X Ten
ERR3566289		Unknown				Mycobacterium avium	not applicable	WGS		302	285783506	PRJEB21813	SAMEA4823165			129227338			WELLCOME SANGER INSTITUTE				public	cram,sra	s3,gs,ncbi	gs.US,s3.us-east-1,ncbi.public		2019-10-01	2019-10-01	2018-08-09	2019-10-01			ERX3564688														HiSeq X Ten
ERR3566290		Unknown				Mycobacterium avium	not applicable	WGS		302	314642022	PRJEB21813	SAMEA4823167			140193792			WELLCOME SANGER INSTITUTE				public	cram,sra	s3,ncbi,gs	gs.US,ncbi.public,s3.us-east-1		2019-10-01	2019-10-01	2018-08-09	2019-10-01			ERX3564689														HiSeq X Ten
ERR3566291		Unknown				Mycobacterium avium	not applicable	WGS		302	249550754	PRJEB21813	SAMEA4823171			112487699			WELLCOME SANGER INSTITUTE				public	sra,cram	ncbi,gs,s3	s3.us-east-1,gs.US,ncbi.public		2019-10-01	2019-10-01	2018-08-09	2019-10-01			ERX3564690														HiSeq X Ten
ERR3566292		Unknown				Mycobacterium avium	not applicable	WGS		302	298027492	PRJEB21813	SAMEA4823175			131296962			WELLCOME SANGER INSTITUTE				public	sra,cram	ncbi,s3,gs	s3.us-east-1,gs.US,ncbi.public		2019-10-01	2019-10-01	2018-08-09	2019-10-01			ERX3564691														HiSeq X Ten
ERR3566293		Unknown				Mycobacterium avium	not applicable	WGS		302	267499520	PRJEB21813	SAMEA4889210			121055946			WELLCOME SANGER INSTITUTE				public	sra,cram	ncbi,s3,gs	s3.us-east-1,ncbi.public,gs.US		2019-10-01	2019-10-01	2018-09-07	2019-10-01			ERX3564692														HiSeq X Ten
ERR3566294		Unknown				Mycobacterium avium	not applicable	WGS		302	287874554	PRJEB21813	SAMEA4889215			128021736			WELLCOME SANGER INSTITUTE				public	sra,cram	gs,s3,ncbi	s3.us-east-1,gs.US,ncbi.public		2019-10-01	2019-10-01	2018-09-07	2019-10-01			ERX3564693														HiSeq X Ten
ERR3566295		Unknown				Mycobacterium avium	not applicable	WGS		302	307144268	PRJEB21813	SAMEA4889217			136485097			WELLCOME SANGER INSTITUTE				public	cram,sra	gs,ncbi,s3	gs.US,s3.us-east-1,ncbi.public		2019-10-01	2019-10-01	2018-09-07	2019-10-01			ERX3564694														HiSeq X Ten
ERR3566296		Unknown				Mycobacterium avium	not applicable	WGS		302	283222244	PRJEB21813	SAMEA4889219			127184298			WELLCOME SANGER INSTITUTE				public	cram,sra	ncbi,gs,s3	s3.us-east-1,gs.US,ncbi.public		2019-10-01	2019-10-01	2018-09-07	2019-10-01			ERX3564695														HiSeq X Ten
ERR3566297		Unknown				Mycobacterium avium	not applicable	WGS		302	318156396	PRJEB21813	SAMEA4889220			141242145			WELLCOME SANGER INSTITUTE				public	cram,sra	s3,ncbi,gs	gs.US,ncbi.public,s3.us-east-1		2019-10-01	2019-10-01	2018-09-07	2019-10-01			ERX3564696														HiSeq X Ten
ERR3566298		Unknown				Mycobacterium avium	not applicable	WGS		302	254765388	PRJEB21813	SAMEA4889222			114681554			WELLCOME SANGER INSTITUTE				public	cram,sra	gs,s3,ncbi	gs.US,ncbi.public,s3.us-east-1		2019-10-01	2019-10-01	2018-09-07	2019-10-01			ERX3564697														HiSeq X Ten
ERR3566299		Unknown				Mycobacterium avium	not applicable	WGS		302	263646604	PRJEB21813	SAMEA4889226			120050557			WELLCOME SANGER INSTITUTE				public	cram,sra	s3,ncbi,gs	s3.us-east-1,ncbi.public,gs.US		2019-10-01	2019-10-01	2018-09-07	2019-10-01			ERX3564698														HiSeq X Ten
ERR3566300		Unknown				Mycobacterium avium	not applicable	WGS		302	294997224	PRJEB21813	SAMEA4889230			132871802			WELLCOME SANGER INSTITUTE				public	cram,sra	s3,gs,ncbi	ncbi.public,gs.US,s3.us-east-1		2019-10-01	2019-10-01	2018-09-07	2019-10-01			ERX3564699														HiSeq X Ten
ERR3566301		Unknown				Mycobacterium avium	not applicable	WGS		302	255046248	PRJEB21813	SAMEA4889232			115486342			WELLCOME SANGER INSTITUTE				public	sra,cram	gs,ncbi,s3	ncbi.public,gs.US,s3.us-east-1		2019-10-01	2019-10-01	2018-09-07	2019-10-01			ERX3564700														HiSeq X Ten
ERR3566302		Unknown				Mycobacterium avium	not applicable	WGS		302	323594208	PRJEB21813	SAMEA4889234			142950068			WELLCOME SANGER INSTITUTE				public	sra,cram	ncbi,s3,gs	gs.US,ncbi.public,s3.us-east-1		2019-10-01	2019-10-01	2018-09-07	2019-10-01			ERX3564701														HiSeq X Ten
ERR3566303		Unknown				Mycobacterium avium	not applicable	WGS		302	274641820	PRJEB21813	SAMEA4889238			123833592			WELLCOME SANGER INSTITUTE				public	sra,cram	s3,gs,ncbi	ncbi.public,s3.us-east-1,gs.US		2019-10-01	2019-10-01	2018-09-07	2019-10-01			ERX3564702														HiSeq X Ten
ERR3566304		Unknown				Mycobacterium avium	not applicable	WGS		302	274409582	PRJEB21813	SAMEA4889239			124960266			WELLCOME SANGER INSTITUTE				public	cram,sra	s3,ncbi,gs	s3.us-east-1,gs.US,ncbi.public		2019-10-01	2019-10-01	2018-09-07	2019-10-01			ERX3564703														HiSeq X Ten
ERR3566305		Unknown				Mycobacterium avium	not applicable	WGS		302	326246976	PRJEB21813	SAMEA4889240			145082283			WELLCOME SANGER INSTITUTE				public	sra,cram	s3,ncbi,gs	gs.US,s3.us-east-1,ncbi.public		2019-10-01	2019-10-01	2018-09-07	2019-10-01			ERX3564704														HiSeq X Ten
ERR3566306		Unknown				Mycobacterium avium	not applicable	WGS		302	293409308	PRJEB21813	SAMEA4889241			130770515			WELLCOME SANGER INSTITUTE				public	cram,sra	ncbi,gs,s3	ncbi.public,s3.us-east-1,gs.US		2019-10-01	2019-10-01	2018-09-07	2019-10-01			ERX3564705														HiSeq X Ten
ERR3566307		Unknown				Mycobacterium avium	not applicable	WGS		302	256394678	PRJEB21813	SAMEA4889242			116489013			WELLCOME SANGER INSTITUTE				public	sra,cram	gs,s3,ncbi	ncbi.public,s3.us-east-1,gs.US		2019-10-01	2019-10-01	2018-09-07	2019-10-01			ERX3564706														HiSeq X Ten
ERR3566308		Unknown				Mycobacterium avium	not applicable	WGS		302	268282908	PRJEB21813	SAMEA4889246			120542834			WELLCOME SANGER INSTITUTE				public	cram,sra	ncbi,s3,gs	ncbi.public,s3.us-east-1,gs.US		2019-10-01	2019-10-01	2018-09-07	2019-10-01			ERX3564707														HiSeq X Ten
ERR3566309		Unknown				Mycobacterium avium	not applicable	WGS		302	259412262	PRJEB21813	SAMEA4889247			116290934			WELLCOME SANGER INSTITUTE				public	cram,sra	ncbi,gs,s3	s3.us-east-1,gs.US,ncbi.public		2019-10-01	2019-10-01	2018-09-07	2019-10-01			ERX3564708														HiSeq X Ten
ERR3566310		Unknown				Mycobacterium avium	not applicable	WGS		302	290306258	PRJEB21813	SAMEA4889249			129796152			WELLCOME SANGER INSTITUTE				public	sra,cram	s3,ncbi,gs	ncbi.public,gs.US,s3.us-east-1		2019-10-01	2019-10-01	2018-09-07	2019-10-01			ERX3564709														HiSeq X Ten
ERR3566311		Unknown				Mycobacterium avium	not applicable	WGS		302	7399000	PRJEB21813	SAMEA4889253			3499727			WELLCOME SANGER INSTITUTE				public	cram,sra	s3,ncbi,gs	gs.US,ncbi.public,s3.us-east-1		2019-10-01	2019-10-01	2018-09-07	2019-10-01			ERX3564710														HiSeq X Ten
ERR3566312		Unknown				Mycobacterium avium	not applicable	WGS		302	249258720	PRJEB21813	SAMEA4889258			113358153			WELLCOME SANGER INSTITUTE				public	sra,cram	gs,s3,ncbi	s3.us-east-1,gs.US,ncbi.public		2019-10-01	2019-10-01	2018-09-07	2019-10-01			ERX3564711														HiSeq X Ten
ERR3566313		Unknown				Mycobacterium avium	not applicable	WGS		302	282733910	PRJEB21813	SAMEA4889259			126035005			WELLCOME SANGER INSTITUTE				public	cram,sra	gs,s3,ncbi	s3.us-east-1,ncbi.public,gs.US		2019-10-01	2019-10-01	2018-09-07	2019-10-01			ERX3564712														HiSeq X Ten
ERR3566314		Unknown				Mycobacterium avium	not applicable	WGS		302	312740932	PRJEB21813	SAMEA4889260			139904017			WELLCOME SANGER INSTITUTE				public	sra,cram	s3,gs,ncbi	s3.us-east-1,gs.US,ncbi.public		2019-10-01	2019-10-01	2018-09-07	2019-10-01			ERX3564713														HiSeq X Ten
ERR3566315		Unknown				Mycobacterium avium	not applicable	WGS		302	237449010	PRJEB21813	SAMEA4889261			107431633			WELLCOME SANGER INSTITUTE				public	cram,sra	s3,gs,ncbi	gs.US,ncbi.public,s3.us-east-1		2019-10-01	2019-10-01	2018-09-07	2019-10-01			ERX3564714														HiSeq X Ten
ERR3566316		Unknown				Mycobacterium avium	not applicable	WGS		302	249418780	PRJEB21813	SAMEA4889262			113796570			WELLCOME SANGER INSTITUTE				public	sra,cram	s3,gs,ncbi	ncbi.public,s3.us-east-1,gs.US		2019-10-01	2019-10-01	2018-09-07	2019-10-01			ERX3564715														HiSeq X Ten
ERR3566317		Unknown				Mycobacterium avium	not applicable	WGS		302	271610646	PRJEB21813	SAMEA4889263			123987790			WELLCOME SANGER INSTITUTE				public	cram,sra	gs,s3,ncbi	s3.us-east-1,gs.US,ncbi.public		2019-10-01	2019-10-01	2018-09-07	2019-10-01			ERX3564716														HiSeq X Ten
ERR3566318		Unknown				Mycobacterium avium	not applicable	WGS		302	242466740	PRJEB21813	SAMEA4889264			110481127			WELLCOME SANGER INSTITUTE				public	sra,cram	ncbi,gs,s3	ncbi.public,s3.us-east-1,gs.US		2019-10-01	2019-10-01	2018-09-07	2019-10-01			ERX3564717														HiSeq X Ten
ERR3566319		Unknown				Mycobacterium avium	not applicable	WGS		302	323380392	PRJEB21813	SAMEA4889267			144872784			WELLCOME SANGER INSTITUTE				public	cram,sra	ncbi,s3,gs	s3.us-east-1,ncbi.public,gs.US		2019-10-01	2019-10-01	2018-09-07	2019-10-01			ERX3564718														HiSeq X Ten
ERR3566320		Unknown				Mycobacterium avium	not applicable	WGS		302	268327906	PRJEB21813	SAMEA4889269			119798979			WELLCOME SANGER INSTITUTE				public	sra,cram	ncbi,s3,gs	s3.us-east-1,ncbi.public,gs.US		2019-10-01	2019-10-01	2018-09-07	2019-10-01			ERX3564719														HiSeq X Ten
ERR3566321		Unknown				Mycobacterium avium	not applicable	WGS		302	308634336	PRJEB21813	SAMEA4889270			137674170			WELLCOME SANGER INSTITUTE				public	sra,cram	ncbi,gs,s3	s3.us-east-1,ncbi.public,gs.US		2019-10-01	2019-10-01	2018-09-07	2019-10-01			ERX3564720														HiSeq X Ten
ERR3566322		Unknown				Mycobacterium avium	not applicable	WGS		302	321877338	PRJEB21813	SAMEA4889271			143520595			WELLCOME SANGER INSTITUTE				public	sra,cram	ncbi,s3,gs	s3.us-east-1,ncbi.public,gs.US		2019-10-01	2019-10-01	2018-09-07	2019-10-01			ERX3564721														HiSeq X Ten
ERR3566323		Unknown				Mycobacterium avium	not applicable	WGS		302	285954438	PRJEB21813	SAMEA4889272			129374650			WELLCOME SANGER INSTITUTE				public	cram,sra	gs,s3,ncbi	gs.US,ncbi.public,s3.us-east-1		2019-10-01	2019-10-01	2018-09-07	2019-10-01			ERX3564722														HiSeq X Ten
ERR3566324		Unknown				Mycobacterium avium	not applicable	WGS		302	246637662	PRJEB21813	SAMEA4889273			112637641			WELLCOME SANGER INSTITUTE				public	cram,sra	ncbi,s3,gs	gs.US,ncbi.public,s3.us-east-1		2019-10-01	2019-10-01	2018-09-07	2019-10-01			ERX3564723														HiSeq X Ten
ERR3566325		Unknown				Mycobacterium avium	not applicable	WGS		302	274689536	PRJEB21813	SAMEA4889276			122827690			WELLCOME SANGER INSTITUTE				public	cram,sra	ncbi,gs,s3	gs.US,s3.us-east-1,ncbi.public		2019-10-01	2019-10-01	2018-09-07	2019-10-01			ERX3564724														HiSeq X Ten
ERR3566326		Unknown				Mycobacterium avium	not applicable	WGS		302	248463252	PRJEB21813	SAMEA4889277			112271292			WELLCOME SANGER INSTITUTE				public	sra,cram	s3,ncbi,gs	ncbi.public,s3.us-east-1,gs.US		2019-10-01	2019-10-01	2018-09-07	2019-10-01			ERX3564725														HiSeq X Ten
ERR3566327		Unknown				Mycobacterium avium	not applicable	WGS		302	246310898	PRJEB21813	SAMEA4889287			111686222			WELLCOME SANGER INSTITUTE				public	sra,cram	gs,ncbi,s3	gs.US,s3.us-east-1,ncbi.public		2019-10-01	2019-10-01	2018-09-07	2019-10-01			ERX3564726														HiSeq X Ten
ERR3566328		Unknown				Mycobacterium avium	not applicable	WGS		302	278874652	PRJEB21813	SAMEA4889289			127910576			WELLCOME SANGER INSTITUTE				public	cram,sra	s3,gs,ncbi	gs.US,s3.us-east-1,ncbi.public		2019-10-01	2019-10-01	2018-09-07	2019-10-01			ERX3564727														HiSeq X Ten
ERR3566329		Unknown				Mycobacterium avium	not applicable	WGS		302	298045612	PRJEB21813	SAMEA4889290			133505396			WELLCOME SANGER INSTITUTE				public	cram,sra	ncbi,s3,gs	ncbi.public,gs.US,s3.us-east-1		2019-10-01	2019-10-01	2018-09-07	2019-10-01			ERX3564728														HiSeq X Ten
ERR3566330		Unknown				Mycobacterium avium	not applicable	WGS		302	272221290	PRJEB21813	SAMEA4889291			121467933			WELLCOME SANGER INSTITUTE				public	sra,cram	gs,s3,ncbi	gs.US,ncbi.public,s3.us-east-1		2019-10-01	2019-10-01	2018-09-07	2019-10-01			ERX3564729														HiSeq X Ten
ERR3566331		Unknown				Mycobacterium avium	not applicable	WGS		302	270563612	PRJEB21813	SAMEA4889296			121026407			WELLCOME SANGER INSTITUTE				public	sra,cram	gs,s3,ncbi	s3.us-east-1,gs.US,ncbi.public		2019-10-01	2019-10-01	2018-09-07	2019-10-01			ERX3564730														HiSeq X Ten
ERR3566332		Unknown				Mycobacterium avium	not applicable	WGS		302	261156614	PRJEB21813	SAMEA4823106			117621181			WELLCOME SANGER INSTITUTE				public	cram,sra	gs,ncbi,s3	s3.us-east-1,ncbi.public,gs.US		2019-10-01	2019-10-01	2018-08-09	2019-10-01			ERX3564731														HiSeq X Ten
ERR3566333		Unknown				Mycobacterium avium	not applicable	WGS		302	247427694	PRJEB21813	SAMEA4823107			112055980			WELLCOME SANGER INSTITUTE				public	sra,cram	ncbi,gs,s3	ncbi.public,s3.us-east-1,gs.US		2019-10-01	2019-10-01	2018-08-09	2019-10-01			ERX3564732														HiSeq X Ten
ERR3566334		Unknown				Mycobacterium avium	not applicable	WGS		302	261591192	PRJEB21813	SAMEA4823111			118391919			WELLCOME SANGER INSTITUTE				public	sra,cram	ncbi,s3,gs	ncbi.public,s3.us-east-1,gs.US		2019-10-01	2019-10-01	2018-08-09	2019-10-01			ERX3564733														HiSeq X Ten
ERR3566335		Unknown				Mycobacterium avium	not applicable	WGS		302	261006822	PRJEB21813	SAMEA4823114			120296177			WELLCOME SANGER INSTITUTE				public	sra,cram	gs,s3,ncbi	gs.US,ncbi.public,s3.us-east-1		2019-10-01	2019-10-01	2018-08-09	2019-10-01			ERX3564734														HiSeq X Ten
ERR3566336		Unknown				Mycobacterium avium	not applicable	WGS		302	267988760	PRJEB21813	SAMEA4823115			120980761			WELLCOME SANGER INSTITUTE				public	sra,cram	gs,ncbi,s3	gs.US,s3.us-east-1,ncbi.public		2019-10-01	2019-10-01	2018-08-09	2019-10-01			ERX3564735														HiSeq X Ten
ERR3566337		Unknown				Mycobacterium avium	not applicable	WGS		302	347130578	PRJEB21813	SAMEA4823119			152937876			WELLCOME SANGER INSTITUTE				public	cram,sra	gs,s3,ncbi	ncbi.public,s3.us-east-1,gs.US		2019-10-01	2019-10-01	2018-08-09	2019-10-01			ERX3564736														HiSeq X Ten
ERR3566338		Unknown				Mycobacterium avium	not applicable	WGS		302	296443200	PRJEB21813	SAMEA4823121			131695305			WELLCOME SANGER INSTITUTE				public	cram,sra	gs,ncbi,s3	s3.us-east-1,gs.US,ncbi.public		2019-10-01	2019-10-01	2018-08-09	2019-10-01			ERX3564737														HiSeq X Ten
ERR3566339		Unknown				Mycobacterium avium	not applicable	WGS		302	272364438	PRJEB21813	SAMEA4823126			122315161			WELLCOME SANGER INSTITUTE				public	sra,cram	gs,ncbi,s3	gs.US,s3.us-east-1,ncbi.public		2019-10-01	2019-10-01	2018-08-09	2019-10-01			ERX3564738														HiSeq X Ten
ERR3566340		Unknown				Mycobacterium avium	not applicable	WGS		302	262480280	PRJEB21813	SAMEA4823130			120397558			WELLCOME SANGER INSTITUTE				public	sra,cram	ncbi,s3,gs	ncbi.public,gs.US,s3.us-east-1		2019-10-01	2019-10-01	2018-08-09	2019-10-01			ERX3564739														HiSeq X Ten
ERR3566341		Unknown				Mycobacterium avium	not applicable	WGS		302	249415458	PRJEB21813	SAMEA4823131			113079773			WELLCOME SANGER INSTITUTE				public	sra,cram	ncbi,gs,s3	ncbi.public,s3.us-east-1,gs.US		2019-10-01	2019-10-01	2018-08-09	2019-10-01			ERX3564740														HiSeq X Ten
ERR3566342		Unknown				Mycobacterium avium	not applicable	WGS		302	254168334	PRJEB21813	SAMEA4823138			114400099			WELLCOME SANGER INSTITUTE				public	sra,cram	ncbi,s3,gs	s3.us-east-1,gs.US,ncbi.public		2019-10-01	2019-10-01	2018-08-09	2019-10-01			ERX3564741														HiSeq X Ten
ERR3566343		Unknown				Mycobacterium avium	not applicable	WGS		302	304795916	PRJEB21813	SAMEA4823143			136851043			WELLCOME SANGER INSTITUTE				public	cram,sra	gs,s3,ncbi	ncbi.public,s3.us-east-1,gs.US		2019-10-01	2019-10-01	2018-08-09	2019-10-01			ERX3564742														HiSeq X Ten
ERR3566344		Unknown				Mycobacterium avium	not applicable	WGS		302	269098006	PRJEB21813	SAMEA4823145			119869459			WELLCOME SANGER INSTITUTE				public	cram,sra	s3,gs,ncbi	gs.US,s3.us-east-1,ncbi.public		2019-10-01	2019-10-01	2018-08-09	2019-10-01			ERX3564743														HiSeq X Ten
ERR3566345		Unknown				Mycobacterium avium	not applicable	WGS		302	313941382	PRJEB21813	SAMEA4823146			139453957			WELLCOME SANGER INSTITUTE				public	sra,cram	s3,ncbi,gs	gs.US,s3.us-east-1,ncbi.public		2019-10-01	2019-10-01	2018-08-09	2019-10-01			ERX3564744														HiSeq X Ten
ERR3566346		Unknown				Mycobacterium avium	not applicable	WGS		302	303770626	PRJEB21813	SAMEA4823147			135296509			WELLCOME SANGER INSTITUTE				public	sra,cram	ncbi,s3,gs	gs.US,ncbi.public,s3.us-east-1		2019-10-01	2019-10-01	2018-08-09	2019-10-01			ERX3564745														HiSeq X Ten
ERR3566347		Unknown				Mycobacterium avium	not applicable	WGS		302	293668424	PRJEB21813	SAMEA4823148			133141146			WELLCOME SANGER INSTITUTE				public	sra,cram	s3,gs,ncbi	ncbi.public,s3.us-east-1,gs.US		2019-10-01	2019-10-01	2018-08-09	2019-10-01			ERX3564746														HiSeq X Ten
ERR3566348		Unknown				Mycobacterium avium	not applicable	WGS		302	268670978	PRJEB21813	SAMEA4823152			120767726			WELLCOME SANGER INSTITUTE				public	cram,sra	ncbi,s3,gs	gs.US,ncbi.public,s3.us-east-1		2019-10-01	2019-10-01	2018-08-09	2019-10-01			ERX3564747														HiSeq X Ten
ERR3566349		Unknown				Mycobacterium avium	not applicable	WGS		302	244306524	PRJEB21813	SAMEA4823155			110760939			WELLCOME SANGER INSTITUTE				public	sra,cram	s3,gs,ncbi	ncbi.public,gs.US,s3.us-east-1		2019-10-01	2019-10-01	2018-08-09	2019-10-01			ERX3564748														HiSeq X Ten
ERR3566350		Unknown				Mycobacterium avium	not applicable	WGS		302	246735510	PRJEB21813	SAMEA4823158			111699907			WELLCOME SANGER INSTITUTE				public	sra,cram	s3,ncbi,gs	ncbi.public,s3.us-east-1,gs.US		2019-10-01	2019-10-01	2018-08-09	2019-10-01			ERX3564749														HiSeq X Ten
ERR3566351		Unknown				Mycobacterium avium	not applicable	WGS		302	262194588	PRJEB21813	SAMEA4823160			117996153			WELLCOME SANGER INSTITUTE				public	sra,cram	ncbi,gs,s3	gs.US,s3.us-east-1,ncbi.public		2019-10-01	2019-10-01	2018-08-09	2019-10-01			ERX3564750														HiSeq X Ten
ERR3566352		Unknown				Mycobacterium avium	not applicable	WGS		302	250261058	PRJEB21813	SAMEA4823162			114082096			WELLCOME SANGER INSTITUTE				public	sra,cram	s3,ncbi,gs	ncbi.public,gs.US,s3.us-east-1		2019-10-01	2019-10-01	2018-08-09	2019-10-01			ERX3564751														HiSeq X Ten
ERR3566353		Unknown				Mycobacterium avium	not applicable	WGS		302	261249328	PRJEB21813	SAMEA4823166			119701076			WELLCOME SANGER INSTITUTE				public	cram,sra	s3,ncbi,gs	ncbi.public,s3.us-east-1,gs.US		2019-10-01	2019-10-01	2018-08-09	2019-10-01			ERX3564752														HiSeq X Ten
ERR3566354		Unknown				Mycobacterium avium	not applicable	WGS		302	278431920	PRJEB21813	SAMEA4823168			125778066			WELLCOME SANGER INSTITUTE				public	cram,sra	s3,ncbi,gs	gs.US,s3.us-east-1,ncbi.public		2019-10-01	2019-10-01	2018-08-09	2019-10-01			ERX3564753														HiSeq X Ten
ERR3566355		Unknown				Mycobacterium avium	not applicable	WGS		302	229575870	PRJEB21813	SAMEA4823169			104658865			WELLCOME SANGER INSTITUTE				public	sra,cram	gs,s3,ncbi	s3.us-east-1,gs.US,ncbi.public		2019-10-01	2019-10-01	2018-08-09	2019-10-01			ERX3564754														HiSeq X Ten
ERR3566356		Unknown				Mycobacterium avium	not applicable	WGS		302	243594408	PRJEB21813	SAMEA4823170			110378333			WELLCOME SANGER INSTITUTE				public	sra,cram	gs,s3,ncbi	gs.US,ncbi.public,s3.us-east-1		2019-10-01	2019-10-01	2018-08-09	2019-10-01			ERX3564755														HiSeq X Ten
ERR3566357		Unknown				Mycobacterium avium	not applicable	WGS		302	232207196	PRJEB21813	SAMEA4823172			105609362			WELLCOME SANGER INSTITUTE				public	sra,cram	gs,s3,ncbi	s3.us-east-1,gs.US,ncbi.public		2019-10-01	2019-10-01	2018-08-09	2019-10-01			ERX3564756														HiSeq X Ten
ERR3566358		Unknown				Mycobacterium avium	not applicable	WGS		302	233460798	PRJEB21813	SAMEA4823173			106433927			WELLCOME SANGER INSTITUTE				public	cram,sra	ncbi,s3,gs	s3.us-east-1,gs.US,ncbi.public		2019-10-01	2019-10-01	2018-08-09	2019-10-01			ERX3564757														HiSeq X Ten
ERR3566359		Unknown				Mycobacterium avium	not applicable	WGS		302	240512196	PRJEB21813	SAMEA4823174			109171008			WELLCOME SANGER INSTITUTE				public	sra,cram	s3,ncbi,gs	gs.US,s3.us-east-1,ncbi.public		2019-10-01	2019-10-01	2018-08-09	2019-10-01			ERX3564758														HiSeq X Ten
ERR3566360		Unknown				Mycobacterium avium	not applicable	WGS		302	259893952	PRJEB21813	SAMEA4823176			116380262			WELLCOME SANGER INSTITUTE				public	cram,sra	s3,gs,ncbi	ncbi.public,s3.us-east-1,gs.US		2019-10-01	2019-10-01	2018-08-09	2019-10-01			ERX3564759														HiSeq X Ten
ERR3566361		Unknown				Mycobacterium avium	not applicable	WGS		302	269088644	PRJEB21813	SAMEA4823177			120289383			WELLCOME SANGER INSTITUTE				public	sra,cram	gs,ncbi,s3	gs.US,s3.us-east-1,ncbi.public		2019-10-01	2019-10-01	2018-08-09	2019-10-01			ERX3564760														HiSeq X Ten
ERR3566362		Unknown				Mycobacterium avium	not applicable	WGS		302	261488210	PRJEB21813	SAMEA4889202			119472872			WELLCOME SANGER INSTITUTE				public	sra,cram	s3,gs,ncbi	s3.us-east-1,gs.US,ncbi.public		2019-10-01	2019-10-01	2018-09-07	2019-10-01			ERX3564761														HiSeq X Ten
ERR3566363		Unknown				Mycobacterium avium	not applicable	WGS		302	296009830	PRJEB21813	SAMEA4889203			138658295			WELLCOME SANGER INSTITUTE				public	sra,cram	ncbi,s3,gs	gs.US,ncbi.public,s3.us-east-1		2019-10-01	2019-10-01	2018-09-07	2019-10-01			ERX3564762														HiSeq X Ten
ERR3566364		Unknown				Mycobacterium avium	not applicable	WGS		302	281268002	PRJEB21813	SAMEA4889204			131576350			WELLCOME SANGER INSTITUTE				public	sra,cram	s3,gs,ncbi	s3.us-east-1,ncbi.public,gs.US		2019-10-01	2019-10-01	2018-09-07	2019-10-01			ERX3564763														HiSeq X Ten
ERR3566365		Unknown				Mycobacterium avium	not applicable	WGS		302	351173452	PRJEB21813	SAMEA4889205			162123195			WELLCOME SANGER INSTITUTE				public	cram,sra	s3,gs,ncbi	s3.us-east-1,ncbi.public,gs.US		2019-10-01	2019-10-01	2018-09-07	2019-10-01			ERX3564764														HiSeq X Ten
ERR3566366		Unknown				Mycobacterium avium	not applicable	WGS		302	320078928	PRJEB21813	SAMEA4889206			148527680			WELLCOME SANGER INSTITUTE				public	cram,sra	s3,ncbi,gs	s3.us-east-1,ncbi.public,gs.US		2019-10-01	2019-10-01	2018-09-07	2019-10-01			ERX3564765														HiSeq X Ten
ERR3566367		Unknown				Mycobacterium avium	not applicable	WGS		302	278311120	PRJEB21813	SAMEA4889207			131631311			WELLCOME SANGER INSTITUTE				public	sra,cram	s3,ncbi,gs	ncbi.public,gs.US,s3.us-east-1		2019-10-01	2019-10-01	2018-09-07	2019-10-01			ERX3564766														HiSeq X Ten
ERR3566368		Unknown				Mycobacterium avium	not applicable	WGS		302	316833334	PRJEB21813	SAMEA4889208			146975026			WELLCOME SANGER INSTITUTE				public	cram,sra	s3,ncbi,gs	s3.us-east-1,gs.US,ncbi.public		2019-10-01	2019-10-01	2018-09-07	2019-10-01			ERX3564767														HiSeq X Ten
ERR3566369		Unknown				Mycobacterium avium	not applicable	WGS		302	301120274	PRJEB21813	SAMEA4889209			140916958			WELLCOME SANGER INSTITUTE				public	cram,sra	gs,ncbi,s3	s3.us-east-1,ncbi.public,gs.US		2019-10-01	2019-10-01	2018-09-07	2019-10-01			ERX3564768														HiSeq X Ten
ERR3566370		Unknown				Mycobacterium avium	not applicable	WGS		302	295059436	PRJEB21813	SAMEA4889211			139072712			WELLCOME SANGER INSTITUTE				public	cram,sra	s3,ncbi,gs	gs.US,s3.us-east-1,ncbi.public		2019-10-01	2019-10-01	2018-09-07	2019-10-01			ERX3564769														HiSeq X Ten
ERR3566371		Unknown				Mycobacterium avium	not applicable	WGS		302	288080820	PRJEB21813	SAMEA4889212			130626288			WELLCOME SANGER INSTITUTE				public	cram,sra	gs,s3,ncbi	s3.us-east-1,gs.US,ncbi.public		2019-10-01	2019-10-01	2018-09-07	2019-10-01			ERX3564770														HiSeq X Ten
ERR3566372		Unknown				Mycobacterium avium	not applicable	WGS		302	308784128	PRJEB21813	SAMEA4889213			143255845			WELLCOME SANGER INSTITUTE				public	sra,cram	ncbi,s3,gs	s3.us-east-1,ncbi.public,gs.US		2019-10-01	2019-10-01	2018-09-07	2019-10-01			ERX3564771														HiSeq X Ten
ERR3566373		Unknown				Mycobacterium avium	not applicable	WGS		302	292457706	PRJEB21813	SAMEA4889214			138534623			WELLCOME SANGER INSTITUTE				public	cram,sra	s3,ncbi,gs	gs.US,s3.us-east-1,ncbi.public		2019-10-01	2019-10-01	2018-09-07	2019-10-01			ERX3564772														HiSeq X Ten
ERR3566374		Unknown				Mycobacterium avium	not applicable	WGS		302	268577358	PRJEB21813	SAMEA4889216			127317584			WELLCOME SANGER INSTITUTE				public	cram,sra	ncbi,gs,s3	s3.us-east-1,gs.US,ncbi.public		2019-10-01	2019-10-01	2018-09-07	2019-10-01			ERX3564773														HiSeq X Ten
ERR3566375		Unknown				Mycobacterium avium	not applicable	WGS		302	342459846	PRJEB21813	SAMEA4889218			159328527			WELLCOME SANGER INSTITUTE				public	cram,sra	ncbi,gs,s3	ncbi.public,gs.US,s3.us-east-1		2019-10-01	2019-10-01	2018-09-07	2019-10-01			ERX3564774														HiSeq X Ten
ERR3566376		Unknown				Mycobacterium avium	not applicable	WGS		302	322958800	PRJEB21813	SAMEA4889221			153006712			WELLCOME SANGER INSTITUTE				public	sra,cram	s3,gs,ncbi	ncbi.public,gs.US,s3.us-east-1		2019-10-01	2019-10-01	2018-09-07	2019-10-01			ERX3564775														HiSeq X Ten
ERR3566377		Unknown				Mycobacterium avium	not applicable	WGS		302	370383370	PRJEB21813	SAMEA4889223			171627288			WELLCOME SANGER INSTITUTE				public	cram,sra	gs,s3,ncbi	gs.US,ncbi.public,s3.us-east-1		2019-10-01	2019-10-01	2018-09-07	2019-10-01			ERX3564776														HiSeq X Ten
ERR3566378		Unknown				Mycobacterium avium	not applicable	WGS		302	346769688	PRJEB21813	SAMEA4889224			161241567			WELLCOME SANGER INSTITUTE				public	cram,sra	gs,ncbi,s3	gs.US,ncbi.public,s3.us-east-1		2019-10-01	2019-10-01	2018-09-07	2019-10-01			ERX3564777														HiSeq X Ten
ERR3566379		Unknown				Mycobacterium avium	not applicable	WGS		302	337540266	PRJEB21813	SAMEA4889225			152857863			WELLCOME SANGER INSTITUTE				public	sra,cram	gs,ncbi,s3	gs.US,ncbi.public,s3.us-east-1		2019-10-01	2019-10-01	2018-09-07	2019-10-01			ERX3564778														HiSeq X Ten
ERR3566380		Unknown				Mycobacterium avium	not applicable	WGS		302	276824374	PRJEB21813	SAMEA4889227			131365659			WELLCOME SANGER INSTITUTE				public	cram,sra	ncbi,s3,gs	s3.us-east-1,ncbi.public,gs.US		2019-10-01	2019-10-01	2018-09-07	2019-10-01			ERX3564779														HiSeq X Ten
ERR3566381		Unknown				Mycobacterium avium	not applicable	WGS		302	321557822	PRJEB21813	SAMEA4889228			152322030			WELLCOME SANGER INSTITUTE				public	sra,cram	ncbi,gs,s3	ncbi.public,s3.us-east-1,gs.US		2019-10-01	2019-10-01	2018-09-07	2019-10-01			ERX3564780														HiSeq X Ten
ERR3566382		Unknown				Mycobacterium avium	not applicable	WGS		302	277011010	PRJEB21813	SAMEA4889229			130101926			WELLCOME SANGER INSTITUTE				public	sra,cram	s3,ncbi,gs	gs.US,ncbi.public,s3.us-east-1		2019-10-01	2019-10-01	2018-09-07	2019-10-01			ERX3564781														HiSeq X Ten
ERR3566383		Unknown				Mycobacterium avium	not applicable	WGS		302	321813012	PRJEB21813	SAMEA4889231			150976555			WELLCOME SANGER INSTITUTE				public	cram,sra	gs,ncbi,s3	ncbi.public,gs.US,s3.us-east-1		2019-10-01	2019-10-01	2018-09-07	2019-10-01			ERX3564782														HiSeq X Ten
ERR3566384		Unknown				Mycobacterium avium	not applicable	WGS		302	325940144	PRJEB21813	SAMEA4889233			151157505			WELLCOME SANGER INSTITUTE				public	sra,cram	ncbi,gs,s3	s3.us-east-1,gs.US,ncbi.public		2019-10-01	2019-10-01	2018-09-07	2019-10-01			ERX3564783														HiSeq X Ten
ERR3566385		Unknown				Mycobacterium avium	not applicable	WGS		302	348287238	PRJEB21813	SAMEA4889235			161607105			WELLCOME SANGER INSTITUTE				public	sra,cram	gs,s3,ncbi	gs.US,s3.us-east-1,ncbi.public		2019-10-01	2019-10-01	2018-09-07	2019-10-01			ERX3564784														HiSeq X Ten
ERR3566386		Unknown				Mycobacterium avium	not applicable	WGS		302	361878144	PRJEB21813	SAMEA4889236			167349889			WELLCOME SANGER INSTITUTE				public	cram,sra	s3,gs,ncbi	gs.US,s3.us-east-1,ncbi.public		2019-10-01	2019-10-01	2018-09-07	2019-10-01			ERX3564785														HiSeq X Ten
ERR3566387		Unknown				Mycobacterium avium	not applicable	WGS		302	310678876	PRJEB21813	SAMEA4889237			130962560			WELLCOME SANGER INSTITUTE				public	cram,sra	gs,ncbi,s3	ncbi.public,gs.US,s3.us-east-1		2019-10-01	2019-10-01	2018-09-07	2019-10-01			ERX3564786														HiSeq X Ten
ERR3566388		Unknown				Mycobacterium avium	not applicable	WGS		302	289388480	PRJEB21813	SAMEA4889243			136116792			WELLCOME SANGER INSTITUTE				public	sra,cram	ncbi,gs,s3	ncbi.public,s3.us-east-1,gs.US		2019-10-01	2019-10-01	2018-09-07	2019-10-01			ERX3564787														HiSeq X Ten
ERR3566389		Unknown				Mycobacterium avium	not applicable	WGS		302	299579470	PRJEB21813	SAMEA4889244			140881415			WELLCOME SANGER INSTITUTE				public	sra,cram	gs,ncbi,s3	gs.US,ncbi.public,s3.us-east-1		2019-10-01	2019-10-01	2018-09-07	2019-10-01			ERX3564788														HiSeq X Ten
ERR3566390		Unknown				Mycobacterium avium	not applicable	WGS		302	281003752	PRJEB21813	SAMEA4889245			131974029			WELLCOME SANGER INSTITUTE				public	cram,sra	s3,gs,ncbi	ncbi.public,s3.us-east-1,gs.US		2019-10-01	2019-10-01	2018-09-07	2019-10-01			ERX3564789														HiSeq X Ten
ERR3566391		Unknown				Mycobacterium avium	not applicable	WGS		302	328030588	PRJEB21813	SAMEA4889248			151999761			WELLCOME SANGER INSTITUTE				public	cram,sra	gs,s3,ncbi	gs.US,ncbi.public,s3.us-east-1		2019-10-01	2019-10-01	2018-09-07	2019-10-01			ERX3564790														HiSeq X Ten
ERR3566392		Unknown				Mycobacterium avium	not applicable	WGS		302	314617258	PRJEB21813	SAMEA4889250			147105433			WELLCOME SANGER INSTITUTE				public	sra,cram	s3,gs,ncbi	ncbi.public,s3.us-east-1,gs.US		2019-10-01	2019-10-01	2018-09-07	2019-10-01			ERX3564791														HiSeq X Ten
ERR3566393		Unknown				Mycobacterium avium	not applicable	WGS		302	327683892	PRJEB21813	SAMEA4889251			152128569			WELLCOME SANGER INSTITUTE				public	sra,cram	gs,ncbi,s3	s3.us-east-1,ncbi.public,gs.US		2019-10-01	2019-10-01	2018-09-07	2019-10-01			ERX3564792														HiSeq X Ten
ERR3566394		Unknown				Mycobacterium avium	not applicable	WGS		302	315221560	PRJEB21813	SAMEA4889252			146339883			WELLCOME SANGER INSTITUTE				public	cram,sra	ncbi,s3,gs	s3.us-east-1,ncbi.public,gs.US		2019-10-01	2019-10-01	2018-09-07	2019-10-01			ERX3564793														HiSeq X Ten
ERR3566395		Unknown				Mycobacterium avium	not applicable	WGS		302	281998842	PRJEB21813	SAMEA4889254			133565187			WELLCOME SANGER INSTITUTE				public	sra,cram	gs,ncbi,s3	ncbi.public,s3.us-east-1,gs.US		2019-10-01	2019-10-01	2018-09-07	2019-10-01			ERX3564794														HiSeq X Ten
ERR3566396		Unknown				Mycobacterium avium	not applicable	WGS		302	291636568	PRJEB21813	SAMEA4889255			137459661			WELLCOME SANGER INSTITUTE				public	sra,cram	ncbi,gs,s3	s3.us-east-1,ncbi.public,gs.US		2019-10-01	2019-10-01	2018-09-07	2019-10-01			ERX3564795														HiSeq X Ten
ERR3566397		Unknown				Mycobacterium avium	not applicable	WGS		302	283360560	PRJEB21813	SAMEA4889256			133778181			WELLCOME SANGER INSTITUTE				public	cram,sra	gs,ncbi,s3	ncbi.public,gs.US,s3.us-east-1		2019-10-01	2019-10-01	2018-09-07	2019-10-01			ERX3564796														HiSeq X Ten
ERR3566398		Unknown				Mycobacterium avium	not applicable	WGS		302	289163792	PRJEB21813	SAMEA4889257			135483793			WELLCOME SANGER INSTITUTE				public	cram,sra	s3,gs,ncbi	ncbi.public,gs.US,s3.us-east-1		2019-10-01	2019-10-01	2018-09-07	2019-10-01			ERX3564797														HiSeq X Ten
ERR3566399		Unknown				Mycobacterium avium	not applicable	WGS		302	314175734	PRJEB21813	SAMEA4889265			146145554			WELLCOME SANGER INSTITUTE				public	sra,cram	ncbi,gs,s3	ncbi.public,s3.us-east-1,gs.US		2019-10-01	2019-10-01	2018-09-07	2019-10-01			ERX3564798														HiSeq X Ten
ERR3566400		Unknown				Mycobacterium avium	not applicable	WGS		302	299246062	PRJEB21813	SAMEA4889266			141087247			WELLCOME SANGER INSTITUTE				public	sra,cram	s3,gs,ncbi	gs.US,ncbi.public,s3.us-east-1		2019-10-01	2019-10-01	2018-09-07	2019-10-01			ERX3564799														HiSeq X Ten
ERR3566401		Unknown				Mycobacterium avium	not applicable	WGS		302	331809514	PRJEB21813	SAMEA4889268			154806624			WELLCOME SANGER INSTITUTE				public	sra,cram	gs,ncbi,s3	s3.us-east-1,gs.US,ncbi.public		2019-10-01	2019-10-01	2018-09-07	2019-10-01			ERX3564800														HiSeq X Ten
ERR3566402		Unknown				Mycobacterium avium	not applicable	WGS		302	303949108	PRJEB21813	SAMEA4889274			141642439			WELLCOME SANGER INSTITUTE				public	cram,sra	s3,gs,ncbi	s3.us-east-1,ncbi.public,gs.US		2019-10-01	2019-10-01	2018-09-07	2019-10-01			ERX3564801														HiSeq X Ten
ERR3566403		Unknown				Mycobacterium avium	not applicable	WGS		302	273778100	PRJEB21813	SAMEA4889275			129160058			WELLCOME SANGER INSTITUTE				public	sra,cram	gs,ncbi,s3	gs.US,s3.us-east-1,ncbi.public		2019-10-01	2019-10-01	2018-09-07	2019-10-01			ERX3564802														HiSeq X Ten
ERR3566404		Unknown				Mycobacterium avium	not applicable	WGS		302	261490022	PRJEB21813	SAMEA4889278			123827754			WELLCOME SANGER INSTITUTE				public	sra,cram	gs,s3,ncbi	ncbi.public,s3.us-east-1,gs.US		2019-10-01	2019-10-01	2018-09-07	2019-10-01			ERX3564803														HiSeq X Ten
ERR3566405		Unknown				Mycobacterium avium	not applicable	WGS		302	270846284	PRJEB21813	SAMEA4889279			126407013			WELLCOME SANGER INSTITUTE				public	sra,cram	gs,s3,ncbi	gs.US,s3.us-east-1,ncbi.public		2019-10-01	2019-10-01	2018-09-07	2019-10-01			ERX3564804														HiSeq X Ten
ERR3566406		Unknown				Mycobacterium avium	not applicable	WGS		302	313321074	PRJEB21813	SAMEA4889280			147001944			WELLCOME SANGER INSTITUTE				public	cram,sra	s3,gs,ncbi	ncbi.public,gs.US,s3.us-east-1		2019-10-01	2019-10-01	2018-09-07	2019-10-01			ERX3564805														HiSeq X Ten
ERR3566407		Unknown				Mycobacterium avium	not applicable	WGS		302	309973404	PRJEB21813	SAMEA4889281			145940481			WELLCOME SANGER INSTITUTE				public	sra,cram	gs,s3,ncbi	s3.us-east-1,gs.US,ncbi.public		2019-10-01	2019-10-01	2018-09-07	2019-10-01			ERX3564806														HiSeq X Ten
ERR3566408		Unknown				Mycobacterium avium	not applicable	WGS		302	302387466	PRJEB21813	SAMEA4889282			142103090			WELLCOME SANGER INSTITUTE				public	cram,sra	gs,s3,ncbi	gs.US,ncbi.public,s3.us-east-1		2019-10-01	2019-10-01	2018-09-07	2019-10-01			ERX3564807														HiSeq X Ten
ERR3566409		Unknown				Mycobacterium avium	not applicable	WGS		302	318442692	PRJEB21813	SAMEA4889283			148229377			WELLCOME SANGER INSTITUTE				public	cram,sra	ncbi,s3,gs	ncbi.public,s3.us-east-1,gs.US		2019-10-01	2019-10-01	2018-09-07	2019-10-01			ERX3564808														HiSeq X Ten
ERR3566410		Unknown				Mycobacterium avium	not applicable	WGS		302	323662762	PRJEB21813	SAMEA4889284			151418334			WELLCOME SANGER INSTITUTE				public	cram,sra	gs,ncbi,s3	s3.us-east-1,gs.US,ncbi.public		2019-10-01	2019-10-01	2018-09-07	2019-10-01			ERX3564809														HiSeq X Ten
ERR3566411		Unknown				Mycobacterium avium	not applicable	WGS		302	278186092	PRJEB21813	SAMEA4889285			130565466			WELLCOME SANGER INSTITUTE				public	sra,cram	gs,s3,ncbi	s3.us-east-1,gs.US,ncbi.public		2019-10-01	2019-10-01	2018-09-07	2019-10-01			ERX3564810														HiSeq X Ten
ERR3566412		Unknown				Mycobacterium avium	not applicable	WGS		302	281004054	PRJEB21813	SAMEA4889286			133423944			WELLCOME SANGER INSTITUTE				public	sra,cram	gs,ncbi,s3	gs.US,s3.us-east-1,ncbi.public		2019-10-01	2019-10-01	2018-09-07	2019-10-01			ERX3564811														HiSeq X Ten
ERR3566413		Unknown				Mycobacterium avium	not applicable	WGS		302	315575504	PRJEB21813	SAMEA4889288			148036861			WELLCOME SANGER INSTITUTE				public	cram,sra	ncbi,gs,s3	ncbi.public,s3.us-east-1,gs.US		2019-10-01	2019-10-01	2018-09-07	2019-10-01			ERX3564812														HiSeq X Ten
ERR3566414		Unknown				Mycobacterium avium	not applicable	WGS		302	305286062	PRJEB21813	SAMEA4889292			142858745			WELLCOME SANGER INSTITUTE				public	cram,sra	ncbi,gs,s3	ncbi.public,gs.US,s3.us-east-1		2019-10-01	2019-10-01	2018-09-07	2019-10-01			ERX3564813														HiSeq X Ten
ERR3566415		Unknown				Mycobacterium avium	not applicable	WGS		302	327319378	PRJEB21813	SAMEA4889293			153985977			WELLCOME SANGER INSTITUTE				public	cram,sra	gs,ncbi,s3	ncbi.public,gs.US,s3.us-east-1		2019-10-01	2019-10-01	2018-09-07	2019-10-01			ERX3564814														HiSeq X Ten
ERR3566416		Unknown				Mycobacterium avium	not applicable	WGS		302	330035264	PRJEB21813	SAMEA4889294			153013101			WELLCOME SANGER INSTITUTE				public	cram,sra	s3,gs,ncbi	gs.US,s3.us-east-1,ncbi.public		2019-10-01	2019-10-01	2018-09-07	2019-10-01			ERX3564815														HiSeq X Ten
ERR3566417		Unknown				Mycobacterium avium	not applicable	WGS		302	350057864	PRJEB21813	SAMEA4889295			162305722			WELLCOME SANGER INSTITUTE				public	cram,sra	s3,ncbi,gs	gs.US,s3.us-east-1,ncbi.public		2019-10-01	2019-10-01	2018-09-07	2019-10-01			ERX3564816														HiSeq X Ten
ERR3566418		Unknown				Mycobacterium avium	not applicable	WGS		302	330055196	PRJEB21813	SAMEA4889297			154315657			WELLCOME SANGER INSTITUTE				public	sra,cram	ncbi,gs,s3	gs.US,ncbi.public,s3.us-east-1		2019-10-01	2019-10-01	2018-09-07	2019-10-01			ERX3564817														HiSeq X Ten
ERR3566419		Unknown				Mycobacterium avium	not applicable	WGS		302	3365790	PRJEB21813	SAMEA4823086			1717706			WELLCOME SANGER INSTITUTE				public	cram,sra	s3,gs,ncbi	gs.US,s3.us-east-1,ncbi.public		2019-10-01	2019-10-01	2018-08-09	2019-10-01			ERX3564818														HiSeq X Ten
ERR3566420		Unknown				Mycobacterium avium	not applicable	WGS		302	3675340	PRJEB21813	SAMEA4823136			1871960			WELLCOME SANGER INSTITUTE				public	cram,sra	gs,s3,ncbi	gs.US,ncbi.public,s3.us-east-1		2019-10-01	2019-10-01	2018-08-09	2019-10-01			ERX3564819														HiSeq X Ten
ERR3468797		Unknown			ba0d3586-be4d-11e7-b52c-3c4a9275d6c8			WGS		302	372359960	PRJEB21813	SAMEA4730442			148393158			WELLCOME SANGER INSTITUTE				public	sra,cram	ena,s3,gs,ncbi	gs.US,ena,ncbi.public,s3.us-east-1			2019-08-06		2019-08-05	ERC000011		ERX3490460									SC	Wellcome Sanger Institute	2019-08-06T04:06:09Z	2018-06-15T12:08:47Z	public	Illumina HiSeq X Ten
ERR3468798		Unknown			ba145e4c-be4d-11e7-b52c-3c4a9275d6c8			WGS		302	367455480	PRJEB21813	SAMEA4730443			147889771			WELLCOME SANGER INSTITUTE				public	sra,cram	s3,gs,ena,ncbi	s3.us-east-1,ena,ncbi.public,gs.US			2019-08-06		2019-08-05	ERC000011		ERX3490461									SC	Wellcome Sanger Institute	2019-08-06T04:06:10Z	2018-06-15T12:08:47Z	public	Illumina HiSeq X Ten
ERR3468799		Unknown			ba1aedf2-be4d-11e7-b52c-3c4a9275d6c8			WGS		302	354774198	PRJEB21813	SAMEA4730444			143156532			WELLCOME SANGER INSTITUTE				public	sra,cram	ena,ncbi,s3,gs	gs.US,s3.us-east-1,ena,ncbi.public			2019-08-06		2019-08-05	ERC000011		ERX3490462									SC	Wellcome Sanger Institute	2019-08-06T04:06:09Z	2018-06-15T12:08:48Z	public	Illumina HiSeq X Ten
ERR3468800		Unknown			ba2170aa-be4d-11e7-b52c-3c4a9275d6c8			WGS		302	363041750	PRJEB21813	SAMEA4730445			147199054			WELLCOME SANGER INSTITUTE				public	sra,cram	ncbi,s3,gs,ena	s3.us-east-1,ncbi.public,ena,gs.US			2019-08-06		2019-08-05	ERC000011		ERX3490463									SC	Wellcome Sanger Institute	2019-08-06T04:06:10Z	2018-06-15T12:08:48Z	public	Illumina HiSeq X Ten
ERR3468801		Unknown			ba297d7c-be4d-11e7-b52c-3c4a9275d6c8			WGS		302	359098838	PRJEB21813	SAMEA4730441			144781133			WELLCOME SANGER INSTITUTE				public	cram,sra	gs,s3,ncbi,ena	ena,ncbi.public,s3.us-east-1,gs.US			2019-08-06		2019-08-05	ERC000011		ERX3490464									SC	Wellcome Sanger Institute	2019-08-06T04:06:10Z	2018-06-15T12:08:47Z	public	Illumina HiSeq X Ten
ERR3468802		Unknown			ba2ffb02-be4d-11e7-b52c-3c4a9275d6c8			WGS		302	397935434	PRJEB21813	SAMEA4730446			147798573			WELLCOME SANGER INSTITUTE				public	cram,sra	gs,s3,ncbi,ena	ena,s3.us-east-1,ncbi.public,gs.US			2019-08-06		2019-08-05	ERC000011		ERX3490465									SC	Wellcome Sanger Institute	2019-08-06T04:06:09Z	2018-06-15T12:08:48Z	public	Illumina HiSeq X Ten
ERR3468803		Unknown			ba3672f2-be4d-11e7-b52c-3c4a9275d6c8			WGS		302	341979666	PRJEB21813	SAMEA4730447			140017478			WELLCOME SANGER INSTITUTE				public	cram,sra	gs,ena,s3,ncbi	s3.us-east-1,ena,ncbi.public,gs.US			2019-08-06		2019-08-05	ERC000011		ERX3490466									SC	Wellcome Sanger Institute	2019-08-06T04:06:10Z	2018-06-15T12:08:49Z	public	Illumina HiSeq X Ten
ERR3468804		Unknown			ba3fac50-be4d-11e7-b52c-3c4a9275d6c8			WGS		302	346426012	PRJEB21813	SAMEA4730448			139118208			WELLCOME SANGER INSTITUTE				public	cram,sra	ncbi,gs,ena,s3	ncbi.public,ena,gs.US,s3.us-east-1			2019-08-06		2019-08-05	ERC000011		ERX3490467									SC	Wellcome Sanger Institute	2019-08-06T04:06:09Z	2018-06-15T12:08:49Z	public	Illumina HiSeq X Ten
ERR3468805		Unknown			ba4630b6-be4d-11e7-b52c-3c4a9275d6c8			WGS		302	301846886	PRJEB21813	SAMEA4730449			123773118			WELLCOME SANGER INSTITUTE				public	sra,cram	gs,s3,ncbi,ena	ncbi.public,s3.us-east-1,gs.US,ena			2019-08-06		2019-08-05	ERC000011		ERX3490468									SC	Wellcome Sanger Institute	2019-08-06T04:06:10Z	2018-06-15T12:08:49Z	public	Illumina HiSeq X Ten
ERR3468806		Unknown			ba4cb2ec-be4d-11e7-b52c-3c4a9275d6c8			WGS		302	312689592	PRJEB21813	SAMEA4730450			129529455			WELLCOME SANGER INSTITUTE				public	cram,sra	ena,ncbi,gs,s3	ncbi.public,s3.us-east-1,gs.US,ena			2019-08-06		2019-08-05	ERC000011		ERX3490469									SC	Wellcome Sanger Institute	2019-08-06T04:06:09Z	2018-06-15T12:08:49Z	public	Illumina HiSeq X Ten
ERR3468807		Unknown			ba532c80-be4d-11e7-b52c-3c4a9275d6c8			WGS		302	318311322	PRJEB21813	SAMEA4730451			128823044			WELLCOME SANGER INSTITUTE				public	sra,cram	ncbi,s3,gs,ena	ncbi.public,gs.US,s3.us-east-1,ena			2019-08-06		2019-08-05	ERC000011		ERX3490470									SC	Wellcome Sanger Institute	2019-08-06T04:06:10Z	2018-06-15T12:08:50Z	public	Illumina HiSeq X Ten
ERR3468808		Unknown			ba59b1a4-be4d-11e7-b52c-3c4a9275d6c8			WGS		302	361955154	PRJEB21813	SAMEA4730452			145892389			WELLCOME SANGER INSTITUTE				public	cram,sra	ena,gs,s3,ncbi	ena,ncbi.public,gs.US,s3.us-east-1			2019-08-06		2019-08-05	ERC000011		ERX3490471									SC	Wellcome Sanger Institute	2019-08-06T04:06:09Z	2018-06-15T12:08:50Z	public	Illumina HiSeq X Ten
ERR3468809		Unknown			ba602ce6-be4d-11e7-b52c-3c4a9275d6c8			WGS		302	353862460	PRJEB21813	SAMEA4730453			145396343			WELLCOME SANGER INSTITUTE				public	cram,sra	ncbi,gs,ena,s3	ncbi.public,ena,gs.US,s3.us-east-1			2019-08-06		2019-08-05	ERC000011		ERX3490472									SC	Wellcome Sanger Institute	2019-08-06T04:06:10Z	2018-06-15T12:08:50Z	public	Illumina HiSeq X Ten
ERR3468810		Unknown			ba66a472-be4d-11e7-b52c-3c4a9275d6c8			WGS		302	442922864	PRJEB21813	SAMEA4730454			175916639			WELLCOME SANGER INSTITUTE				public	sra,cram	ena,s3,gs,ncbi	gs.US,s3.us-east-1,ncbi.public,ena			2019-08-06		2019-08-05	ERC000011		ERX3490473									SC	Wellcome Sanger Institute	2019-08-06T04:06:09Z	2018-06-15T12:08:51Z	public	Illumina HiSeq X Ten
ERR3468811		Unknown			ba6d2112-be4d-11e7-b52c-3c4a9275d6c8			WGS		302	428083490	PRJEB21813	SAMEA4730455			169939939			WELLCOME SANGER INSTITUTE				public	sra,cram	gs,ena,ncbi,s3	gs.US,ncbi.public,ena,s3.us-east-1			2019-08-06		2019-08-05	ERC000011		ERX3490474									SC	Wellcome Sanger Institute	2019-08-06T04:06:10Z	2018-06-15T12:08:51Z	public	Illumina HiSeq X Ten
ERR3468812		Unknown			ba739f42-be4d-11e7-b52c-3c4a9275d6c8			WGS		302	383144984	PRJEB21813	SAMEA4730456			152569055			WELLCOME SANGER INSTITUTE				public	sra,cram	ncbi,ena,s3,gs	s3.us-east-1,ncbi.public,gs.US,ena			2019-08-06		2019-08-05	ERC000011		ERX3490475									SC	Wellcome Sanger Institute	2019-08-06T04:06:09Z	2018-06-15T12:08:51Z	public	Illumina HiSeq X Ten
ERR3468813		Unknown			ba7a29e8-be4d-11e7-b52c-3c4a9275d6c8			WGS		302	289774738	PRJEB21813	SAMEA4730457			120182415			WELLCOME SANGER INSTITUTE				public	sra,cram	ena,s3,ncbi,gs	ena,ncbi.public,gs.US,s3.us-east-1			2019-08-06		2019-08-05	ERC000011		ERX3490476									SC	Wellcome Sanger Institute	2019-08-06T04:06:10Z	2018-06-15T12:08:51Z	public	Illumina HiSeq X Ten
ERR3468814		Unknown			ba80af52-be4d-11e7-b52c-3c4a9275d6c8			WGS		302	383697946	PRJEB21813	SAMEA4730458			154685863			WELLCOME SANGER INSTITUTE				public	sra,cram	gs,ena,s3,ncbi	ncbi.public,s3.us-east-1,ena,gs.US			2019-08-06		2019-08-05	ERC000011		ERX3490477									SC	Wellcome Sanger Institute	2019-08-06T04:06:09Z	2018-06-15T12:08:52Z	public	Illumina HiSeq X Ten
ERR3468815		Unknown			ba8735ac-be4d-11e7-b52c-3c4a9275d6c8			WGS		302	358200992	PRJEB21813	SAMEA4730459			144204232			WELLCOME SANGER INSTITUTE				public	sra,cram	ena,s3,gs,ncbi	ena,s3.us-east-1,gs.US,ncbi.public			2019-08-06		2019-08-05	ERC000011		ERX3490478									SC	Wellcome Sanger Institute	2019-08-06T04:06:10Z	2018-06-15T12:08:52Z	public	Illumina HiSeq X Ten
ERR3468816		Unknown			ba8dbea4-be4d-11e7-b52c-3c4a9275d6c8			WGS		302	344500460	PRJEB21813	SAMEA4730460			140748437			WELLCOME SANGER INSTITUTE				public	sra,cram	s3,ncbi,gs,ena	s3.us-east-1,ena,gs.US,ncbi.public			2019-08-06		2019-08-05	ERC000011		ERX3490479									SC	Wellcome Sanger Institute	2019-08-06T04:06:09Z	2018-06-15T12:08:52Z	public	Illumina HiSeq X Ten
ERR3468817		Unknown			ba9447ba-be4d-11e7-b52c-3c4a9275d6c8			WGS		302	376620878	PRJEB21813	SAMEA4730461			151591863			WELLCOME SANGER INSTITUTE				public	cram,sra	ena,gs,ncbi,s3	gs.US,ncbi.public,s3.us-east-1,ena			2019-08-06		2019-08-05	ERC000011		ERX3490480									SC	Wellcome Sanger Institute	2019-08-06T04:06:10Z	2018-06-15T12:08:52Z	public	Illumina HiSeq X Ten
ERR3468818		Unknown			ba9ac9be-be4d-11e7-b52c-3c4a9275d6c8			WGS		302	395666206	PRJEB21813	SAMEA4730462			159156755			WELLCOME SANGER INSTITUTE				public	cram,sra	ena,ncbi,gs,s3	s3.us-east-1,ena,ncbi.public,gs.US			2019-08-06		2019-08-05	ERC000011		ERX3490481									SC	Wellcome Sanger Institute	2019-08-06T04:06:09Z	2018-06-15T12:08:53Z	public	Illumina HiSeq X Ten
ERR3468819		Unknown			baa14dca-be4d-11e7-b52c-3c4a9275d6c8			WGS		302	405177394	PRJEB21813	SAMEA4730463			165075397			WELLCOME SANGER INSTITUTE				public	sra,cram	ena,ncbi,gs,s3	ena,s3.us-east-1,gs.US,ncbi.public			2019-08-06		2019-08-05	ERC000011		ERX3490482									SC	Wellcome Sanger Institute	2019-08-06T04:06:10Z	2018-06-15T12:08:53Z	public	Illumina HiSeq X Ten
ERR3468820		Unknown			baa7d67c-be4d-11e7-b52c-3c4a9275d6c8			WGS		302	382112446	PRJEB21813	SAMEA4730464			151545874			WELLCOME SANGER INSTITUTE				public	cram,sra	s3,ena,ncbi,gs	ena,gs.US,ncbi.public,s3.us-east-1			2019-08-06		2019-08-05	ERC000011		ERX3490483									SC	Wellcome Sanger Institute	2019-08-06T04:06:09Z	2018-06-15T12:08:53Z	public	Illumina HiSeq X Ten
ERR3468821		Unknown			baae5ae2-be4d-11e7-b52c-3c4a9275d6c8			WGS		302	349908978	PRJEB21813	SAMEA4730465			141200961			WELLCOME SANGER INSTITUTE				public	cram,sra	ncbi,gs,s3,ena	s3.us-east-1,gs.US,ncbi.public,ena			2019-08-06		2019-08-05	ERC000011		ERX3490484									SC	Wellcome Sanger Institute	2019-08-06T04:06:10Z	2018-06-15T12:08:54Z	public	Illumina HiSeq X Ten
ERR3468822		Unknown			bab64ad6-be4d-11e7-b52c-3c4a9275d6c8			WGS		302	319515698	PRJEB21813	SAMEA4730466			131091208			WELLCOME SANGER INSTITUTE				public	sra,cram	ena,ncbi,gs,s3	gs.US,ncbi.public,s3.us-east-1,ena			2019-08-06		2019-08-05	ERC000011		ERX3490485									SC	Wellcome Sanger Institute	2019-08-06T04:06:09Z	2018-06-15T12:08:54Z	public	Illumina HiSeq X Ten
ERR3468823		Unknown			babcf8cc-be4d-11e7-b52c-3c4a9275d6c8			WGS		302	333380820	PRJEB21813	SAMEA4730467			134318563			WELLCOME SANGER INSTITUTE				public	cram,sra	ncbi,gs,ena,s3	ncbi.public,ena,gs.US,s3.us-east-1			2019-08-06		2019-08-05	ERC000011		ERX3490486									SC	Wellcome Sanger Institute	2019-08-06T04:06:10Z	2018-06-15T12:08:54Z	public	Illumina HiSeq X Ten
ERR3468824		Unknown			bac3a212-be4d-11e7-b52c-3c4a9275d6c8			WGS		302	313300236	PRJEB21813	SAMEA4730468			129383678			WELLCOME SANGER INSTITUTE				public	sra,cram	ncbi,s3,ena,gs	ena,s3.us-east-1,gs.US,ncbi.public			2019-08-06		2019-08-05	ERC000011		ERX3490487									SC	Wellcome Sanger Institute	2019-08-06T04:06:09Z	2018-06-15T12:08:55Z	public	Illumina HiSeq X Ten
ERR3468825		Unknown			bacbe30a-be4d-11e7-b52c-3c4a9275d6c8			WGS		302	335154164	PRJEB21813	SAMEA4730469			137927710			WELLCOME SANGER INSTITUTE				public	sra,cram	s3,ncbi,gs,ena	gs.US,ena,ncbi.public,s3.us-east-1			2019-08-06		2019-08-05	ERC000011		ERX3490488									SC	Wellcome Sanger Institute	2019-08-06T04:06:10Z	2018-06-15T12:08:55Z	public	Illumina HiSeq X Ten
ERR3468826		Unknown			bad2ad48-be4d-11e7-b52c-3c4a9275d6c8			WGS		302	426475642	PRJEB21813	SAMEA4730470			170328570			WELLCOME SANGER INSTITUTE				public	cram,sra	ncbi,ena,gs,s3	s3.us-east-1,ena,gs.US,ncbi.public			2019-08-06		2019-08-05	ERC000011		ERX3490489									SC	Wellcome Sanger Institute	2019-08-06T04:06:09Z	2018-06-15T12:08:55Z	public	Illumina HiSeq X Ten
ERR3468827		Unknown			bae07f7c-be4d-11e7-b52c-3c4a9275d6c8			WGS		302	362281918	PRJEB21813	SAMEA4730471			145415567			WELLCOME SANGER INSTITUTE				public	sra,cram	gs,ncbi,s3,ena	s3.us-east-1,ena,gs.US,ncbi.public			2019-08-06		2019-08-05	ERC000011		ERX3490490									SC	Wellcome Sanger Institute	2019-08-06T04:06:10Z	2018-06-15T12:08:55Z	public	Illumina HiSeq X Ten
ERR3468828		Unknown			bae775ac-be4d-11e7-b52c-3c4a9275d6c8			WGS		302	342197408	PRJEB21813	SAMEA4730472			137453694			WELLCOME SANGER INSTITUTE				public	sra,cram	ncbi,ena,s3,gs	ena,gs.US,s3.us-east-1,ncbi.public			2019-08-06		2019-08-05	ERC000011		ERX3490491									SC	Wellcome Sanger Institute	2019-08-06T04:06:09Z	2018-06-15T12:08:56Z	public	Illumina HiSeq X Ten
ERR3468829		Unknown			baee6560-be4d-11e7-b52c-3c4a9275d6c8			WGS		302	417740896	PRJEB21813	SAMEA4730473			156257011			WELLCOME SANGER INSTITUTE				public	cram,sra	s3,ena,gs,ncbi	ena,gs.US,s3.us-east-1,ncbi.public			2019-08-06		2019-08-05	ERC000011		ERX3490492									SC	Wellcome Sanger Institute	2019-08-06T04:06:10Z	2018-06-15T12:08:56Z	public	Illumina HiSeq X Ten
ERR3468830		Unknown			baf55a78-be4d-11e7-b52c-3c4a9275d6c8			WGS		302	280986538	PRJEB21813	SAMEA4730474			116925239			WELLCOME SANGER INSTITUTE				public	cram,sra	s3,ncbi,gs,ena	s3.us-east-1,ncbi.public,gs.US,ena			2019-08-06		2019-08-05	ERC000011		ERX3490493									SC	Wellcome Sanger Institute	2019-08-06T04:06:09Z	2018-06-15T12:08:56Z	public	Illumina HiSeq X Ten
ERR3468831		Unknown			bafc4a22-be4d-11e7-b52c-3c4a9275d6c8			WGS		302	292973824	PRJEB21813	SAMEA4730475			121640294			WELLCOME SANGER INSTITUTE				public	cram,sra	gs,ncbi,ena,s3	ncbi.public,ena,gs.US,s3.us-east-1			2019-08-06		2019-08-05	ERC000011		ERX3490494									SC	Wellcome Sanger Institute	2019-08-06T04:06:10Z	2018-06-15T12:08:57Z	public	Illumina HiSeq X Ten
ERR3468832		Unknown			bb033b7a-be4d-11e7-b52c-3c4a9275d6c8			WGS		302	322173902	PRJEB21813	SAMEA4730476			132737244			WELLCOME SANGER INSTITUTE				public	sra,cram	gs,ena,s3,ncbi	gs.US,ena,ncbi.public,s3.us-east-1			2019-08-06		2019-08-05	ERC000011		ERX3490495									SC	Wellcome Sanger Institute	2019-08-06T04:06:09Z	2018-06-15T12:08:57Z	public	Illumina HiSeq X Ten
ERR3468833		Unknown			bb0a2926-be4d-11e7-b52c-3c4a9275d6c8			WGS		302	380203806	PRJEB21813	SAMEA4730477			153465745			WELLCOME SANGER INSTITUTE				public	cram,sra	s3,gs,ena,ncbi	gs.US,s3.us-east-1,ncbi.public,ena			2019-08-06		2019-08-05	ERC000011		ERX3490496									SC	Wellcome Sanger Institute	2019-08-06T04:06:10Z	2018-06-15T12:08:57Z	public	Illumina HiSeq X Ten
ERR3468834		Unknown			bb110ed0-be4d-11e7-b52c-3c4a9275d6c8			WGS		302	378339862	PRJEB21813	SAMEA4730478			154247650			WELLCOME SANGER INSTITUTE				public	sra,cram	ena,ncbi,s3,gs	gs.US,ncbi.public,s3.us-east-1,ena			2019-08-06		2019-08-05	ERC000011		ERX3490497									SC	Wellcome Sanger Institute	2019-08-06T04:06:09Z	2018-06-15T12:08:57Z	public	Illumina HiSeq X Ten
ERR3468835		Unknown			bb180762-be4d-11e7-b52c-3c4a9275d6c8			WGS		302	401731272	PRJEB21813	SAMEA4730479			159632155			WELLCOME SANGER INSTITUTE				public	cram,sra	ena,s3,gs,ncbi	s3.us-east-1,ena,ncbi.public,gs.US			2019-08-06		2019-08-05	ERC000011		ERX3490498									SC	Wellcome Sanger Institute	2019-08-06T04:06:10Z	2018-06-15T12:08:58Z	public	Illumina HiSeq X Ten
ERR3468836		Unknown			bb1ef572-be4d-11e7-b52c-3c4a9275d6c8			WGS		302	359708274	PRJEB21813	SAMEA4730480			143325998			WELLCOME SANGER INSTITUTE				public	cram,sra	s3,ena,ncbi,gs	ncbi.public,ena,s3.us-east-1,gs.US			2019-08-06		2019-08-05	ERC000011		ERX3490499									SC	Wellcome Sanger Institute	2019-08-06T04:06:09Z	2018-06-15T12:08:58Z	public	Illumina HiSeq X Ten
ERR3468837		Unknown			bb25ec56-be4d-11e7-b52c-3c4a9275d6c8			WGS		302	311879628	PRJEB21813	SAMEA4730481			128247997			WELLCOME SANGER INSTITUTE				public	sra,cram	s3,ncbi,gs,ena	s3.us-east-1,ncbi.public,ena,gs.US			2019-08-06		2019-08-05	ERC000011		ERX3490500									SC	Wellcome Sanger Institute	2019-08-06T04:06:10Z	2018-06-15T12:08:58Z	public	Illumina HiSeq X Ten
ERR3468838		Unknown			bb2ce0ba-be4d-11e7-b52c-3c4a9275d6c8			WGS		302	294780086	PRJEB21813	SAMEA4730482			120376283			WELLCOME SANGER INSTITUTE				public	cram,sra	ena,s3,ncbi,gs	ncbi.public,gs.US,s3.us-east-1,ena			2019-08-06		2019-08-05	ERC000011		ERX3490501									SC	Wellcome Sanger Institute	2019-08-06T04:06:09Z	2018-06-15T12:08:59Z	public	Illumina HiSeq X Ten
ERR3468839		Unknown			bb3406d8-be4d-11e7-b52c-3c4a9275d6c8			WGS		302	365705088	PRJEB21813	SAMEA4730483			147401712			WELLCOME SANGER INSTITUTE				public	sra,cram	ena,ncbi,s3,gs	s3.us-east-1,ncbi.public,ena,gs.US			2019-08-06		2019-08-05	ERC000011		ERX3490502									SC	Wellcome Sanger Institute	2019-08-06T04:06:10Z	2018-06-15T12:08:59Z	public	Illumina HiSeq X Ten
ERR3468840		Unknown			bb3d1b6a-be4d-11e7-b52c-3c4a9275d6c8			WGS		302	350396708	PRJEB21813	SAMEA4730484			143222553			WELLCOME SANGER INSTITUTE				public	cram,sra	ncbi,ena,gs,s3	s3.us-east-1,gs.US,ncbi.public,ena			2019-08-06		2019-08-05	ERC000011		ERX3490503									SC	Wellcome Sanger Institute	2019-08-06T04:06:09Z	2018-06-15T12:08:59Z	public	Illumina HiSeq X Ten
ERR3468841		Unknown			bb440a06-be4d-11e7-b52c-3c4a9275d6c8			WGS		302	315046098	PRJEB21813	SAMEA4730485			129538461			WELLCOME SANGER INSTITUTE				public	cram,sra	ena,s3,gs,ncbi	s3.us-east-1,ena,ncbi.public,gs.US			2019-08-06		2019-08-05	ERC000011		ERX3490504									SC	Wellcome Sanger Institute	2019-08-06T04:06:10Z	2018-06-15T12:08:59Z	public	Illumina HiSeq X Ten
ERR3468842		Unknown			bb4aff0a-be4d-11e7-b52c-3c4a9275d6c8			WGS		302	339139960	PRJEB21813	SAMEA4730486			138985898			WELLCOME SANGER INSTITUTE				public	cram,sra	gs,ncbi,ena,s3	ncbi.public,ena,s3.us-east-1,gs.US			2019-08-06		2019-08-05	ERC000011		ERX3490505									SC	Wellcome Sanger Institute	2019-08-06T04:06:09Z	2018-06-15T12:09:00Z	public	Illumina HiSeq X Ten
ERR3468843		Unknown			bb51f7c4-be4d-11e7-b52c-3c4a9275d6c8			WGS		302	385069026	PRJEB21813	SAMEA4730487			155613631			WELLCOME SANGER INSTITUTE				public	sra,cram	gs,ena,ncbi,s3	gs.US,s3.us-east-1,ena,ncbi.public			2019-08-06		2019-08-05	ERC000011		ERX3490506									SC	Wellcome Sanger Institute	2019-08-06T04:06:10Z	2018-06-15T12:09:00Z	public	Illumina HiSeq X Ten
ERR3468844		Unknown			bb58ddc8-be4d-11e7-b52c-3c4a9275d6c8			WGS		302	312717074	PRJEB21813	SAMEA4730488			127588290			WELLCOME SANGER INSTITUTE				public	sra,cram	s3,ncbi,gs,ena	s3.us-east-1,gs.US,ncbi.public,ena			2019-08-06		2019-08-05	ERC000011		ERX3490507									SC	Wellcome Sanger Institute	2019-08-06T04:06:09Z	2018-06-15T12:09:00Z	public	Illumina HiSeq X Ten
ERR3468845		Unknown			bb5fcbba-be4d-11e7-b52c-3c4a9275d6c8			WGS		302	291287456	PRJEB21813	SAMEA4730489			121356897			WELLCOME SANGER INSTITUTE				public	sra,cram	ena,s3,gs,ncbi	s3.us-east-1,ena,ncbi.public,gs.US			2019-08-06		2019-08-05	ERC000011		ERX3490508									SC	Wellcome Sanger Institute	2019-08-06T04:06:10Z	2018-06-15T12:09:01Z	public	Illumina HiSeq X Ten
ERR3468846		Unknown			bb66ae08-be4d-11e7-b52c-3c4a9275d6c8			WGS		302	301462742	PRJEB21813	SAMEA4730490			124478725			WELLCOME SANGER INSTITUTE				public	cram,sra	ncbi,s3,gs,ena	gs.US,ncbi.public,s3.us-east-1,ena			2019-08-06		2019-08-05	ERC000011		ERX3490509									SC	Wellcome Sanger Institute	2019-08-06T04:06:09Z	2018-06-15T12:09:01Z	public	Illumina HiSeq X Ten
ERR3468847		Unknown			bb6d8d2c-be4d-11e7-b52c-3c4a9275d6c8			WGS		302	282656296	PRJEB21813	SAMEA4730491			117664098			WELLCOME SANGER INSTITUTE				public	sra,cram	ncbi,ena,gs,s3	ncbi.public,ena,gs.US,s3.us-east-1			2019-08-06		2019-08-05	ERC000011		ERX3490510									SC	Wellcome Sanger Institute	2019-08-06T04:06:10Z	2018-06-15T12:09:01Z	public	Illumina HiSeq X Ten
ERR3468848		Unknown			bb746e62-be4d-11e7-b52c-3c4a9275d6c8			WGS		302	327570340	PRJEB21813	SAMEA4730492			134639326			WELLCOME SANGER INSTITUTE				public	sra,cram	s3,gs,ena,ncbi	s3.us-east-1,ena,gs.US,ncbi.public			2019-08-06		2019-08-05	ERC000011		ERX3490511									SC	Wellcome Sanger Institute	2019-08-06T04:06:09Z	2018-06-15T12:09:01Z	public	Illumina HiSeq X Ten
ERR3468849		Unknown			bb7b58c6-be4d-11e7-b52c-3c4a9275d6c8			WGS		302	321241326	PRJEB21813	SAMEA4730493			131332355			WELLCOME SANGER INSTITUTE				public	sra,cram	ena,s3,ncbi,gs	s3.us-east-1,ena,ncbi.public,gs.US			2019-08-06		2019-08-05	ERC000011		ERX3490512									SC	Wellcome Sanger Institute	2019-08-06T04:06:10Z	2018-06-15T12:09:02Z	public	Illumina HiSeq X Ten
ERR3468850		Unknown			bb82340c-be4d-11e7-b52c-3c4a9275d6c8			WGS		302	409136010	PRJEB21813	SAMEA4730494			165437794			WELLCOME SANGER INSTITUTE				public	sra,cram	gs,ncbi,s3,ena	ena,ncbi.public,gs.US,s3.us-east-1			2019-08-06		2019-08-05	ERC000011		ERX3490513									SC	Wellcome Sanger Institute	2019-08-06T04:06:09Z	2018-06-15T12:09:02Z	public	Illumina HiSeq X Ten
ERR3468851		Unknown			bb89109c-be4d-11e7-b52c-3c4a9275d6c8			WGS		302	371823306	PRJEB21813	SAMEA4730495			151832622			WELLCOME SANGER INSTITUTE				public	cram,sra	s3,gs,ena,ncbi	ena,s3.us-east-1,gs.US,ncbi.public			2019-08-06		2019-08-05	ERC000011		ERX3490514									SC	Wellcome Sanger Institute	2019-08-06T04:06:10Z	2018-06-15T12:09:02Z	public	Illumina HiSeq X Ten
ERR3468852		Unknown			bb8fed7c-be4d-11e7-b52c-3c4a9275d6c8			WGS		302	324726104	PRJEB21813	SAMEA4730496			133178640			WELLCOME SANGER INSTITUTE				public	cram,sra	ncbi,gs,s3,ena	ncbi.public,gs.US,s3.us-east-1,ena			2019-08-06		2019-08-05	ERC000011		ERX3490515									SC	Wellcome Sanger Institute	2019-08-06T04:06:09Z	2018-06-15T12:09:03Z	public	Illumina HiSeq X Ten
ERR3468853		Unknown			bb96ccd2-be4d-11e7-b52c-3c4a9275d6c8			WGS		302	297527682	PRJEB21813	SAMEA4730497			123408311			WELLCOME SANGER INSTITUTE				public	cram,sra	ncbi,s3,gs,ena	ena,s3.us-east-1,ncbi.public,gs.US			2019-08-06		2019-08-05	ERC000011		ERX3490516									SC	Wellcome Sanger Institute	2019-08-06T04:06:10Z	2018-06-15T12:09:03Z	public	Illumina HiSeq X Ten
ERR3468854		Unknown			bb9da2aa-be4d-11e7-b52c-3c4a9275d6c8			WGS		302	293452192	PRJEB21813	SAMEA4730498			121112105			WELLCOME SANGER INSTITUTE				public	cram,sra	s3,ncbi,gs,ena	ncbi.public,gs.US,s3.us-east-1,ena			2019-08-06		2019-08-05	ERC000011		ERX3490517									SC	Wellcome Sanger Institute	2019-08-06T04:06:09Z	2018-06-15T12:09:03Z	public	Illumina HiSeq X Ten
ERR3468855		Unknown			bba47814-be4d-11e7-b52c-3c4a9275d6c8			WGS		302	299122242	PRJEB21813	SAMEA4730499			123014339			WELLCOME SANGER INSTITUTE				public	sra,cram	ena,s3,ncbi,gs	gs.US,ena,ncbi.public,s3.us-east-1			2019-08-06		2019-08-05	ERC000011		ERX3490518									SC	Wellcome Sanger Institute	2019-08-06T04:06:10Z	2018-06-15T12:09:04Z	public	Illumina HiSeq X Ten
ERR3468856		Unknown			bbab46da-be4d-11e7-b52c-3c4a9275d6c8			WGS		302	312083780	PRJEB21813	SAMEA4730500			128794861			WELLCOME SANGER INSTITUTE				public	sra,cram	ena,s3,ncbi,gs	ncbi.public,s3.us-east-1,gs.US,ena			2019-08-06		2019-08-05	ERC000011		ERX3490519									SC	Wellcome Sanger Institute	2019-08-06T04:06:09Z	2018-06-15T12:09:04Z	public	Illumina HiSeq X Ten
ERR3468857		Unknown			bbb2199c-be4d-11e7-b52c-3c4a9275d6c8			WGS		302	307190776	PRJEB21813	SAMEA4730501			129872046			WELLCOME SANGER INSTITUTE				public	sra,cram	ena,ncbi,s3,gs	s3.us-east-1,gs.US,ncbi.public,ena			2019-08-06		2019-08-05	ERC000011		ERX3490520									SC	Wellcome Sanger Institute	2019-08-06T04:06:10Z	2018-06-15T12:09:04Z	public	Illumina HiSeq X Ten
ERR3468858		Unknown			bbb8debc-be4d-11e7-b52c-3c4a9275d6c8			WGS		302	332995770	PRJEB21813	SAMEA4730502			137042134			WELLCOME SANGER INSTITUTE				public	sra,cram	s3,ena,gs,ncbi	gs.US,ncbi.public,ena,s3.us-east-1			2019-08-06		2019-08-05	ERC000011		ERX3490521									SC	Wellcome Sanger Institute	2019-08-06T04:06:09Z	2018-06-15T12:09:04Z	public	Illumina HiSeq X Ten
ERR3468859		Unknown			bbc1ba1e-be4d-11e7-b52c-3c4a9275d6c8			WGS		302	483414420	PRJEB21813	SAMEA4730503			188331404			WELLCOME SANGER INSTITUTE				public	sra,cram	gs,ena,s3,ncbi	s3.us-east-1,ncbi.public,ena,gs.US			2019-08-06		2019-08-05	ERC000011		ERX3490522									SC	Wellcome Sanger Institute	2019-08-06T04:06:10Z	2018-06-15T12:09:05Z	public	Illumina HiSeq X Ten
ERR3468860		Unknown			bbc8c692-be4d-11e7-b52c-3c4a9275d6c8			WGS		302	296820700	PRJEB21813	SAMEA4730504			121512586			WELLCOME SANGER INSTITUTE				public	cram,sra	ncbi,gs,s3,ena	ena,gs.US,s3.us-east-1,ncbi.public			2019-08-06		2019-08-05	ERC000011		ERX3490523									SC	Wellcome Sanger Institute	2019-08-06T04:06:09Z	2018-06-15T12:09:05Z	public	Illumina HiSeq X Ten
ERR3468861		Unknown			bbcf9170-be4d-11e7-b52c-3c4a9275d6c8			WGS		302	321976092	PRJEB21813	SAMEA4730505			131715663			WELLCOME SANGER INSTITUTE				public	sra,cram	s3,ena,ncbi,gs	ncbi.public,ena,s3.us-east-1,gs.US			2019-08-06		2019-08-05	ERC000011		ERX3490524									SC	Wellcome Sanger Institute	2019-08-06T04:06:10Z	2018-06-15T12:09:05Z	public	Illumina HiSeq X Ten
ERR3468862		Unknown			bbd665d6-be4d-11e7-b52c-3c4a9275d6c8			WGS		302	294902396	PRJEB21813	SAMEA4730506			121228871			WELLCOME SANGER INSTITUTE				public	cram,sra	ncbi,ena,gs,s3	gs.US,ena,ncbi.public,s3.us-east-1			2019-08-06		2019-08-05	ERC000011		ERX3490525									SC	Wellcome Sanger Institute	2019-08-06T04:06:09Z	2018-06-15T12:09:06Z	public	Illumina HiSeq X Ten
ERR3468863		Unknown			bbdd3000-be4d-11e7-b52c-3c4a9275d6c8			WGS		302	329581962	PRJEB21813	SAMEA4730507			134682190			WELLCOME SANGER INSTITUTE				public	cram,sra	ncbi,gs,ena,s3	ncbi.public,ena,s3.us-east-1,gs.US			2019-08-06		2019-08-05	ERC000011		ERX3490526									SC	Wellcome Sanger Institute	2019-08-06T04:06:10Z	2018-06-15T12:09:06Z	public	Illumina HiSeq X Ten
ERR3468864		Unknown			bbe3fb1a-be4d-11e7-b52c-3c4a9275d6c8			WGS		302	317290562	PRJEB21813	SAMEA4730508			133304475			WELLCOME SANGER INSTITUTE				public	cram,sra	s3,ena,ncbi,gs	s3.us-east-1,ncbi.public,ena,gs.US			2019-08-06		2019-08-05	ERC000011		ERX3490527									SC	Wellcome Sanger Institute	2019-08-06T04:06:09Z	2018-06-15T12:09:06Z	public	Illumina HiSeq X Ten
ERR3468865		Unknown			bbee911a-be4d-11e7-b52c-3c4a9275d6c8			WGS		302	336616448	PRJEB21813	SAMEA4730509			137213666			WELLCOME SANGER INSTITUTE				public	sra,cram	gs,ena,ncbi,s3	ena,s3.us-east-1,ncbi.public,gs.US			2019-08-06		2019-08-05	ERC000011		ERX3490528									SC	Wellcome Sanger Institute	2019-08-06T04:06:10Z	2018-06-15T12:09:06Z	public	Illumina HiSeq X Ten
ERR3468866		Unknown			bbf5514e-be4d-11e7-b52c-3c4a9275d6c8			WGS		302	343876830	PRJEB21813	SAMEA4730510			142041745			WELLCOME SANGER INSTITUTE				public	cram,sra	ncbi,ena,s3,gs	gs.US,s3.us-east-1,ena,ncbi.public			2019-08-06		2019-08-05	ERC000011		ERX3490529									SC	Wellcome Sanger Institute	2019-08-06T04:06:09Z	2018-06-15T12:09:07Z	public	Illumina HiSeq X Ten
ERR3468867		Unknown			bc106eb6-be4d-11e7-b52c-3c4a9275d6c8			WGS		302	396757332	PRJEB21813	SAMEA4730511			159115868			WELLCOME SANGER INSTITUTE				public	cram,sra	gs,ena,ncbi,s3	ena,ncbi.public,s3.us-east-1,gs.US			2019-08-06		2019-08-05	ERC000011		ERX3490530									SC	Wellcome Sanger Institute	2019-08-06T04:06:10Z	2018-06-15T12:09:07Z	public	Illumina HiSeq X Ten
ERR3468868		Unknown			bc1a6e34-be4d-11e7-b52c-3c4a9275d6c8			WGS		302	270935978	PRJEB21813	SAMEA4730512			112979197			WELLCOME SANGER INSTITUTE				public	cram,sra	s3,ena,ncbi,gs	ena,gs.US,ncbi.public,s3.us-east-1			2019-08-06		2019-08-05	ERC000011		ERX3490531									SC	Wellcome Sanger Institute	2019-08-06T04:06:09Z	2018-06-15T12:09:07Z	public	Illumina HiSeq X Ten
ERR3468869		Unknown			bc245584-be4d-11e7-b52c-3c4a9275d6c8			WGS		302	301002192	PRJEB21813	SAMEA4730513			127362516			WELLCOME SANGER INSTITUTE				public	sra,cram	gs,ncbi,ena,s3	ena,ncbi.public,gs.US,s3.us-east-1			2019-08-06		2019-08-05	ERC000011		ERX3490532									SC	Wellcome Sanger Institute	2019-08-06T04:06:10Z	2018-06-15T12:09:08Z	public	Illumina HiSeq X Ten
ERR3468870		Unknown			bc33bd58-be4d-11e7-b52c-3c4a9275d6c8			WGS		302	281759658	PRJEB21813	SAMEA4730514			116816455			WELLCOME SANGER INSTITUTE				public	sra,cram	gs,s3,ncbi,ena	ena,gs.US,s3.us-east-1,ncbi.public			2019-08-06		2019-08-05	ERC000011		ERX3490533									SC	Wellcome Sanger Institute	2019-08-06T04:06:09Z	2018-06-15T12:09:08Z	public	Illumina HiSeq X Ten
ERR3468871		Unknown			bc3daaca-be4d-11e7-b52c-3c4a9275d6c8			WGS		302	287409474	PRJEB21813	SAMEA4730515			118299432			WELLCOME SANGER INSTITUTE				public	cram,sra	ena,ncbi,s3,gs	ncbi.public,ena,s3.us-east-1,gs.US			2019-08-06		2019-08-05	ERC000011		ERX3490534									SC	Wellcome Sanger Institute	2019-08-06T04:06:10Z	2018-06-15T12:09:08Z	public	Illumina HiSeq X Ten
ERR3468872		Unknown			bc4799a4-be4d-11e7-b52c-3c4a9275d6c8			WGS		302	308167746	PRJEB21813	SAMEA4730516			128438108			WELLCOME SANGER INSTITUTE				public	cram,sra	s3,ena,gs,ncbi	s3.us-east-1,ncbi.public,ena,gs.US			2019-08-06		2019-08-05	ERC000011		ERX3490535									SC	Wellcome Sanger Institute	2019-08-06T04:06:09Z	2018-06-15T12:09:08Z	public	Illumina HiSeq X Ten
ERR3468873		Unknown			bc51878e-be4d-11e7-b52c-3c4a9275d6c8			WGS		302	283870638	PRJEB21813	SAMEA4730517			118032194			WELLCOME SANGER INSTITUTE				public	sra,cram	gs,ncbi,s3,ena	gs.US,ncbi.public,ena,s3.us-east-1			2019-08-06		2019-08-05	ERC000011		ERX3490536									SC	Wellcome Sanger Institute	2019-08-06T04:06:10Z	2018-06-15T12:09:09Z	public	Illumina HiSeq X Ten
ERR3468874		Unknown			bc5b6d08-be4d-11e7-b52c-3c4a9275d6c8			WGS		302	402033574	PRJEB21813	SAMEA4730518			160918028			WELLCOME SANGER INSTITUTE				public	sra,cram	ena,s3,ncbi,gs	gs.US,ena,s3.us-east-1,ncbi.public			2019-08-06		2019-08-05	ERC000011		ERX3490537									SC	Wellcome Sanger Institute	2019-08-06T04:06:09Z	2018-06-15T12:09:09Z	public	Illumina HiSeq X Ten
ERR3468875		Unknown			bc65548a-be4d-11e7-b52c-3c4a9275d6c8			WGS		302	387173966	PRJEB21813	SAMEA4730519			156934930			WELLCOME SANGER INSTITUTE				public	cram,sra	s3,ncbi,ena,gs	s3.us-east-1,gs.US,ncbi.public,ena			2019-08-06		2019-08-05	ERC000011		ERX3490538									SC	Wellcome Sanger Institute	2019-08-06T04:06:10Z	2018-06-15T12:09:09Z	public	Illumina HiSeq X Ten
ERR3468876		Unknown			bc7126b6-be4d-11e7-b52c-3c4a9275d6c8			WGS		302	282598916	PRJEB21813	SAMEA4730520			118299358			WELLCOME SANGER INSTITUTE				public	sra,cram	gs,ena,s3,ncbi	ncbi.public,s3.us-east-1,gs.US,ena			2019-08-06		2019-08-05	ERC000011		ERX3490539									SC	Wellcome Sanger Institute	2019-08-06T04:06:09Z	2018-06-15T12:09:10Z	public	Illumina HiSeq X Ten
ERR3468877		Unknown			bc7b143c-be4d-11e7-b52c-3c4a9275d6c8			WGS		302	299908348	PRJEB21813	SAMEA4730521			123685596			WELLCOME SANGER INSTITUTE				public	cram,sra	s3,ncbi,gs,ena	s3.us-east-1,ncbi.public,gs.US,ena			2019-08-06		2019-08-05	ERC000011		ERX3490540									SC	Wellcome Sanger Institute	2019-08-06T04:06:10Z	2018-06-15T12:09:10Z	public	Illumina HiSeq X Ten
ERR3468878		Unknown			bc84fec0-be4d-11e7-b52c-3c4a9275d6c8			WGS		302	267337044	PRJEB21813	SAMEA4730522			111735454			WELLCOME SANGER INSTITUTE				public	sra,cram	ncbi,gs,ena,s3	ena,s3.us-east-1,ncbi.public,gs.US			2019-08-06		2019-08-05	ERC000011		ERX3490541									SC	Wellcome Sanger Institute	2019-08-06T04:06:09Z	2018-06-15T12:09:10Z	public	Illumina HiSeq X Ten
ERR3468879		Unknown			bc8eea48-be4d-11e7-b52c-3c4a9275d6c8			WGS		302	274033290	PRJEB21813	SAMEA4730523			113971747			WELLCOME SANGER INSTITUTE				public	sra,cram	ncbi,s3,gs,ena	ena,ncbi.public,s3.us-east-1,gs.US			2019-08-06		2019-08-05	ERC000011		ERX3490542									SC	Wellcome Sanger Institute	2019-08-06T04:06:09Z	2018-06-15T12:09:11Z	public	Illumina HiSeq X Ten
ERR3468880		Unknown			bc98e2be-be4d-11e7-b52c-3c4a9275d6c8			WGS		302	297513488	PRJEB21813	SAMEA4730524			124014717			WELLCOME SANGER INSTITUTE				public	sra,cram	ena,gs,ncbi,s3	s3.us-east-1,gs.US,ncbi.public,ena			2019-08-06		2019-08-05	ERC000011		ERX3490543									SC	Wellcome Sanger Institute	2019-08-06T04:06:09Z	2018-06-15T12:09:11Z	public	Illumina HiSeq X Ten
ERR3468881		Unknown			bca7b6c2-be4d-11e7-b52c-3c4a9275d6c8			WGS		302	327554938	PRJEB21813	SAMEA4730525			133902591			WELLCOME SANGER INSTITUTE				public	cram,sra	ena,s3,ncbi,gs	ena,gs.US,s3.us-east-1,ncbi.public			2019-08-06		2019-08-05	ERC000011		ERX3490544									SC	Wellcome Sanger Institute	2019-08-06T04:06:09Z	2018-06-15T12:09:12Z	public	Illumina HiSeq X Ten
ERR3468882		Unknown			bcb1ac18-be4d-11e7-b52c-3c4a9275d6c8			WGS		302	354843960	PRJEB21813	SAMEA4730526			146005740			WELLCOME SANGER INSTITUTE				public	cram,sra	ncbi,gs,ena,s3	s3.us-east-1,gs.US,ncbi.public,ena			2019-08-06		2019-08-05	ERC000011		ERX3490545									SC	Wellcome Sanger Institute	2019-08-06T04:06:10Z	2018-06-15T12:09:12Z	public	Illumina HiSeq X Ten
ERR3468883		Unknown			bcbba042-be4d-11e7-b52c-3c4a9275d6c8			WGS		302	369190168	PRJEB21813	SAMEA4730527			149387915			WELLCOME SANGER INSTITUTE				public	cram,sra	ena,gs,ncbi,s3	ncbi.public,gs.US,s3.us-east-1,ena			2019-08-06		2019-08-05	ERC000011		ERX3490546									SC	Wellcome Sanger Institute	2019-08-06T04:06:09Z	2018-06-15T12:09:12Z	public	Illumina HiSeq X Ten
ERR3468884		Unknown			bcc58b34-be4d-11e7-b52c-3c4a9275d6c8			WGS		302	281879552	PRJEB21813	SAMEA4730528			117181022			WELLCOME SANGER INSTITUTE				public	sra,cram	s3,gs,ena,ncbi	s3.us-east-1,gs.US,ena,ncbi.public			2019-08-06		2019-08-05	ERC000011		ERX3490547									SC	Wellcome Sanger Institute	2019-08-06T04:06:10Z	2018-06-15T12:09:13Z	public	Illumina HiSeq X Ten
ERR3468885		Unknown			bccf74e6-be4d-11e7-b52c-3c4a9275d6c8			WGS		302	296542558	PRJEB21813	SAMEA4730529			121483506			WELLCOME SANGER INSTITUTE				public	sra,cram	gs,ena,ncbi,s3	gs.US,ena,ncbi.public,s3.us-east-1			2019-08-06		2019-08-05	ERC000011		ERX3490548									SC	Wellcome Sanger Institute	2019-08-06T04:06:09Z	2018-06-15T12:09:13Z	public	Illumina HiSeq X Ten
ERR3468886		Unknown			bcd964ec-be4d-11e7-b52c-3c4a9275d6c8			WGS		302	280318514	PRJEB21813	SAMEA4730530			116438783			WELLCOME SANGER INSTITUTE				public	sra,cram	ena,gs,ncbi,s3	gs.US,ena,ncbi.public,s3.us-east-1			2019-08-06		2019-08-05	ERC000011		ERX3490549									SC	Wellcome Sanger Institute	2019-08-06T04:06:10Z	2018-06-15T12:09:13Z	public	Illumina HiSeq X Ten
ERR3468887		Unknown			bce35cb8-be4d-11e7-b52c-3c4a9275d6c8			WGS		302	312783514	PRJEB21813	SAMEA4730531			128621208			WELLCOME SANGER INSTITUTE				public	cram,sra	s3,ncbi,gs,ena	ncbi.public,s3.us-east-1,ena,gs.US			2019-08-06		2019-08-05	ERC000011		ERX3490550									SC	Wellcome Sanger Institute	2019-08-06T04:06:09Z	2018-06-15T12:09:14Z	public	Illumina HiSeq X Ten
ERR3468888		Unknown			bced4a98-be4d-11e7-b52c-3c4a9275d6c8			WGS		302	308454344	PRJEB21813	SAMEA4730532			127744771			WELLCOME SANGER INSTITUTE				public	cram,sra	s3,gs,ena,ncbi	gs.US,s3.us-east-1,ena,ncbi.public			2019-08-06		2019-08-05	ERC000011		ERX3490551									SC	Wellcome Sanger Institute	2019-08-06T04:06:10Z	2018-06-15T12:09:14Z	public	Illumina HiSeq X Ten
ERR3468889		Unknown			bcf41ef4-be4d-11e7-b52c-3c4a9275d6c8			WGS		302	313001860	PRJEB21813	SAMEA4730533			129140428			WELLCOME SANGER INSTITUTE				public	sra,cram	ncbi,s3,ena,gs	s3.us-east-1,ncbi.public,ena,gs.US			2019-08-06		2019-08-05	ERC000011		ERX3490552									SC	Wellcome Sanger Institute	2019-08-06T04:06:09Z	2018-06-15T12:09:14Z	public	Illumina HiSeq X Ten
ERR3468890		Unknown			bd080ebe-be4d-11e7-b52c-3c4a9275d6c8			WGS		302	385919156	PRJEB21813	SAMEA4730534			155181706			WELLCOME SANGER INSTITUTE				public	cram,sra	gs,ena,s3,ncbi	ncbi.public,gs.US,ena,s3.us-east-1			2019-08-06		2019-08-05	ERC000011		ERX3490553									SC	Wellcome Sanger Institute	2019-08-06T04:06:10Z	2018-06-15T12:09:14Z	public	Illumina HiSeq X Ten
ERR3468891		Unknown			bd0edd20-be4d-11e7-b52c-3c4a9275d6c8			WGS		302	426870054	PRJEB21813	SAMEA4730535			171993482			WELLCOME SANGER INSTITUTE				public	cram,sra	ncbi,ena,gs,s3	s3.us-east-1,ncbi.public,gs.US,ena			2019-08-06		2019-08-05	ERC000011		ERX3490554									SC	Wellcome Sanger Institute	2019-08-06T04:06:09Z	2018-06-15T12:09:15Z	public	Illumina HiSeq X Ten
ERR3468892		Unknown			c3d5d000-be4d-11e7-b52c-3c4a9275d6c8			WGS		302	270431034	PRJEB21813	SAMEA4730536			117771688			WELLCOME SANGER INSTITUTE				public	cram,sra	gs,ncbi,ena,s3	ena,gs.US,s3.us-east-1,ncbi.public			2019-08-06		2019-08-05	ERC000011		ERX3490555									SC	Wellcome Sanger Institute	2019-08-06T04:06:10Z	2018-06-15T12:09:15Z	public	Illumina HiSeq X Ten
ERR3468893		Unknown			c3dd6702-be4d-11e7-b52c-3c4a9275d6c8			WGS		302	280437502	PRJEB21813	SAMEA4730537			122122381			WELLCOME SANGER INSTITUTE				public	sra,cram	ena,gs,s3,ncbi	ena,ncbi.public,s3.us-east-1,gs.US			2019-08-06		2019-08-05	ERC000011		ERX3490556									SC	Wellcome Sanger Institute	2019-08-06T04:06:09Z	2018-06-15T12:09:15Z	public	Illumina HiSeq X Ten
ERR3468894		Unknown			c3e469b2-be4d-11e7-b52c-3c4a9275d6c8			WGS		302	255514348	PRJEB21813	SAMEA4730538			113071075			WELLCOME SANGER INSTITUTE				public	sra,cram	ncbi,gs,s3,ena	s3.us-east-1,ena,gs.US,ncbi.public			2019-08-06		2019-08-05	ERC000011		ERX3490557									SC	Wellcome Sanger Institute	2019-08-06T04:06:10Z	2018-06-15T12:09:16Z	public	Illumina HiSeq X Ten
ERR3468895		Unknown			c3eb51c8-be4d-11e7-b52c-3c4a9275d6c8			WGS		302	269152064	PRJEB21813	SAMEA4730539			116953442			WELLCOME SANGER INSTITUTE				public	sra,cram	ena,ncbi,s3,gs	ncbi.public,s3.us-east-1,ena,gs.US			2019-08-06		2019-08-05	ERC000011		ERX3490558									SC	Wellcome Sanger Institute	2019-08-06T04:06:09Z	2018-06-15T12:09:16Z	public	Illumina HiSeq X Ten
ERR3468896		Unknown			c3f2505e-be4d-11e7-b52c-3c4a9275d6c8			WGS		302	256878180	PRJEB21813	SAMEA4730540			113354762			WELLCOME SANGER INSTITUTE				public	sra,cram	s3,ncbi,ena,gs	ena,gs.US,ncbi.public,s3.us-east-1			2019-08-06		2019-08-05	ERC000011		ERX3490559									SC	Wellcome Sanger Institute	2019-08-06T04:06:10Z	2018-06-15T12:09:16Z	public	Illumina HiSeq X Ten
ERR3468897		Unknown			c3fc75de-be4d-11e7-b52c-3c4a9275d6c8			WGS		302	265084124	PRJEB21813	SAMEA4730541			115489875			WELLCOME SANGER INSTITUTE				public	sra,cram	ena,s3,gs,ncbi	ena,gs.US,ncbi.public,s3.us-east-1			2019-08-06		2019-08-05	ERC000011		ERX3490560									SC	Wellcome Sanger Institute	2019-08-06T04:06:09Z	2018-06-15T12:09:16Z	public	Illumina HiSeq X Ten
ERR3468898		Unknown			c4036cfe-be4d-11e7-b52c-3c4a9275d6c8			WGS		302	275275416	PRJEB21813	SAMEA4730542			120100955			WELLCOME SANGER INSTITUTE				public	cram,sra	s3,gs,ena,ncbi	gs.US,ncbi.public,ena,s3.us-east-1			2019-08-06		2019-08-05	ERC000011		ERX3490561									SC	Wellcome Sanger Institute	2019-08-06T04:06:10Z	2018-06-15T12:09:17Z	public	Illumina HiSeq X Ten
ERR3468899		Unknown			c40a6932-be4d-11e7-b52c-3c4a9275d6c8			WGS		302	238804688	PRJEB21813	SAMEA4730543			106143785			WELLCOME SANGER INSTITUTE				public	sra,cram	s3,gs,ena,ncbi	ncbi.public,s3.us-east-1,gs.US,ena			2019-08-06		2019-08-05	ERC000011		ERX3490562									SC	Wellcome Sanger Institute	2019-08-06T04:06:09Z	2018-06-15T12:09:17Z	public	Illumina HiSeq X Ten
ERR3468900		Unknown			c4113f96-be4d-11e7-b52c-3c4a9275d6c8			WGS		302	227777762	PRJEB21813	SAMEA4730544			100317145			WELLCOME SANGER INSTITUTE				public	cram,sra	ncbi,gs,ena,s3	ena,s3.us-east-1,gs.US,ncbi.public			2019-08-06		2019-08-05	ERC000011		ERX3490563									SC	Wellcome Sanger Institute	2019-08-06T04:06:10Z	2018-06-15T12:09:17Z	public	Illumina HiSeq X Ten
ERR3468901		Unknown			c41a7caa-be4d-11e7-b52c-3c4a9275d6c8			WGS		302	276889304	PRJEB21813	SAMEA4730545			120492520			WELLCOME SANGER INSTITUTE				public	cram,sra	ncbi,gs,s3,ena	gs.US,s3.us-east-1,ena,ncbi.public			2019-08-06		2019-08-05	ERC000011		ERX3490564									SC	Wellcome Sanger Institute	2019-08-06T04:06:09Z	2018-06-15T12:09:18Z	public	Illumina HiSeq X Ten
ERR3468902		Unknown			c42197e2-be4d-11e7-b52c-3c4a9275d6c8			WGS		302	247684092	PRJEB21813	SAMEA4730546			110507747			WELLCOME SANGER INSTITUTE				public	cram,sra	gs,ncbi,ena,s3	ncbi.public,ena,s3.us-east-1,gs.US			2019-08-06		2019-08-05	ERC000011		ERX3490565									SC	Wellcome Sanger Institute	2019-08-06T04:06:10Z	2018-06-15T12:09:18Z	public	Illumina HiSeq X Ten
ERR3468903		Unknown			c428b87e-be4d-11e7-b52c-3c4a9275d6c8			WGS		302	243441294	PRJEB21813	SAMEA4730547			106084182			WELLCOME SANGER INSTITUTE				public	cram,sra	s3,gs,ncbi,ena	s3.us-east-1,ena,ncbi.public,gs.US			2019-08-06		2019-08-05	ERC000011		ERX3490566									SC	Wellcome Sanger Institute	2019-08-06T04:06:09Z	2018-06-15T12:09:18Z	public	Illumina HiSeq X Ten
ERR3468904		Unknown			c42fd302-be4d-11e7-b52c-3c4a9275d6c8			WGS		302	299053990	PRJEB21813	SAMEA4730548			129663285			WELLCOME SANGER INSTITUTE				public	sra,cram	ncbi,s3,ena,gs	gs.US,s3.us-east-1,ncbi.public,ena			2019-08-06		2019-08-05	ERC000011		ERX3490567									SC	Wellcome Sanger Institute	2019-08-06T04:06:10Z	2018-06-15T12:09:19Z	public	Illumina HiSeq X Ten
ERR3468905		Unknown			c43ec772-be4d-11e7-b52c-3c4a9275d6c8			WGS		302	286216876	PRJEB21813	SAMEA4730549			126308250			WELLCOME SANGER INSTITUTE				public	cram,sra	s3,gs,ena,ncbi	s3.us-east-1,gs.US,ena,ncbi.public			2019-08-06		2019-08-05	ERC000011		ERX3490568									SC	Wellcome Sanger Institute	2019-08-06T04:06:09Z	2018-06-15T12:09:19Z	public	Illumina HiSeq X Ten
ERR3468906		Unknown			c445e264-be4d-11e7-b52c-3c4a9275d6c8			WGS		302	291423054	PRJEB21813	SAMEA4730550			127432315			WELLCOME SANGER INSTITUTE				public	cram,sra	ena,s3,gs,ncbi	ena,s3.us-east-1,gs.US,ncbi.public			2019-08-06		2019-08-05	ERC000011		ERX3490569									SC	Wellcome Sanger Institute	2019-08-06T04:06:10Z	2018-06-15T12:09:19Z	public	Illumina HiSeq X Ten
ERR3468907		Unknown			c44ce9a6-be4d-11e7-b52c-3c4a9275d6c8			WGS		302	305258278	PRJEB21813	SAMEA4730551			131788620			WELLCOME SANGER INSTITUTE				public	cram,sra	gs,ena,s3,ncbi	ncbi.public,ena,gs.US,s3.us-east-1			2019-08-06		2019-08-05	ERC000011		ERX3490570									SC	Wellcome Sanger Institute	2019-08-06T04:06:09Z	2018-06-15T12:09:19Z	public	Illumina HiSeq X Ten
ERR3468908		Unknown			c453f106-be4d-11e7-b52c-3c4a9275d6c8			WGS		302	290234684	PRJEB21813	SAMEA4730552			117135354			WELLCOME SANGER INSTITUTE				public	sra,cram	ncbi,ena,gs,s3	ncbi.public,s3.us-east-1,gs.US,ena			2019-08-06		2019-08-05	ERC000011		ERX3490571									SC	Wellcome Sanger Institute	2019-08-06T04:06:10Z	2018-06-15T12:09:20Z	public	Illumina HiSeq X Ten
ERR3468909		Unknown			c45cd03c-be4d-11e7-b52c-3c4a9275d6c8			WGS		302	250681442	PRJEB21813	SAMEA4730553			110757518			WELLCOME SANGER INSTITUTE				public	cram,sra	ena,s3,gs,ncbi	s3.us-east-1,gs.US,ena,ncbi.public			2019-08-06		2019-08-05	ERC000011		ERX3490572									SC	Wellcome Sanger Institute	2019-08-06T04:06:09Z	2018-06-15T12:09:20Z	public	Illumina HiSeq X Ten
ERR3468910		Unknown			c463db34-be4d-11e7-b52c-3c4a9275d6c8			WGS		302	238571544	PRJEB21813	SAMEA4730554			106512754			WELLCOME SANGER INSTITUTE				public	sra,cram	s3,ncbi,gs,ena	s3.us-east-1,ena,ncbi.public,gs.US			2019-08-06		2019-08-05	ERC000011		ERX3490573									SC	Wellcome Sanger Institute	2019-08-06T04:06:10Z	2018-06-15T12:09:20Z	public	Illumina HiSeq X Ten
ERR3468911		Unknown			c46eca30-be4d-11e7-b52c-3c4a9275d6c8			WGS		302	264695752	PRJEB21813	SAMEA4730555			115808372			WELLCOME SANGER INSTITUTE				public	sra,cram	gs,s3,ncbi,ena	ena,gs.US,s3.us-east-1,ncbi.public			2019-08-06		2019-08-05	ERC000011		ERX3490574									SC	Wellcome Sanger Institute	2019-08-06T04:06:09Z	2018-06-15T12:09:21Z	public	Illumina HiSeq X Ten
ERR3468912		Unknown			c475c164-be4d-11e7-b52c-3c4a9275d6c8			WGS		302	299331226	PRJEB21813	SAMEA4730556			131238721			WELLCOME SANGER INSTITUTE				public	sra,cram	ncbi,gs,ena,s3	ena,ncbi.public,gs.US,s3.us-east-1			2019-08-06		2019-08-05	ERC000011		ERX3490575									SC	Wellcome Sanger Institute	2019-08-06T04:06:10Z	2018-06-15T12:09:21Z	public	Illumina HiSeq X Ten
ERR3468913		Unknown			c47d1aea-be4d-11e7-b52c-3c4a9275d6c8			WGS		302	296701410	PRJEB21813	SAMEA4730557			128639784			WELLCOME SANGER INSTITUTE				public	sra,cram	ena,s3,ncbi,gs	ena,s3.us-east-1,ncbi.public,gs.US			2019-08-06		2019-08-05	ERC000011		ERX3490576									SC	Wellcome Sanger Institute	2019-08-06T04:06:09Z	2018-06-15T12:09:21Z	public	Illumina HiSeq X Ten
ERR3468914		Unknown			c4842bf0-be4d-11e7-b52c-3c4a9275d6c8			WGS		302	189976120	PRJEB21813	SAMEA4730558			86451864			WELLCOME SANGER INSTITUTE				public	sra,cram	ena,ncbi,gs,s3	gs.US,ncbi.public,ena,s3.us-east-1			2019-08-06		2019-08-05	ERC000011		ERX3490577									SC	Wellcome Sanger Institute	2019-08-06T04:06:10Z	2018-06-15T12:09:21Z	public	Illumina HiSeq X Ten
ERR3468915		Unknown			c48b3512-be4d-11e7-b52c-3c4a9275d6c8			WGS		302	306031096	PRJEB21813	SAMEA4730559			132127448			WELLCOME SANGER INSTITUTE				public	sra,cram	ena,ncbi,gs,s3	s3.us-east-1,gs.US,ncbi.public,ena			2019-08-06		2019-08-05	ERC000011		ERX3490578									SC	Wellcome Sanger Institute	2019-08-06T04:06:09Z	2018-06-15T12:09:22Z	public	Illumina HiSeq X Ten
ERR3468916		Unknown			c4923e0c-be4d-11e7-b52c-3c4a9275d6c8			WGS		302	245058202	PRJEB21813	SAMEA4730560			108832395			WELLCOME SANGER INSTITUTE				public	cram,sra	ncbi,gs,s3,ena	ena,s3.us-east-1,gs.US,ncbi.public			2019-08-06		2019-08-05	ERC000011		ERX3490579									SC	Wellcome Sanger Institute	2019-08-06T04:06:10Z	2018-06-15T12:09:22Z	public	Illumina HiSeq X Ten
ERR3468917		Unknown			c49952d2-be4d-11e7-b52c-3c4a9275d6c8			WGS		302	287013854	PRJEB21813	SAMEA4730561			125402477			WELLCOME SANGER INSTITUTE				public	sra,cram	gs,ncbi,s3,ena	ncbi.public,ena,gs.US,s3.us-east-1			2019-08-06		2019-08-05	ERC000011		ERX3490580									SC	Wellcome Sanger Institute	2019-08-06T04:06:09Z	2018-06-15T12:09:22Z	public	Illumina HiSeq X Ten
ERR3468918		Unknown			c4a26318-be4d-11e7-b52c-3c4a9275d6c8			WGS		302	256405248	PRJEB21813	SAMEA4730562			113128308			WELLCOME SANGER INSTITUTE				public	sra,cram	ncbi,ena,gs,s3	s3.us-east-1,ena,ncbi.public,gs.US			2019-08-06		2019-08-05	ERC000011		ERX3490581									SC	Wellcome Sanger Institute	2019-08-06T04:06:10Z	2018-06-15T12:09:23Z	public	Illumina HiSeq X Ten
ERR3468919		Unknown			c4a9838c-be4d-11e7-b52c-3c4a9275d6c8			WGS		302	245522074	PRJEB21813	SAMEA4730563			107633401			WELLCOME SANGER INSTITUTE				public	sra,cram	s3,ncbi,ena,gs	s3.us-east-1,ncbi.public,gs.US,ena			2019-08-06		2019-08-05	ERC000011		ERX3490582									SC	Wellcome Sanger Institute	2019-08-06T04:06:09Z	2018-06-15T12:09:23Z	public	Illumina HiSeq X Ten
ERR3468920		Unknown			c4b081a0-be4d-11e7-b52c-3c4a9275d6c8			WGS		302	245820450	PRJEB21813	SAMEA4730564			109381379			WELLCOME SANGER INSTITUTE				public	cram,sra	ena,s3,gs,ncbi	gs.US,ena,s3.us-east-1,ncbi.public			2019-08-06		2019-08-05	ERC000011		ERX3490583									SC	Wellcome Sanger Institute	2019-08-06T04:06:10Z	2018-06-15T12:09:23Z	public	Illumina HiSeq X Ten
ERR3468921		Unknown			c4b79206-be4d-11e7-b52c-3c4a9275d6c8			WGS		302	240078826	PRJEB21813	SAMEA4730565			106798442			WELLCOME SANGER INSTITUTE				public	sra,cram	s3,gs,ncbi,ena	s3.us-east-1,ena,ncbi.public,gs.US			2019-08-06		2019-08-05	ERC000011		ERX3490584									SC	Wellcome Sanger Institute	2019-08-06T04:06:09Z	2018-06-15T12:09:24Z	public	Illumina HiSeq X Ten
ERR3468922		Unknown			c4be9b0a-be4d-11e7-b52c-3c4a9275d6c8			WGS		302	240872784	PRJEB21813	SAMEA4730566			106678404			WELLCOME SANGER INSTITUTE				public	sra,cram	gs,ena,ncbi,s3	gs.US,ncbi.public,s3.us-east-1,ena			2019-08-06		2019-08-05	ERC000011		ERX3490585									SC	Wellcome Sanger Institute	2019-08-06T04:06:10Z	2018-06-15T12:09:24Z	public	Illumina HiSeq X Ten
ERR3468923		Unknown			c4c5a5da-be4d-11e7-b52c-3c4a9275d6c8			WGS		302	256711778	PRJEB21813	SAMEA4730567			112618365			WELLCOME SANGER INSTITUTE				public	cram,sra	ena,ncbi,s3,gs	s3.us-east-1,gs.US,ncbi.public,ena			2019-08-06		2019-08-05	ERC000011		ERX3490586									SC	Wellcome Sanger Institute	2019-08-06T04:06:09Z	2018-06-15T12:09:24Z	public	Illumina HiSeq X Ten
ERR3468924		Unknown			c4cca952-be4d-11e7-b52c-3c4a9275d6c8			WGS		302	236494086	PRJEB21813	SAMEA4730568			105417827			WELLCOME SANGER INSTITUTE				public	cram,sra	gs,s3,ncbi,ena	gs.US,ena,ncbi.public,s3.us-east-1			2019-08-06		2019-08-05	ERC000011		ERX3490587									SC	Wellcome Sanger Institute	2019-08-06T04:06:10Z	2018-06-15T12:09:24Z	public	Illumina HiSeq X Ten
ERR3468925		Unknown			c4d3ad56-be4d-11e7-b52c-3c4a9275d6c8			WGS		302	229568018	PRJEB21813	SAMEA4730569			102342536			WELLCOME SANGER INSTITUTE				public	cram,sra	ncbi,ena,gs,s3	ncbi.public,gs.US,s3.us-east-1,ena			2019-08-06		2019-08-05	ERC000011		ERX3490588									SC	Wellcome Sanger Institute	2019-08-06T04:06:09Z	2018-06-15T12:09:25Z	public	Illumina HiSeq X Ten
ERR3468926		Unknown			c4dace88-be4d-11e7-b52c-3c4a9275d6c8			WGS		302	277146004	PRJEB21813	SAMEA4730570			121270083			WELLCOME SANGER INSTITUTE				public	sra,cram	s3,ncbi,ena,gs	ncbi.public,s3.us-east-1,ena,gs.US			2019-08-06		2019-08-05	ERC000011		ERX3490589									SC	Wellcome Sanger Institute	2019-08-06T04:06:10Z	2018-06-15T12:09:25Z	public	Illumina HiSeq X Ten
ERR3468927		Unknown			c4e2197c-be4d-11e7-b52c-3c4a9275d6c8			WGS		302	230909804	PRJEB21813	SAMEA4730571			102565972			WELLCOME SANGER INSTITUTE				public	cram,sra	ena,ncbi,gs,s3	ncbi.public,ena,s3.us-east-1,gs.US			2019-08-06		2019-08-05	ERC000011		ERX3490590									SC	Wellcome Sanger Institute	2019-08-06T04:06:09Z	2018-06-15T12:09:25Z	public	Illumina HiSeq X Ten
ERR3468928		Unknown			c4e90d72-be4d-11e7-b52c-3c4a9275d6c8			WGS		302	233699982	PRJEB21813	SAMEA4730572			104709614			WELLCOME SANGER INSTITUTE				public	sra,cram	gs,ena,ncbi,s3	ncbi.public,ena,gs.US,s3.us-east-1			2019-08-06		2019-08-05	ERC000011		ERX3490591									SC	Wellcome Sanger Institute	2019-08-06T04:06:10Z	2018-06-15T12:09:26Z	public	Illumina HiSeq X Ten
ERR3468929		Unknown			c4eff66e-be4d-11e7-b52c-3c4a9275d6c8			WGS		302	200988550	PRJEB21813	SAMEA4730573			90746975			WELLCOME SANGER INSTITUTE				public	cram,sra	s3,ena,ncbi,gs	s3.us-east-1,gs.US,ena,ncbi.public			2019-08-06		2019-08-05	ERC000011		ERX3490592									SC	Wellcome Sanger Institute	2019-08-06T04:06:09Z	2018-06-15T12:09:26Z	public	Illumina HiSeq X Ten
ERR3468930		Unknown			c4f6f70c-be4d-11e7-b52c-3c4a9275d6c8			WGS		302	248917460	PRJEB21813	SAMEA4730574			110531985			WELLCOME SANGER INSTITUTE				public	sra,cram	s3,ncbi,ena,gs	ena,s3.us-east-1,ncbi.public,gs.US			2019-08-06		2019-08-05	ERC000011		ERX3490593									SC	Wellcome Sanger Institute	2019-08-06T04:06:10Z	2018-06-15T12:09:26Z	public	Illumina HiSeq X Ten
ERR3468931		Unknown			c4fdf692-be4d-11e7-b52c-3c4a9275d6c8			WGS		302	274691650	PRJEB21813	SAMEA4730575			120010426			WELLCOME SANGER INSTITUTE				public	sra,cram	ncbi,ena,gs,s3	ena,ncbi.public,s3.us-east-1,gs.US			2019-08-06		2019-08-05	ERC000011		ERX3490594									SC	Wellcome Sanger Institute	2019-08-06T04:06:09Z	2018-06-15T12:09:26Z	public	Illumina HiSeq X Ten
ERR3468932		Unknown			c504e858-be4d-11e7-b52c-3c4a9275d6c8			WGS		302	231489946	PRJEB21813	SAMEA4730576			103108438			WELLCOME SANGER INSTITUTE				public	cram,sra	gs,s3,ncbi,ena	ncbi.public,gs.US,ena,s3.us-east-1			2019-08-06		2019-08-05	ERC000011		ERX3490595									SC	Wellcome Sanger Institute	2019-08-06T04:06:10Z	2018-06-15T12:09:27Z	public	Illumina HiSeq X Ten
ERR3468933		Unknown			c50c4ef4-be4d-11e7-b52c-3c4a9275d6c8			WGS		302	224041720	PRJEB21813	SAMEA4730577			99888269			WELLCOME SANGER INSTITUTE				public	cram,sra	ncbi,s3,ena,gs	ncbi.public,ena,gs.US,s3.us-east-1			2019-08-06		2019-08-05	ERC000011		ERX3490596									SC	Wellcome Sanger Institute	2019-08-06T04:06:09Z	2018-06-15T12:09:27Z	public	Illumina HiSeq X Ten
ERR3468934		Unknown			c5149b0e-be4d-11e7-b52c-3c4a9275d6c8			WGS		302	242415702	PRJEB21813	SAMEA4730578			106309388			WELLCOME SANGER INSTITUTE				public	cram,sra	ena,gs,s3,ncbi	ncbi.public,s3.us-east-1,gs.US,ena			2019-08-06		2019-08-05	ERC000011		ERX3490597									SC	Wellcome Sanger Institute	2019-08-06T04:06:10Z	2018-06-15T12:09:27Z	public	Illumina HiSeq X Ten
ERR3468935		Unknown			c522d034-be4d-11e7-b52c-3c4a9275d6c8			WGS		302	283764032	PRJEB21813	SAMEA4730579			124291172			WELLCOME SANGER INSTITUTE				public	cram,sra	ena,s3,ncbi,gs	gs.US,ncbi.public,ena,s3.us-east-1			2019-08-06		2019-08-05	ERC000011		ERX3490598									SC	Wellcome Sanger Institute	2019-08-06T04:06:09Z	2018-06-15T12:09:28Z	public	Illumina HiSeq X Ten
ERR3468936		Unknown			c529b796-be4d-11e7-b52c-3c4a9275d6c8			WGS		302	262345588	PRJEB21813	SAMEA4730580			115862012			WELLCOME SANGER INSTITUTE				public	sra,cram	s3,ncbi,ena,gs	ncbi.public,s3.us-east-1,ena,gs.US			2019-08-06		2019-08-05	ERC000011		ERX3490599									SC	Wellcome Sanger Institute	2019-08-06T04:06:10Z	2018-06-15T12:09:28Z	public	Illumina HiSeq X Ten
ERR3468937		Unknown			c5350f88-be4d-11e7-b52c-3c4a9275d6c8			WGS		302	258050846	PRJEB21813	SAMEA4730581			113501958			WELLCOME SANGER INSTITUTE				public	sra,cram	ncbi,ena,s3,gs	s3.us-east-1,ena,gs.US,ncbi.public			2019-08-06		2019-08-05	ERC000011		ERX3490600									SC	Wellcome Sanger Institute	2019-08-06T04:06:09Z	2018-06-15T12:09:28Z	public	Illumina HiSeq X Ten
ERR3468938		Unknown			c53c03f6-be4d-11e7-b52c-3c4a9275d6c8			WGS		302	268751310	PRJEB21813	SAMEA4730582			117371423			WELLCOME SANGER INSTITUTE				public	sra,cram	s3,gs,ncbi,ena	gs.US,ena,s3.us-east-1,ncbi.public			2019-08-06		2019-08-05	ERC000011		ERX3490601									SC	Wellcome Sanger Institute	2019-08-06T04:06:10Z	2018-06-15T12:09:28Z	public	Illumina HiSeq X Ten
ERR3468939		Unknown			c542ef2c-be4d-11e7-b52c-3c4a9275d6c8			WGS		302	271775840	PRJEB21813	SAMEA4730583			119565441			WELLCOME SANGER INSTITUTE				public	cram,sra	ncbi,ena,gs,s3	s3.us-east-1,gs.US,ena,ncbi.public			2019-08-06		2019-08-05	ERC000011		ERX3490602									SC	Wellcome Sanger Institute	2019-08-06T04:06:09Z	2018-06-15T12:09:29Z	public	Illumina HiSeq X Ten
ERR3468940		Unknown			c551ad00-be4d-11e7-b52c-3c4a9275d6c8			WGS		302	229969376	PRJEB21813	SAMEA4730584			103058319			WELLCOME SANGER INSTITUTE				public	cram,sra	ena,ncbi,s3,gs	ncbi.public,s3.us-east-1,gs.US,ena			2019-08-06		2019-08-05	ERC000011		ERX3490603									SC	Wellcome Sanger Institute	2019-08-06T04:06:10Z	2018-06-15T12:09:29Z	public	Illumina HiSeq X Ten
ERR3468941		Unknown			c55898a4-be4d-11e7-b52c-3c4a9275d6c8			WGS		302	224702496	PRJEB21813	SAMEA4730585			101281771			WELLCOME SANGER INSTITUTE				public	cram,sra	ncbi,gs,ena,s3	s3.us-east-1,ena,gs.US,ncbi.public			2019-08-06		2019-08-05	ERC000011		ERX3490604									SC	Wellcome Sanger Institute	2019-08-06T04:06:09Z	2018-06-15T12:09:29Z	public	Illumina HiSeq X Ten
ERR3468942		Unknown			c55f80b0-be4d-11e7-b52c-3c4a9275d6c8			WGS		302	264951244	PRJEB21813	SAMEA4730586			116640208			WELLCOME SANGER INSTITUTE				public	sra,cram	ena,s3,gs,ncbi	ena,gs.US,ncbi.public,s3.us-east-1			2019-08-06		2019-08-05	ERC000011		ERX3490605									SC	Wellcome Sanger Institute	2019-08-06T04:06:10Z	2018-06-15T12:09:30Z	public	Illumina HiSeq X Ten
ERR3468943		Unknown			c566659c-be4d-11e7-b52c-3c4a9275d6c8			WGS		302	241279880	PRJEB21813	SAMEA4730587			107097296			WELLCOME SANGER INSTITUTE				public	sra,cram	ncbi,gs,ena,s3	ena,s3.us-east-1,ncbi.public,gs.US			2019-08-06		2019-08-05	ERC000011		ERX3490606									SC	Wellcome Sanger Institute	2019-08-06T04:06:09Z	2018-06-15T12:09:30Z	public	Illumina HiSeq X Ten
ERR3468944		Unknown			c56d5294-be4d-11e7-b52c-3c4a9275d6c8			WGS		302	283760106	PRJEB21813	SAMEA4730588			125794610			WELLCOME SANGER INSTITUTE				public	sra,cram	gs,ncbi,ena,s3	ena,s3.us-east-1,gs.US,ncbi.public			2019-08-06		2019-08-05	ERC000011		ERX3490607									SC	Wellcome Sanger Institute	2019-08-06T04:06:10Z	2018-06-15T12:09:30Z	public	Illumina HiSeq X Ten
ERR3468945		Unknown			c57431d6-be4d-11e7-b52c-3c4a9275d6c8			WGS		302	278003382	PRJEB21813	SAMEA4730589			108472975			WELLCOME SANGER INSTITUTE				public	sra,cram	gs,ncbi,s3,ena	ncbi.public,ena,s3.us-east-1,gs.US			2019-08-06		2019-08-05	ERC000011		ERX3490608									SC	Wellcome Sanger Institute	2019-08-06T04:06:09Z	2018-06-15T12:09:30Z	public	Illumina HiSeq X Ten
ERR3468946		Unknown			c57b2770-be4d-11e7-b52c-3c4a9275d6c8			WGS		302	230465260	PRJEB21813	SAMEA4730590			103393350			WELLCOME SANGER INSTITUTE				public	sra,cram	s3,ena,ncbi,gs	ncbi.public,ena,gs.US,s3.us-east-1			2019-08-06		2019-08-05	ERC000011		ERX3490609									SC	Wellcome Sanger Institute	2019-08-06T04:06:10Z	2018-06-15T12:09:31Z	public	Illumina HiSeq X Ten
ERR3468947		Unknown			c5821396-be4d-11e7-b52c-3c4a9275d6c8			WGS		302	282784042	PRJEB21813	SAMEA4730591			123466987			WELLCOME SANGER INSTITUTE				public	sra,cram	s3,gs,ena,ncbi	gs.US,ena,s3.us-east-1,ncbi.public			2019-08-06		2019-08-05	ERC000011		ERX3490610									SC	Wellcome Sanger Institute	2019-08-06T04:06:09Z	2018-06-15T12:09:31Z	public	Illumina HiSeq X Ten
ERR3468948		Unknown			c5890912-be4d-11e7-b52c-3c4a9275d6c8			WGS		302	250702582	PRJEB21813	SAMEA4730592			111465261			WELLCOME SANGER INSTITUTE				public	cram,sra	ncbi,s3,ena,gs	gs.US,ncbi.public,s3.us-east-1,ena			2019-08-06		2019-08-05	ERC000011		ERX3490611									SC	Wellcome Sanger Institute	2019-08-06T04:06:10Z	2018-06-15T12:09:31Z	public	Illumina HiSeq X Ten
ERR3468949		Unknown			c590083e-be4d-11e7-b52c-3c4a9275d6c8			WGS		302	230756992	PRJEB21813	SAMEA4730593			101703037			WELLCOME SANGER INSTITUTE				public	cram,sra	ena,ncbi,s3,gs	ena,s3.us-east-1,gs.US,ncbi.public			2019-08-06		2019-08-05	ERC000011		ERX3490612									SC	Wellcome Sanger Institute	2019-08-06T04:06:09Z	2018-06-15T12:09:31Z	public	Illumina HiSeq X Ten
ERR3468950		Unknown			c5971142-be4d-11e7-b52c-3c4a9275d6c8			WGS		302	240568670	PRJEB21813	SAMEA4730594			106374917			WELLCOME SANGER INSTITUTE				public	cram,sra	s3,ena,ncbi,gs	ena,s3.us-east-1,gs.US,ncbi.public			2019-08-06		2019-08-05	ERC000011		ERX3490613									SC	Wellcome Sanger Institute	2019-08-06T04:06:10Z	2018-06-15T12:09:32Z	public	Illumina HiSeq X Ten
ERR3468951		Unknown			c59e081c-be4d-11e7-b52c-3c4a9275d6c8			WGS		302	230384324	PRJEB21813	SAMEA4730595			102465402			WELLCOME SANGER INSTITUTE				public	sra,cram	s3,ncbi,gs,ena	s3.us-east-1,ena,ncbi.public,gs.US			2019-08-06		2019-08-05	ERC000011		ERX3490614									SC	Wellcome Sanger Institute	2019-08-06T04:06:09Z	2018-06-15T12:09:32Z	public	Illumina HiSeq X Ten
ERR3468952		Unknown			c5a50b6c-be4d-11e7-b52c-3c4a9275d6c8			WGS		302	273335368	PRJEB21813	SAMEA4730596			119739087			WELLCOME SANGER INSTITUTE				public	cram,sra	gs,ena,s3,ncbi	s3.us-east-1,ncbi.public,gs.US,ena			2019-08-06		2019-08-05	ERC000011		ERX3490615									SC	Wellcome Sanger Institute	2019-08-06T04:06:10Z	2018-06-15T12:09:32Z	public	Illumina HiSeq X Ten
ERR3468953		Unknown			c5acb4fc-be4d-11e7-b52c-3c4a9275d6c8			WGS		302	295001754	PRJEB21813	SAMEA4730597			120689799			WELLCOME SANGER INSTITUTE				public	cram,sra	ncbi,ena,gs,s3	s3.us-east-1,ena,gs.US,ncbi.public			2019-08-06		2019-08-05	ERC000011		ERX3490616									SC	Wellcome Sanger Institute	2019-08-06T04:06:09Z	2018-06-15T12:09:33Z	public	Illumina HiSeq X Ten
ERR3468954		Unknown			c5b5e982-be4d-11e7-b52c-3c4a9275d6c8			WGS		302	221731722	PRJEB21813	SAMEA4730598			98455361			WELLCOME SANGER INSTITUTE				public	sra,cram	gs,ena,ncbi,s3	s3.us-east-1,ena,ncbi.public,gs.US			2019-08-06		2019-08-05	ERC000011		ERX3490617									SC	Wellcome Sanger Institute	2019-08-06T04:06:10Z	2018-06-15T12:09:33Z	public	Illumina HiSeq X Ten
ERR3468955		Unknown			c5bcfa38-be4d-11e7-b52c-3c4a9275d6c8			WGS		302	239139304	PRJEB21813	SAMEA4730599			106249104			WELLCOME SANGER INSTITUTE				public	cram,sra	gs,s3,ena,ncbi	ncbi.public,s3.us-east-1,ena,gs.US			2019-08-06		2019-08-05	ERC000011		ERX3490618									SC	Wellcome Sanger Institute	2019-08-06T04:06:09Z	2018-06-15T12:09:33Z	public	Illumina HiSeq X Ten
ERR3468956		Unknown			c5c3f694-be4d-11e7-b52c-3c4a9275d6c8			WGS		302	251503486	PRJEB21813	SAMEA4730600			111811147			WELLCOME SANGER INSTITUTE				public	sra,cram	gs,s3,ncbi,ena	ncbi.public,ena,s3.us-east-1,gs.US			2019-08-06		2019-08-05	ERC000011		ERX3490619									SC	Wellcome Sanger Institute	2019-08-06T04:06:10Z	2018-06-15T12:09:33Z	public	Illumina HiSeq X Ten
ERR3468957		Unknown			c5caf430-be4d-11e7-b52c-3c4a9275d6c8			WGS		302	248652606	PRJEB21813	SAMEA4730601			110053116			WELLCOME SANGER INSTITUTE				public	cram,sra	ena,ncbi,gs,s3	ena,s3.us-east-1,ncbi.public,gs.US			2019-08-06		2019-08-05	ERC000011		ERX3490620									SC	Wellcome Sanger Institute	2019-08-06T04:06:09Z	2018-06-15T12:09:34Z	public	Illumina HiSeq X Ten
ERR3468958		Unknown			c5d1f9ec-be4d-11e7-b52c-3c4a9275d6c8			WGS		302	240140434	PRJEB21813	SAMEA4730602			105974678			WELLCOME SANGER INSTITUTE				public	cram,sra	ena,gs,ncbi,s3	gs.US,ena,ncbi.public,s3.us-east-1			2019-08-06		2019-08-05	ERC000011		ERX3490621									SC	Wellcome Sanger Institute	2019-08-06T04:06:10Z	2018-06-15T12:09:34Z	public	Illumina HiSeq X Ten
ERR3468959		Unknown			c5d8fa58-be4d-11e7-b52c-3c4a9275d6c8			WGS		302	233989298	PRJEB21813	SAMEA4730603			103675701			WELLCOME SANGER INSTITUTE				public	sra,cram	s3,ncbi,gs,ena	s3.us-east-1,ena,ncbi.public,gs.US			2019-08-06		2019-08-05	ERC000011		ERX3490622									SC	Wellcome Sanger Institute	2019-08-06T04:06:09Z	2018-06-15T12:09:34Z	public	Illumina HiSeq X Ten
ERR3468960		Unknown			c5dfffb0-be4d-11e7-b52c-3c4a9275d6c8			WGS		302	251436442	PRJEB21813	SAMEA4730604			113886620			WELLCOME SANGER INSTITUTE				public	cram,sra	ena,ncbi,s3,gs	ncbi.public,ena,gs.US,s3.us-east-1			2019-08-06		2019-08-05	ERC000011		ERX3490623									SC	Wellcome Sanger Institute	2019-08-06T04:06:10Z	2018-06-15T12:09:35Z	public	Illumina HiSeq X Ten
ERR3468961		Unknown			c5e6f018-be4d-11e7-b52c-3c4a9275d6c8			WGS		302	243233518	PRJEB21813	SAMEA4730605			107163075			WELLCOME SANGER INSTITUTE				public	sra,cram	ncbi,gs,ena,s3	ncbi.public,ena,gs.US,s3.us-east-1			2019-08-06		2019-08-05	ERC000011		ERX3490624									SC	Wellcome Sanger Institute	2019-08-06T04:06:09Z	2018-06-15T12:09:35Z	public	Illumina HiSeq X Ten
ERR3468962		Unknown			c5edc1fe-be4d-11e7-b52c-3c4a9275d6c8			WGS		302	284907706	PRJEB21813	SAMEA4730606			125468700			WELLCOME SANGER INSTITUTE				public	cram,sra	gs,ncbi,s3,ena	s3.us-east-1,ncbi.public,ena,gs.US			2019-08-06		2019-08-05	ERC000011		ERX3490625									SC	Wellcome Sanger Institute	2019-08-06T04:06:10Z	2018-06-15T12:09:35Z	public	Illumina HiSeq X Ten
ERR3468963		Unknown			c5f47f12-be4d-11e7-b52c-3c4a9275d6c8			WGS		302	253645270	PRJEB21813	SAMEA4730607			112376621			WELLCOME SANGER INSTITUTE				public	sra,cram	s3,gs,ncbi,ena	s3.us-east-1,ncbi.public,ena,gs.US			2019-08-06		2019-08-05	ERC000011		ERX3490626									SC	Wellcome Sanger Institute	2019-08-06T04:06:09Z	2018-06-15T12:09:35Z	public	Illumina HiSeq X Ten
ERR3468964		Unknown			c5fb7812-be4d-11e7-b52c-3c4a9275d6c8			WGS		302	249329388	PRJEB21813	SAMEA4730608			110343428			WELLCOME SANGER INSTITUTE				public	sra,cram	gs,s3,ncbi,ena	s3.us-east-1,ncbi.public,ena,gs.US			2019-08-06		2019-08-05	ERC000011		ERX3490627									SC	Wellcome Sanger Institute	2019-08-06T04:06:10Z	2018-06-15T12:09:36Z	public	Illumina HiSeq X Ten
ERR3468965		Unknown			c603a730-be4d-11e7-b52c-3c4a9275d6c8			WGS		302	250666946	PRJEB21813	SAMEA4730609			112871178			WELLCOME SANGER INSTITUTE				public	sra,cram	gs,ncbi,ena,s3	gs.US,ncbi.public,s3.us-east-1,ena			2019-08-06		2019-08-05	ERC000011		ERX3490628									SC	Wellcome Sanger Institute	2019-08-06T04:06:09Z	2018-06-15T12:09:36Z	public	Illumina HiSeq X Ten
ERR3468966		Unknown			c60aaad0-be4d-11e7-b52c-3c4a9275d6c8			WGS		302	244135290	PRJEB21813	SAMEA4730610			108627291			WELLCOME SANGER INSTITUTE				public	cram,sra	ncbi,ena,s3,gs	gs.US,s3.us-east-1,ncbi.public,ena			2019-08-06		2019-08-05	ERC000011		ERX3490629									SC	Wellcome Sanger Institute	2019-08-06T04:06:10Z	2018-06-15T12:09:36Z	public	Illumina HiSeq X Ten
ERR3468967		Unknown			c6141c1e-be4d-11e7-b52c-3c4a9275d6c8			WGS		302	226613552	PRJEB21813	SAMEA4730611			100383962			WELLCOME SANGER INSTITUTE				public	sra,cram	ncbi,s3,ena,gs	s3.us-east-1,gs.US,ncbi.public,ena			2019-08-06		2019-08-05	ERC000011		ERX3490630									SC	Wellcome Sanger Institute	2019-08-06T04:06:09Z	2018-06-15T12:09:37Z	public	Illumina HiSeq X Ten
ERR3468968		Unknown			c61b809e-be4d-11e7-b52c-3c4a9275d6c8			WGS		302	253360786	PRJEB21813	SAMEA4730612			113494876			WELLCOME SANGER INSTITUTE				public	cram,sra	ena,s3,gs,ncbi	ena,gs.US,s3.us-east-1,ncbi.public			2019-08-06		2019-08-05	ERC000011		ERX3490631									SC	Wellcome Sanger Institute	2019-08-06T04:06:10Z	2018-06-15T12:09:37Z	public	Illumina HiSeq X Ten
ERR3468969		Unknown			c62276f6-be4d-11e7-b52c-3c4a9275d6c8			WGS		302	223787134	PRJEB21813	SAMEA4730613			100099465			WELLCOME SANGER INSTITUTE				public	sra,cram	ncbi,s3,ena,gs	ncbi.public,s3.us-east-1,gs.US,ena			2019-08-06		2019-08-05	ERC000011		ERX3490632									SC	Wellcome Sanger Institute	2019-08-06T04:06:09Z	2018-06-15T12:09:37Z	public	Illumina HiSeq X Ten
ERR3468970		Unknown			c62d1a16-be4d-11e7-b52c-3c4a9275d6c8			WGS		302	250163512	PRJEB21813	SAMEA4730614			111043425			WELLCOME SANGER INSTITUTE				public	sra,cram	ena,gs,s3,ncbi	ncbi.public,gs.US,s3.us-east-1,ena			2019-08-06		2019-08-05	ERC000011		ERX3490633									SC	Wellcome Sanger Institute	2019-08-06T04:06:10Z	2018-06-15T12:09:38Z	public	Illumina HiSeq X Ten
ERR3468971		Unknown			c6340880-be4d-11e7-b52c-3c4a9275d6c8			WGS		302	273772664	PRJEB21813	SAMEA4730615			120528529			WELLCOME SANGER INSTITUTE				public	cram,sra	ena,gs,s3,ncbi	s3.us-east-1,ncbi.public,ena,gs.US			2019-08-06		2019-08-05	ERC000011		ERX3490634									SC	Wellcome Sanger Institute	2019-08-06T04:06:09Z	2018-06-15T12:09:38Z	public	Illumina HiSeq X Ten
ERR3468972		Unknown			c63ae60a-be4d-11e7-b52c-3c4a9275d6c8			WGS		302	263080052	PRJEB21813	SAMEA4730616			116961305			WELLCOME SANGER INSTITUTE				public	sra,cram	ena,ncbi,gs,s3	gs.US,s3.us-east-1,ena,ncbi.public			2019-08-06		2019-08-05	ERC000011		ERX3490635									SC	Wellcome Sanger Institute	2019-08-06T04:06:10Z	2018-06-15T12:09:38Z	public	Illumina HiSeq X Ten
ERR3468973		Unknown			c641f7ec-be4d-11e7-b52c-3c4a9275d6c8			WGS		302	260421244	PRJEB21813	SAMEA4730617			115382742			WELLCOME SANGER INSTITUTE				public	cram,sra	gs,ena,s3,ncbi	ena,ncbi.public,s3.us-east-1,gs.US			2019-08-06		2019-08-05	ERC000011		ERX3490636									SC	Wellcome Sanger Institute	2019-08-06T04:06:09Z	2018-06-15T12:09:38Z	public	Illumina HiSeq X Ten
ERR3468974		Unknown			c64902f8-be4d-11e7-b52c-3c4a9275d6c8			WGS		302	242459190	PRJEB21813	SAMEA4730618			107500272			WELLCOME SANGER INSTITUTE				public	cram,sra	s3,ncbi,ena,gs	s3.us-east-1,gs.US,ena,ncbi.public			2019-08-06		2019-08-05	ERC000011		ERX3490637									SC	Wellcome Sanger Institute	2019-08-06T04:06:10Z	2018-06-15T12:09:39Z	public	Illumina HiSeq X Ten
ERR3468975		Unknown			c6502de4-be4d-11e7-b52c-3c4a9275d6c8			WGS		302	246393344	PRJEB21813	SAMEA4730619			108873845			WELLCOME SANGER INSTITUTE				public	sra,cram	ena,ncbi,gs,s3	s3.us-east-1,ena,ncbi.public,gs.US			2019-08-06		2019-08-05	ERC000011		ERX3490638									SC	Wellcome Sanger Institute	2019-08-06T04:06:09Z	2018-06-15T12:09:39Z	public	Illumina HiSeq X Ten
ERR3468976		Unknown			c65e955a-be4d-11e7-b52c-3c4a9275d6c8			WGS		302	241973574	PRJEB21813	SAMEA4730620			108743294			WELLCOME SANGER INSTITUTE				public	cram,sra	s3,ena,ncbi,gs	gs.US,s3.us-east-1,ncbi.public,ena			2019-08-06		2019-08-05	ERC000011		ERX3490639									SC	Wellcome Sanger Institute	2019-08-06T04:06:10Z	2018-06-15T12:09:39Z	public	Illumina HiSeq X Ten
ERR3468977		Unknown			c666386e-be4d-11e7-b52c-3c4a9275d6c8			WGS		302	240397738	PRJEB21813	SAMEA4730621			107180975			WELLCOME SANGER INSTITUTE				public	sra,cram	ncbi,s3,gs,ena	ncbi.public,gs.US,ena,s3.us-east-1			2019-08-06		2019-08-05	ERC000011		ERX3490640									SC	Wellcome Sanger Institute	2019-08-06T04:06:09Z	2018-06-15T12:09:40Z	public	Illumina HiSeq X Ten
ERR3468978		Unknown			c674a6ec-be4d-11e7-b52c-3c4a9275d6c8			WGS		302	226535938	PRJEB21813	SAMEA4730622			102166296			WELLCOME SANGER INSTITUTE				public	sra,cram	gs,ena,s3,ncbi	gs.US,ena,ncbi.public,s3.us-east-1			2019-08-06		2019-08-05	ERC000011		ERX3490641									SC	Wellcome Sanger Institute	2019-08-06T04:06:10Z	2018-06-15T12:09:40Z	public	Illumina HiSeq X Ten
ERR3468979		Unknown			c67c2ed0-be4d-11e7-b52c-3c4a9275d6c8			WGS		302	261915238	PRJEB21813	SAMEA4730623			115707678			WELLCOME SANGER INSTITUTE				public	cram,sra	ena,gs,s3,ncbi	ncbi.public,ena,s3.us-east-1,gs.US			2019-08-06		2019-08-05	ERC000011		ERX3490642									SC	Wellcome Sanger Institute	2019-08-06T04:06:10Z	2018-06-15T12:09:40Z	public	Illumina HiSeq X Ten
ERR3468980		Unknown			c683b22c-be4d-11e7-b52c-3c4a9275d6c8			WGS		302	243654808	PRJEB21813	SAMEA4730624			108586916			WELLCOME SANGER INSTITUTE				public	sra,cram	ncbi,s3,ena,gs	ncbi.public,gs.US,s3.us-east-1,ena			2019-08-06		2019-08-05	ERC000011		ERX3490643									SC	Wellcome Sanger Institute	2019-08-06T04:06:09Z	2018-06-15T12:09:40Z	public	Illumina HiSeq X Ten
ERR3468981		Unknown			c68b3cb8-be4d-11e7-b52c-3c4a9275d6c8			WGS		302	244918980	PRJEB21813	SAMEA4730625			107421198			WELLCOME SANGER INSTITUTE				public	sra,cram	ena,s3,ncbi,gs	ncbi.public,ena,s3.us-east-1,gs.US			2019-08-06		2019-08-05	ERC000011		ERX3490644									SC	Wellcome Sanger Institute	2019-08-06T04:06:09Z	2018-06-15T12:09:41Z	public	Illumina HiSeq X Ten
ERR3468982		Unknown			c692c6ae-be4d-11e7-b52c-3c4a9275d6c8			WGS		302	231050838	PRJEB21813	SAMEA4730626			102711199			WELLCOME SANGER INSTITUTE				public	sra,cram	s3,gs,ena,ncbi	ncbi.public,s3.us-east-1,ena,gs.US			2019-08-06		2019-08-05	ERC000011		ERX3490645									SC	Wellcome Sanger Institute	2019-08-06T04:06:10Z	2018-06-15T12:09:41Z	public	Illumina HiSeq X Ten
ERR3468983		Unknown			c69a4028-be4d-11e7-b52c-3c4a9275d6c8			WGS		302	241453530	PRJEB21813	SAMEA4730627			107276551			WELLCOME SANGER INSTITUTE				public	cram,sra	ncbi,s3,ena,gs	ncbi.public,s3.us-east-1,gs.US,ena			2019-08-06		2019-08-05	ERC000011		ERX3490646									SC	Wellcome Sanger Institute	2019-08-06T04:06:09Z	2018-06-15T12:09:41Z	public	Illumina HiSeq X Ten
ERR3468984		Unknown			c6a1d874-be4d-11e7-b52c-3c4a9275d6c8			WGS		302	250122138	PRJEB21813	SAMEA4730628			111120462			WELLCOME SANGER INSTITUTE				public	cram,sra	ncbi,s3,gs,ena	ena,ncbi.public,gs.US,s3.us-east-1			2019-08-06		2019-08-05	ERC000011		ERX3490647									SC	Wellcome Sanger Institute	2019-08-06T04:06:10Z	2018-06-15T12:09:41Z	public	Illumina HiSeq X Ten
ERR3468985		Unknown			c6a9500e-be4d-11e7-b52c-3c4a9275d6c8			WGS		302	232412556	PRJEB21813	SAMEA4730629			103454915			WELLCOME SANGER INSTITUTE				public	sra,cram	s3,ena,ncbi,gs	s3.us-east-1,ncbi.public,ena,gs.US			2019-08-06		2019-08-05	ERC000011		ERX3490648									SC	Wellcome Sanger Institute	2019-08-06T04:06:09Z	2018-06-15T12:09:42Z	public	Illumina HiSeq X Ten
ERR3468986		Unknown			c6b0c118-be4d-11e7-b52c-3c4a9275d6c8			WGS		302	233579484	PRJEB21813	SAMEA4730630			104379322			WELLCOME SANGER INSTITUTE				public	sra,cram	s3,ena,ncbi,gs	ena,ncbi.public,s3.us-east-1,gs.US			2019-08-06		2019-08-05	ERC000011		ERX3490649									SC	Wellcome Sanger Institute	2019-08-06T04:06:10Z	2018-06-15T12:09:42Z	public	Illumina HiSeq X Ten
ERR3468987		Unknown			c6b834a2-be4d-11e7-b52c-3c4a9275d6c8			WGS		302	249735578	PRJEB21813	SAMEA4730631			111530738			WELLCOME SANGER INSTITUTE				public	sra,cram	ena,s3,ncbi,gs	s3.us-east-1,ena,gs.US,ncbi.public			2019-08-06		2019-08-05	ERC000011		ERX3490650									SC	Wellcome Sanger Institute	2019-08-06T04:06:09Z	2018-06-15T12:09:42Z	public	Illumina HiSeq X Ten
ERR4022274		Unknown				Mycobacterium avium		WGS		302	321905424	PRJEB21813	SAMEA5164920			139434418			WELLCOME SANGER INSTITUTE				public	sra,cram	gs,s3,ncbi	s3.us-east-1,gs.US,ncbi.public		2020-04-14	2020-04-14	2018-12-11	2020-04-14			ERX4023662														HiSeq X Ten
ERR4022275		Unknown				Mycobacterium avium	not applicable	WGS		302	352018146	PRJEB21813	SAMEA5164845			149547840			WELLCOME SANGER INSTITUTE				public	cram,sra	gs,ncbi,s3	gs.US,ncbi.public,s3.us-east-1		2020-04-14	2020-04-14	2018-12-11	2020-04-14			ERX4023663														HiSeq X Ten
ERR4022276		Unknown				Mycobacterium avium		WGS		302	350947254	PRJEB21813	SAMEA5164921			151056311			WELLCOME SANGER INSTITUTE				public	sra,cram	ncbi,gs,s3	ncbi.public,s3.us-east-1,gs.US		2020-04-14	2020-04-14	2018-12-11	2020-04-14			ERX4023664														HiSeq X Ten
ERR4022277		Unknown				Mycobacterium avium	not applicable	WGS		302	322025318	PRJEB21813	SAMEA5164847			137409777			WELLCOME SANGER INSTITUTE				public	sra,cram	ncbi,s3,gs	s3.us-east-1,ncbi.public,gs.US		2020-04-14	2020-04-14	2018-12-11	2020-04-14			ERX4023665														HiSeq X Ten
ERR4022278		Unknown				Mycobacterium avium		WGS		302	364617888	PRJEB21813	SAMEA5164924			158144916			WELLCOME SANGER INSTITUTE				public	cram,sra	ncbi,gs,s3	s3.us-east-1,ncbi.public,gs.US		2020-04-14	2020-04-14	2018-12-11	2020-04-14			ERX4023666														HiSeq X Ten
ERR4022279		Unknown				Mycobacterium avium	not applicable	WGS		302	322507310	PRJEB21813	SAMEA5164848			138085576			WELLCOME SANGER INSTITUTE				public	sra,cram	gs,ncbi,s3	s3.us-east-1,ncbi.public,gs.US		2020-04-14	2020-04-14	2018-12-11	2020-04-14			ERX4023667														HiSeq X Ten
ERR4022280		Unknown				Mycobacterium avium		WGS		302	321484738	PRJEB21813	SAMEA5164926			136030278			WELLCOME SANGER INSTITUTE				public	sra,cram	ncbi,s3,gs	s3.us-east-1,gs.US,ncbi.public		2020-04-14	2020-04-14	2018-12-11	2020-04-14			ERX4023668														HiSeq X Ten
ERR4022281		Unknown				Mycobacterium avium	not applicable	WGS		302	344591966	PRJEB21813	SAMEA5164849			149834510			WELLCOME SANGER INSTITUTE				public	sra,cram	ncbi,s3,gs	gs.US,s3.us-east-1,ncbi.public		2020-04-14	2020-04-14	2018-12-11	2020-04-14			ERX4023669														HiSeq X Ten
ERR4022282		Unknown				Mycobacterium avium		WGS		302	457494364	PRJEB21813	SAMEA5164928			197382157			WELLCOME SANGER INSTITUTE				public	cram,sra	ncbi,s3,gs	s3.us-east-1,ncbi.public,gs.US		2020-04-14	2020-04-14	2018-12-11	2020-04-14			ERX4023670														HiSeq X Ten
ERR4022283		Unknown				Mycobacterium avium	not applicable	WGS		302	334498220	PRJEB21813	SAMEA5164851			138458838			WELLCOME SANGER INSTITUTE				public	sra,cram	s3,ncbi,gs	s3.us-east-1,gs.US,ncbi.public		2020-04-14	2020-04-14	2018-12-11	2020-04-14			ERX4023671														HiSeq X Ten
ERR4022284		Unknown				Mycobacterium avium		WGS		302	437949830	PRJEB21813	SAMEA5164929			186873432			WELLCOME SANGER INSTITUTE				public	cram,sra	ncbi,gs,s3	ncbi.public,gs.US,s3.us-east-1		2020-04-14	2020-04-14	2018-12-11	2020-04-14			ERX4023672														HiSeq X Ten
ERR4022285		Unknown				Mycobacterium avium	not applicable	WGS		302	362592072	PRJEB21813	SAMEA5164852			159576310			WELLCOME SANGER INSTITUTE				public	cram,sra	s3,gs,ncbi	s3.us-east-1,gs.US,ncbi.public		2020-04-14	2020-04-14	2018-12-11	2020-04-14			ERX4023673														HiSeq X Ten
ERR4022286		Unknown				Mycobacterium avium		WGS		302	429153778	PRJEB21813	SAMEA5164931			183615664			WELLCOME SANGER INSTITUTE				public	cram,sra	ncbi,gs,s3	ncbi.public,s3.us-east-1,gs.US		2020-04-14	2020-04-14	2018-12-11	2020-04-14			ERX4023674														HiSeq X Ten
ERR4022287		Unknown				Mycobacterium avium	not applicable	WGS		302	377357758	PRJEB21813	SAMEA5164854			161164427			WELLCOME SANGER INSTITUTE				public	sra,cram	s3,ncbi,gs	s3.us-east-1,ncbi.public,gs.US		2020-04-14	2020-04-14	2018-12-11	2020-04-14			ERX4023675														HiSeq X Ten
ERR4022288		Unknown				Mycobacterium avium		WGS		302	434578302	PRJEB21813	SAMEA5164933			186378767			WELLCOME SANGER INSTITUTE				public	cram,sra	gs,ncbi,s3	gs.US,s3.us-east-1,ncbi.public		2020-04-14	2020-04-14	2018-12-11	2020-04-14			ERX4023676														HiSeq X Ten
ERR4022289		Unknown				Mycobacterium avium	not applicable	WGS		302	334122834	PRJEB21813	SAMEA5164855			145141544			WELLCOME SANGER INSTITUTE				public	sra,cram	gs,s3,ncbi	gs.US,ncbi.public,s3.us-east-1		2020-04-14	2020-04-14	2018-12-11	2020-04-14			ERX4023677														HiSeq X Ten
ERR4022290		Unknown				Mycobacterium avium		WGS		302	375145306	PRJEB21813	SAMEA5164936			163789602			WELLCOME SANGER INSTITUTE				public	sra,cram	s3,ncbi,gs	gs.US,s3.us-east-1,ncbi.public		2020-04-14	2020-04-14	2018-12-11	2020-04-14			ERX4023678														HiSeq X Ten
ERR4022291		Unknown				Mycobacterium avium	not applicable	WGS		302	399947660	PRJEB21813	SAMEA5164856			171201692			WELLCOME SANGER INSTITUTE				public	sra,cram	s3,ncbi,gs	gs.US,s3.us-east-1,ncbi.public		2020-04-14	2020-04-14	2018-12-11	2020-04-14			ERX4023679														HiSeq X Ten
ERR4022292		Unknown				Mycobacterium avium		WGS		302	386714322	PRJEB21813	SAMEA5164937			168479814			WELLCOME SANGER INSTITUTE				public	sra,cram	gs,ncbi,s3	s3.us-east-1,ncbi.public,gs.US		2020-04-14	2020-04-14	2018-12-11	2020-04-14			ERX4023680														HiSeq X Ten
ERR4022293		Unknown				Mycobacterium avium	not applicable	WGS		302	340922062	PRJEB21813	SAMEA5164858			146121595			WELLCOME SANGER INSTITUTE				public	sra,cram	s3,ncbi,gs	ncbi.public,s3.us-east-1,gs.US		2020-04-14	2020-04-14	2018-12-11	2020-04-14			ERX4023681														HiSeq X Ten
ERR4022294		Unknown				Mycobacterium avium		WGS		302	386459132	PRJEB21813	SAMEA5164939			165885314			WELLCOME SANGER INSTITUTE				public	cram,sra	gs,s3,ncbi	gs.US,s3.us-east-1,ncbi.public		2020-04-14	2020-04-14	2018-12-11	2020-04-14			ERX4023682														HiSeq X Ten
ERR4022295		Unknown				Mycobacterium avium	not applicable	WGS		302	314375960	PRJEB21813	SAMEA5164859			137370094			WELLCOME SANGER INSTITUTE				public	cram,sra	gs,s3,ncbi	ncbi.public,s3.us-east-1,gs.US		2020-04-14	2020-04-14	2018-12-11	2020-04-14			ERX4023683														HiSeq X Ten
ERR4022296		Unknown				Mycobacterium avium		WGS		302	355250754	PRJEB21813	SAMEA5164940			155130345			WELLCOME SANGER INSTITUTE				public	cram,sra	s3,gs,ncbi	gs.US,s3.us-east-1,ncbi.public		2020-04-14	2020-04-14	2018-12-11	2020-04-14			ERX4023684														HiSeq X Ten
ERR4022297		Unknown				Mycobacterium avium	not applicable	WGS		302	318755564	PRJEB21813	SAMEA5164860			139779314			WELLCOME SANGER INSTITUTE				public	sra,cram	ncbi,s3,gs	s3.us-east-1,ncbi.public,gs.US		2020-04-14	2020-04-14	2018-12-11	2020-04-14			ERX4023685														HiSeq X Ten
ERR4022298		Unknown				Mycobacterium avium		WGS		302	415952754	PRJEB21813	SAMEA5164941			180925531			WELLCOME SANGER INSTITUTE				public	cram,sra	s3,ncbi,gs	s3.us-east-1,gs.US,ncbi.public		2020-04-14	2020-04-14	2018-12-11	2020-04-14			ERX4023686														HiSeq X Ten
ERR4022299		Unknown				Mycobacterium avium	not applicable	WGS		302	337501006	PRJEB21813	SAMEA5164863			143733941			WELLCOME SANGER INSTITUTE				public	sra,cram	s3,gs,ncbi	s3.us-east-1,gs.US,ncbi.public		2020-04-14	2020-04-14	2018-12-11	2020-04-14			ERX4023687														HiSeq X Ten
ERR4022300		Unknown				Mycobacterium avium		WGS		302	459809194	PRJEB21813	SAMEA5164942			193996296			WELLCOME SANGER INSTITUTE				public	cram,sra	s3,gs,ncbi	s3.us-east-1,ncbi.public,gs.US		2020-04-14	2020-04-14	2018-12-11	2020-04-14			ERX4023688														HiSeq X Ten
ERR4022301		Unknown				Mycobacterium avium	not applicable	WGS		302	363025442	PRJEB21813	SAMEA5164866			157477604			WELLCOME SANGER INSTITUTE				public	sra,cram	ncbi,s3,gs	ncbi.public,s3.us-east-1,gs.US		2020-04-14	2020-04-14	2018-12-11	2020-04-14			ERX4023689														HiSeq X Ten
ERR4022302		Unknown				Mycobacterium avium		WGS		302	389246290	PRJEB21813	SAMEA5164943			169025079			WELLCOME SANGER INSTITUTE				public	sra,cram	gs,s3,ncbi	ncbi.public,gs.US,s3.us-east-1		2020-04-14	2020-04-14	2018-12-11	2020-04-14			ERX4023690														HiSeq X Ten
ERR4022303		Unknown				Mycobacterium avium	not applicable	WGS		302	328578114	PRJEB21813	SAMEA5164867			140136669			WELLCOME SANGER INSTITUTE				public	sra,cram	s3,gs,ncbi	gs.US,s3.us-east-1,ncbi.public		2020-04-14	2020-04-14	2018-12-11	2020-04-14			ERX4023691														HiSeq X Ten
ERR4022304		Unknown				Mycobacterium avium		WGS		302	456612222	PRJEB21813	SAMEA5164945			194055598			WELLCOME SANGER INSTITUTE				public	cram,sra	gs,s3,ncbi	ncbi.public,gs.US,s3.us-east-1		2020-04-14	2020-04-14	2018-12-11	2020-04-14			ERX4023692														HiSeq X Ten
ERR4022305		Unknown				Mycobacterium avium	not applicable	WGS		302	295256340	PRJEB21813	SAMEA5164868			127621384			WELLCOME SANGER INSTITUTE				public	cram,sra	ncbi,s3,gs	s3.us-east-1,ncbi.public,gs.US		2020-04-14	2020-04-14	2018-12-11	2020-04-14			ERX4023693														HiSeq X Ten
ERR4022306		Unknown				Mycobacterium avium		WGS		302	420064182	PRJEB21813	SAMEA5164946			180513708			WELLCOME SANGER INSTITUTE				public	sra,cram	gs,s3,ncbi	ncbi.public,s3.us-east-1,gs.US		2020-04-14	2020-04-14	2018-12-11	2020-04-14			ERX4023694														HiSeq X Ten
ERR4022307		Unknown				Mycobacterium avium	not applicable	WGS		302	347696224	PRJEB21813	SAMEA5164872			150241672			WELLCOME SANGER INSTITUTE				public	sra,cram	s3,ncbi,gs	s3.us-east-1,ncbi.public,gs.US		2020-04-14	2020-04-14	2018-12-11	2020-04-14			ERX4023695														HiSeq X Ten
ERR4022308		Unknown				Mycobacterium avium		WGS		302	425147748	PRJEB21813	SAMEA5164947			184768386			WELLCOME SANGER INSTITUTE				public	sra,cram	ncbi,gs,s3	s3.us-east-1,gs.US,ncbi.public		2020-04-14	2020-04-14	2018-12-11	2020-04-14			ERX4023696														HiSeq X Ten
ERR4022309		Unknown				Mycobacterium avium	not applicable	WGS		302	341680082	PRJEB21813	SAMEA5164875			149243554			WELLCOME SANGER INSTITUTE				public	cram,sra	s3,ncbi,gs	s3.us-east-1,gs.US,ncbi.public		2020-04-14	2020-04-14	2018-12-11	2020-04-14			ERX4023697														HiSeq X Ten
ERR4022310		Unknown				Mycobacterium avium		WGS		302	389093780	PRJEB21813	SAMEA5164948			169527596			WELLCOME SANGER INSTITUTE				public	cram,sra	gs,s3,ncbi	ncbi.public,gs.US,s3.us-east-1		2020-04-14	2020-04-14	2018-12-11	2020-04-14			ERX4023698														HiSeq X Ten
ERR4022311		Unknown				Mycobacterium avium	not applicable	WGS		302	314548704	PRJEB21813	SAMEA5164879			137056372			WELLCOME SANGER INSTITUTE				public	cram,sra	s3,gs,ncbi	s3.us-east-1,ncbi.public,gs.US		2020-04-14	2020-04-14	2018-12-11	2020-04-14			ERX4023699														HiSeq X Ten
ERR4022312		Unknown				Mycobacterium avium		WGS		302	368063104	PRJEB21813	SAMEA5164949			159994571			WELLCOME SANGER INSTITUTE				public	sra,cram	gs,s3,ncbi	s3.us-east-1,ncbi.public,gs.US		2020-04-14	2020-04-14	2018-12-11	2020-04-14			ERX4023700														HiSeq X Ten
ERR4022313		Unknown				Mycobacterium avium	not applicable	WGS		302	365078438	PRJEB21813	SAMEA5164880			159398564			WELLCOME SANGER INSTITUTE				public	sra,cram	gs,s3,ncbi	ncbi.public,gs.US,s3.us-east-1		2020-04-14	2020-04-14	2018-12-11	2020-04-14			ERX4023701														HiSeq X Ten
ERR4022314		Unknown				Mycobacterium avium		WGS		302	440764470	PRJEB21813	SAMEA5164950			188365507			WELLCOME SANGER INSTITUTE				public	cram,sra	gs,ncbi,s3	ncbi.public,s3.us-east-1,gs.US		2020-04-14	2020-04-14	2018-12-11	2020-04-14			ERX4023702														HiSeq X Ten
ERR4022315		Unknown				Mycobacterium avium	not applicable	WGS		302	350984400	PRJEB21813	SAMEA5164882			152458472			WELLCOME SANGER INSTITUTE				public	sra,cram	gs,ncbi,s3	gs.US,s3.us-east-1,ncbi.public		2020-04-14	2020-04-14	2018-12-11	2020-04-14			ERX4023703														HiSeq X Ten
ERR4022316		Unknown				Mycobacterium avium		WGS		302	424755450	PRJEB21813	SAMEA5164952			182433039			WELLCOME SANGER INSTITUTE				public	cram,sra	gs,s3,ncbi	gs.US,ncbi.public,s3.us-east-1		2020-04-14	2020-04-14	2018-12-11	2020-04-14			ERX4023704														HiSeq X Ten
ERR4022317		Unknown				Mycobacterium avium	not applicable	WGS		302	366133626	PRJEB21813	SAMEA5164885			159087374			WELLCOME SANGER INSTITUTE				public	cram,sra	gs,s3,ncbi	s3.us-east-1,gs.US,ncbi.public		2020-04-14	2020-04-14	2018-12-11	2020-04-14			ERX4023705														HiSeq X Ten
ERR4022318		Unknown				Mycobacterium avium		WGS		302	458833432	PRJEB21813	SAMEA5164953			193376500			WELLCOME SANGER INSTITUTE				public	cram,sra	ncbi,s3,gs	gs.US,ncbi.public,s3.us-east-1		2020-04-14	2020-04-14	2018-12-11	2020-04-14			ERX4023706														HiSeq X Ten
ERR4022319		Unknown				Mycobacterium avium	not applicable	WGS		302	313379964	PRJEB21813	SAMEA5164886			135363075			WELLCOME SANGER INSTITUTE				public	cram,sra	gs,ncbi,s3	gs.US,s3.us-east-1,ncbi.public		2020-04-14	2020-04-14	2018-12-11	2020-04-14			ERX4023707														HiSeq X Ten
ERR4022320		Unknown				Mycobacterium avium		WGS		302	390977354	PRJEB21813	SAMEA5164955			167184301			WELLCOME SANGER INSTITUTE				public	sra,cram	ncbi,gs,s3	s3.us-east-1,gs.US,ncbi.public		2020-04-14	2020-04-14	2018-12-11	2020-04-14			ERX4023708														HiSeq X Ten
ERR4022321		Unknown				Mycobacterium avium	not applicable	WGS		302	409708602	PRJEB21813	SAMEA5164890			176759628			WELLCOME SANGER INSTITUTE				public	cram,sra	ncbi,gs,s3	ncbi.public,s3.us-east-1,gs.US		2020-04-14	2020-04-14	2018-12-11	2020-04-14			ERX4023709														HiSeq X Ten
ERR4022322		Unknown				Mycobacterium avium		WGS		302	400498810	PRJEB21813	SAMEA5164956			172258100			WELLCOME SANGER INSTITUTE				public	sra,cram	s3,gs,ncbi	gs.US,ncbi.public,s3.us-east-1		2020-04-14	2020-04-14	2018-12-11	2020-04-14			ERX4023710														HiSeq X Ten
ERR4022323		Unknown				Mycobacterium avium	not applicable	WGS		302	352419202	PRJEB21813	SAMEA5164891			151986024			WELLCOME SANGER INSTITUTE				public	cram,sra	gs,ncbi,s3	ncbi.public,gs.US,s3.us-east-1		2020-04-14	2020-04-14	2018-12-11	2020-04-14			ERX4023711														HiSeq X Ten
ERR4022324		Unknown				Mycobacterium avium		WGS		302	432128176	PRJEB21813	SAMEA5164957			185277021			WELLCOME SANGER INSTITUTE				public	sra,cram	gs,s3,ncbi	s3.us-east-1,ncbi.public,gs.US		2020-04-14	2020-04-14	2018-12-11	2020-04-14			ERX4023712														HiSeq X Ten
ERR4022325		Unknown				Mycobacterium avium	not applicable	WGS		302	12346666	PRJEB21813	SAMEA5164894			5123454			WELLCOME SANGER INSTITUTE				public	sra,cram	s3,gs,ncbi	ncbi.public,gs.US,s3.us-east-1		2020-04-14	2020-04-14	2018-12-11	2020-04-14			ERX4023713														HiSeq X Ten
ERR4022326		Unknown				Mycobacterium avium		WGS		302	366893458	PRJEB21813	SAMEA5164958			164176662			WELLCOME SANGER INSTITUTE				public	sra,cram	s3,ncbi,gs	gs.US,s3.us-east-1,ncbi.public		2020-04-14	2020-04-14	2018-12-11	2020-04-14			ERX4023714														HiSeq X Ten
ERR4022327		Unknown				Mycobacterium avium	not applicable	WGS		302	347207286	PRJEB21813	SAMEA5164899			148462082			WELLCOME SANGER INSTITUTE				public	sra,cram	ncbi,gs,s3	s3.us-east-1,gs.US,ncbi.public		2020-04-14	2020-04-14	2018-12-11	2020-04-14			ERX4023715														HiSeq X Ten
ERR4022328		Unknown				Mycobacterium avium		WGS		302	300396078	PRJEB21813	SAMEA5164959			129669755			WELLCOME SANGER INSTITUTE				public	sra,cram	ncbi,gs,s3	gs.US,s3.us-east-1,ncbi.public		2020-04-14	2020-04-14	2018-12-11	2020-04-14			ERX4023716														HiSeq X Ten
ERR4022329		Unknown				Mycobacterium avium	not applicable	WGS		302	313860144	PRJEB21813	SAMEA5164901			137757763			WELLCOME SANGER INSTITUTE				public	cram,sra	gs,ncbi,s3	gs.US,s3.us-east-1,ncbi.public		2020-04-14	2020-04-14	2018-12-11	2020-04-14			ERX4023717														HiSeq X Ten
ERR4022330		Unknown				Mycobacterium avium		WGS		302	436562140	PRJEB21813	SAMEA5164960			187101128			WELLCOME SANGER INSTITUTE				public	sra,cram	ncbi,gs,s3	ncbi.public,s3.us-east-1,gs.US		2020-04-14	2020-04-14	2018-12-11	2020-04-14			ERX4023718														HiSeq X Ten
ERR4022331		Unknown				Mycobacterium avium	not applicable	WGS		302	418114470	PRJEB21813	SAMEA5164903			177923182			WELLCOME SANGER INSTITUTE				public	sra,cram	gs,s3,ncbi	gs.US,s3.us-east-1,ncbi.public		2020-04-14	2020-04-14	2018-12-11	2020-04-14			ERX4023719														HiSeq X Ten
ERR4022332		Unknown				Mycobacterium avium		WGS		302	401288238	PRJEB21813	SAMEA5164961			172171702			WELLCOME SANGER INSTITUTE				public	sra,cram	gs,ncbi,s3	gs.US,s3.us-east-1,ncbi.public		2020-04-14	2020-04-14	2018-12-11	2020-04-14			ERX4023720														HiSeq X Ten
ERR4022333		Unknown				Mycobacterium avium	not applicable	WGS		302	411666468	PRJEB21813	SAMEA5164904			178379519			WELLCOME SANGER INSTITUTE				public	cram,sra	gs,ncbi,s3	s3.us-east-1,gs.US,ncbi.public		2020-04-14	2020-04-14	2018-12-11	2020-04-14			ERX4023721														HiSeq X Ten
ERR4022334		Unknown				Mycobacterium avium		WGS		302	435229414	PRJEB21813	SAMEA5164962			187127497			WELLCOME SANGER INSTITUTE				public	sra,cram	s3,gs,ncbi	gs.US,ncbi.public,s3.us-east-1		2020-04-14	2020-04-14	2018-12-11	2020-04-14			ERX4023722														HiSeq X Ten
ERR4022335		Unknown				Mycobacterium avium		WGS		302	360634206	PRJEB21813	SAMEA5164913			153269151			WELLCOME SANGER INSTITUTE				public	cram,sra	s3,ncbi,gs	gs.US,ncbi.public,s3.us-east-1		2020-04-14	2020-04-14	2018-12-11	2020-04-14			ERX4023723														HiSeq X Ten
ERR4022336		Unknown				Mycobacterium avium		WGS		302	385736144	PRJEB21813	SAMEA5164965			167927574			WELLCOME SANGER INSTITUTE				public	sra,cram	s3,ncbi,gs	gs.US,ncbi.public,s3.us-east-1		2020-04-14	2020-04-14	2018-12-11	2020-04-14			ERX4023724														HiSeq X Ten
ERR4022337		Unknown				Mycobacterium avium		WGS		302	348277876	PRJEB21813	SAMEA5164914			150806269			WELLCOME SANGER INSTITUTE				public	cram,sra	gs,ncbi,s3	gs.US,s3.us-east-1,ncbi.public		2020-04-14	2020-04-14	2018-12-11	2020-04-14			ERX4023725														HiSeq X Ten
ERR4022338		Unknown				Mycobacterium avium		WGS		302	392340582	PRJEB21813	SAMEA5164966			170852159			WELLCOME SANGER INSTITUTE				public	cram,sra	gs,ncbi,s3	s3.us-east-1,gs.US,ncbi.public		2020-04-14	2020-04-14	2018-12-11	2020-04-14			ERX4023726														HiSeq X Ten
ERR4022339		Unknown				Mycobacterium avium		WGS		302	383434300	PRJEB21813	SAMEA5164915			161428561			WELLCOME SANGER INSTITUTE				public	cram,sra	gs,s3,ncbi	gs.US,ncbi.public,s3.us-east-1		2020-04-14	2020-04-14	2018-12-11	2020-04-14			ERX4023727														HiSeq X Ten
ERR4022340		Unknown				Mycobacterium avium		WGS		302	420719220	PRJEB21813	SAMEA5164967			183209986			WELLCOME SANGER INSTITUTE				public	cram,sra	ncbi,gs,s3	gs.US,ncbi.public,s3.us-east-1		2020-04-14	2020-04-14	2018-12-11	2020-04-14			ERX4023728														HiSeq X Ten
ERR4022341		Unknown				Mycobacterium avium		WGS		302	302245828	PRJEB21813	SAMEA5164916			130906484			WELLCOME SANGER INSTITUTE				public	sra,cram	gs,ncbi,s3	s3.us-east-1,ncbi.public,gs.US		2020-04-14	2020-04-14	2018-12-11	2020-04-14			ERX4023729														HiSeq X Ten
ERR4022342		Unknown				Mycobacterium avium		WGS		302	427913162	PRJEB21813	SAMEA5164968			184289436			WELLCOME SANGER INSTITUTE				public	sra,cram	s3,gs,ncbi	s3.us-east-1,gs.US,ncbi.public		2020-04-14	2020-04-14	2018-12-11	2020-04-14			ERX4023730														HiSeq X Ten
ERR4022343		Unknown				Mycobacterium avium		WGS		302	342122512	PRJEB21813	SAMEA5164917			146845024			WELLCOME SANGER INSTITUTE				public	sra,cram	gs,ncbi,s3	ncbi.public,s3.us-east-1,gs.US		2020-04-14	2020-04-14	2018-12-11	2020-04-14			ERX4023731														HiSeq X Ten
ERR4022344		Unknown				Mycobacterium avium		WGS		302	400986540	PRJEB21813	SAMEA5164970			171398218			WELLCOME SANGER INSTITUTE				public	sra,cram	ncbi,gs,s3	s3.us-east-1,ncbi.public,gs.US		2020-04-14	2020-04-14	2018-12-11	2020-04-14			ERX4023732														HiSeq X Ten
ERR4022345		Unknown				Mycobacterium avium		WGS		302	320571188	PRJEB21813	SAMEA5164919			140023374			WELLCOME SANGER INSTITUTE				public	sra,cram	gs,ncbi,s3	gs.US,s3.us-east-1,ncbi.public		2020-04-14	2020-04-14	2018-12-11	2020-04-14			ERX4023733														HiSeq X Ten
ERR4022346		Unknown				Mycobacterium avium		WGS		302	434141006	PRJEB21813	SAMEA5164971			187035001			WELLCOME SANGER INSTITUTE				public	cram,sra	ncbi,gs,s3	s3.us-east-1,gs.US,ncbi.public		2020-04-14	2020-04-14	2018-12-11	2020-04-14			ERX4023734														HiSeq X Ten
ERR4022347		Unknown				Mycobacterium avium		WGS		302	392872404	PRJEB21813	SAMEA5164922			167477098			WELLCOME SANGER INSTITUTE				public	cram,sra	s3,ncbi,gs	ncbi.public,s3.us-east-1,gs.US		2020-04-14	2020-04-14	2018-12-11	2020-04-14			ERX4023735														HiSeq X Ten
ERR4022348		Unknown				Mycobacterium avium		WGS		302	390322014	PRJEB21813	SAMEA5164972			168038209			WELLCOME SANGER INSTITUTE				public	sra,cram	gs,ncbi,s3	ncbi.public,s3.us-east-1,gs.US		2020-04-14	2020-04-14	2018-12-11	2020-04-14			ERX4023736														HiSeq X Ten
ERR4022349		Unknown				Mycobacterium avium		WGS		302	370070196	PRJEB21813	SAMEA5164923			161558866			WELLCOME SANGER INSTITUTE				public	sra,cram	ncbi,s3,gs	gs.US,s3.us-east-1,ncbi.public		2020-04-14	2020-04-14	2018-12-11	2020-04-14			ERX4023737														HiSeq X Ten
ERR4022350		Unknown				Mycobacterium avium		WGS		302	361439036	PRJEB21813	SAMEA5164973			157317446			WELLCOME SANGER INSTITUTE				public	sra,cram	gs,s3,ncbi	gs.US,s3.us-east-1,ncbi.public		2020-04-14	2020-04-14	2018-12-11	2020-04-14			ERX4023738														HiSeq X Ten
ERR4022351		Unknown				Mycobacterium avium		WGS		302	307435698	PRJEB21813	SAMEA5164925			133722746			WELLCOME SANGER INSTITUTE				public	sra,cram	s3,ncbi,gs	s3.us-east-1,ncbi.public,gs.US		2020-04-14	2020-04-14	2018-12-11	2020-04-14			ERX4023739														HiSeq X Ten
ERR4022352		Unknown				Mycobacterium avium		WGS		302	414037168	PRJEB21813	SAMEA5164974			177223009			WELLCOME SANGER INSTITUTE				public	sra,cram	ncbi,gs,s3	ncbi.public,gs.US,s3.us-east-1		2020-04-14	2020-04-14	2018-12-11	2020-04-14			ERX4023740														HiSeq X Ten
ERR4022353		Unknown				Mycobacterium avium		WGS		302	430428520	PRJEB21813	SAMEA5164976			183593064			WELLCOME SANGER INSTITUTE				public	cram,sra	ncbi,s3,gs	s3.us-east-1,gs.US,ncbi.public		2020-04-14	2020-04-14	2018-12-11	2020-04-14			ERX4023741														HiSeq X Ten
ERR4022354		Unknown				Mycobacterium avium		WGS		302	391831410	PRJEB21813	SAMEA5164927			170466517			WELLCOME SANGER INSTITUTE				public	cram,sra	ncbi,gs,s3	gs.US,ncbi.public,s3.us-east-1		2020-04-14	2020-04-14	2018-12-11	2020-04-14			ERX4023742														HiSeq X Ten
ERR4022355		Unknown				Mycobacterium avium		WGS		302	421248324	PRJEB21813	SAMEA5164977			180212401			WELLCOME SANGER INSTITUTE				public	sra,cram	ncbi,s3,gs	s3.us-east-1,ncbi.public,gs.US		2020-04-14	2020-04-14	2018-12-11	2020-04-14			ERX4023743														HiSeq X Ten
ERR4022356		Unknown				Mycobacterium avium		WGS		302	352975486	PRJEB21813	SAMEA5164930			153341374			WELLCOME SANGER INSTITUTE				public	cram,sra	ncbi,gs,s3	ncbi.public,s3.us-east-1,gs.US		2020-04-14	2020-04-14	2018-12-11	2020-04-14			ERX4023744														HiSeq X Ten
ERR4022357		Unknown				Mycobacterium avium		WGS		302	408843070	PRJEB21813	SAMEA5164978			176427804			WELLCOME SANGER INSTITUTE				public	cram,sra	s3,gs,ncbi	s3.us-east-1,gs.US,ncbi.public		2020-04-14	2020-04-14	2018-12-11	2020-04-14			ERX4023745														HiSeq X Ten
ERR4022358		Unknown				Mycobacterium avium		WGS		302	297762638	PRJEB21813	SAMEA5164932			129355114			WELLCOME SANGER INSTITUTE				public	sra,cram	ncbi,s3,gs	s3.us-east-1,gs.US,ncbi.public		2020-04-14	2020-04-14	2018-12-11	2020-04-14			ERX4023746														HiSeq X Ten
ERR4022359		Unknown				Mycobacterium avium		WGS		302	388119528	PRJEB21813	SAMEA5164979			166933070			WELLCOME SANGER INSTITUTE				public	sra,cram	gs,ncbi,s3	ncbi.public,s3.us-east-1,gs.US		2020-04-14	2020-04-14	2018-12-11	2020-04-14			ERX4023747														HiSeq X Ten
ERR4022360		Unknown				Mycobacterium avium		WGS		302	332241676	PRJEB21813	SAMEA5164934			141370326			WELLCOME SANGER INSTITUTE				public	cram,sra	s3,gs,ncbi	s3.us-east-1,ncbi.public,gs.US		2020-04-14	2020-04-14	2018-12-11	2020-04-14			ERX4023748														HiSeq X Ten
ERR4022361		Unknown				Mycobacterium avium		WGS		302	447402128	PRJEB21813	SAMEA5164980			191516056			WELLCOME SANGER INSTITUTE				public	cram,sra	gs,s3,ncbi	ncbi.public,s3.us-east-1,gs.US		2020-04-14	2020-04-14	2018-12-11	2020-04-14			ERX4023749														HiSeq X Ten
ERR4022362		Unknown				Mycobacterium avium		WGS		302	387810582	PRJEB21813	SAMEA5164935			164758503			WELLCOME SANGER INSTITUTE				public	cram,sra	ncbi,gs,s3	gs.US,ncbi.public,s3.us-east-1		2020-04-14	2020-04-14	2018-12-11	2020-04-14			ERX4023750														HiSeq X Ten
ERR4022363		Unknown				Mycobacterium avium		WGS		302	432684460	PRJEB21813	SAMEA5164981			186043465			WELLCOME SANGER INSTITUTE				public	sra,cram	ncbi,s3,gs	s3.us-east-1,gs.US,ncbi.public		2020-04-14	2020-04-14	2018-12-11	2020-04-14			ERX4023751														HiSeq X Ten
ERR4022364		Unknown				Mycobacterium avium		WGS		302	358837608	PRJEB21813	SAMEA5164938			157046481			WELLCOME SANGER INSTITUTE				public	cram,sra	ncbi,gs,s3	gs.US,s3.us-east-1,ncbi.public		2020-04-14	2020-04-14	2018-12-11	2020-04-14			ERX4023752														HiSeq X Ten
ERR4022365		Unknown				Mycobacterium avium		WGS		302	446417910	PRJEB21813	SAMEA5164983			191038611			WELLCOME SANGER INSTITUTE				public	sra,cram	s3,ncbi,gs	ncbi.public,gs.US,s3.us-east-1		2020-04-14	2020-04-14	2018-12-11	2020-04-14			ERX4023753														HiSeq X Ten
ERR4022366		Unknown				Mycobacterium avium		WGS		302	395102070	PRJEB21813	SAMEA5164944			170074464			WELLCOME SANGER INSTITUTE				public	sra,cram	ncbi,gs,s3	ncbi.public,s3.us-east-1,gs.US		2020-04-14	2020-04-14	2018-12-11	2020-04-14			ERX4023754														HiSeq X Ten
ERR4022367		Unknown				Mycobacterium avium		WGS		302	394548806	PRJEB21813	SAMEA5164984			169366472			WELLCOME SANGER INSTITUTE				public	cram,sra	gs,ncbi,s3	ncbi.public,gs.US,s3.us-east-1		2020-04-14	2020-04-14	2018-12-11	2020-04-14			ERX4023755														HiSeq X Ten
ERR4022368		Unknown				Mycobacterium avium		WGS		302	324137808	PRJEB21813	SAMEA5164951			141018395			WELLCOME SANGER INSTITUTE				public	cram,sra	gs,s3,ncbi	ncbi.public,s3.us-east-1,gs.US		2020-04-14	2020-04-14	2018-12-11	2020-04-14			ERX4023756														HiSeq X Ten
ERR4022369		Unknown				Mycobacterium avium		WGS		302	388721414	PRJEB21813	SAMEA5164985			167091269			WELLCOME SANGER INSTITUTE				public	cram,sra	s3,gs,ncbi	gs.US,ncbi.public,s3.us-east-1		2020-04-14	2020-04-14	2018-12-11	2020-04-14			ERX4023757														HiSeq X Ten
ERR4022370		Unknown				Mycobacterium avium		WGS		302	387135914	PRJEB21813	SAMEA5164954			163264411			WELLCOME SANGER INSTITUTE				public	cram,sra	gs,s3,ncbi	s3.us-east-1,gs.US,ncbi.public		2020-04-14	2020-04-14	2018-12-11	2020-04-14			ERX4023758														HiSeq X Ten
ERR4022371		Unknown				Mycobacterium avium		WGS		302	475212402	PRJEB21813	SAMEA5164986			201770102			WELLCOME SANGER INSTITUTE				public	sra,cram	ncbi,s3,gs	gs.US,ncbi.public,s3.us-east-1		2020-04-14	2020-04-14	2018-12-11	2020-04-14			ERX4023759														HiSeq X Ten
ERR4022372		Unknown				Mycobacterium avium		WGS		302	352663218	PRJEB21813	SAMEA5164963			154138384			WELLCOME SANGER INSTITUTE				public	sra,cram	gs,ncbi,s3	ncbi.public,s3.us-east-1,gs.US		2020-04-14	2020-04-14	2018-12-11	2020-04-14			ERX4023760														HiSeq X Ten
ERR4022373		Unknown				Mycobacterium avium		WGS		302	406329826	PRJEB21813	SAMEA5164987			174577604			WELLCOME SANGER INSTITUTE				public	cram,sra	gs,s3,ncbi	ncbi.public,gs.US,s3.us-east-1		2020-04-14	2020-04-14	2018-12-11	2020-04-14			ERX4023761														HiSeq X Ten
ERR4022374		Unknown				Mycobacterium avium		WGS		302	344187286	PRJEB21813	SAMEA5164964			149584357			WELLCOME SANGER INSTITUTE				public	sra,cram	gs,s3,ncbi	s3.us-east-1,ncbi.public,gs.US		2020-04-14	2020-04-14	2018-12-11	2020-04-14			ERX4023762														HiSeq X Ten
ERR4022375		Unknown				Mycobacterium avium		WGS		302	395957938	PRJEB21813	SAMEA5164988			165825501			WELLCOME SANGER INSTITUTE				public	sra,cram	gs,ncbi,s3	gs.US,ncbi.public,s3.us-east-1		2020-04-14	2020-04-14	2018-12-11	2020-04-14			ERX4023763														HiSeq X Ten
ERR4022376		Unknown				Mycobacterium avium		WGS		302	341796352	PRJEB21813	SAMEA5164969			149095209			WELLCOME SANGER INSTITUTE				public	cram,sra	ncbi,gs,s3	s3.us-east-1,gs.US,ncbi.public		2020-04-14	2020-04-14	2018-12-11	2020-04-14			ERX4023764														HiSeq X Ten
ERR4022377		Unknown				Mycobacterium avium		WGS		302	410240122	PRJEB21813	SAMEA5164990			177102104			WELLCOME SANGER INSTITUTE				public	cram,sra	s3,gs,ncbi	gs.US,s3.us-east-1,ncbi.public		2020-04-14	2020-04-14	2018-12-11	2020-04-14			ERX4023765														HiSeq X Ten
ERR4022378		Unknown				Mycobacterium avium		WGS		302	353160914	PRJEB21813	SAMEA5164975			152505346			WELLCOME SANGER INSTITUTE				public	cram,sra	s3,ncbi,gs	s3.us-east-1,gs.US,ncbi.public		2020-04-14	2020-04-14	2018-12-11	2020-04-14			ERX4023766														HiSeq X Ten
ERR4022379		Unknown				Mycobacterium avium		WGS		302	416788086	PRJEB21813	SAMEA5164992			177151992			WELLCOME SANGER INSTITUTE				public	cram,sra	gs,s3,ncbi	ncbi.public,s3.us-east-1,gs.US		2020-04-14	2020-04-14	2018-12-11	2020-04-14			ERX4023767														HiSeq X Ten
ERR4022380		Unknown				Mycobacterium avium		WGS		302	366147820	PRJEB21813	SAMEA5164982			157440060			WELLCOME SANGER INSTITUTE				public	cram,sra	s3,gs,ncbi	ncbi.public,gs.US,s3.us-east-1		2020-04-14	2020-04-14	2018-12-11	2020-04-14			ERX4023768														HiSeq X Ten
ERR4022381		Unknown				Mycobacterium avium		WGS		302	481499136	PRJEB21813	SAMEA5164993			204533347			WELLCOME SANGER INSTITUTE				public	cram,sra	ncbi,s3,gs	ncbi.public,s3.us-east-1,gs.US		2020-04-14	2020-04-14	2018-12-11	2020-04-14			ERX4023769														HiSeq X Ten
ERR4022382		Unknown				Mycobacterium avium		WGS		302	445777368	PRJEB21813	SAMEA5164989			190026387			WELLCOME SANGER INSTITUTE				public	sra,cram	gs,s3,ncbi	gs.US,s3.us-east-1,ncbi.public		2020-04-14	2020-04-14	2018-12-11	2020-04-14			ERX4023770														HiSeq X Ten
ERR4022383		Unknown				Mycobacterium avium		WGS		302	350864506	PRJEB21813	SAMEA5164994			151995304			WELLCOME SANGER INSTITUTE				public	cram,sra	gs,s3,ncbi	s3.us-east-1,ncbi.public,gs.US		2020-04-14	2020-04-14	2018-12-11	2020-04-14			ERX4023771														HiSeq X Ten
ERR4022384		Unknown				Mycobacterium avium		WGS		302	349690632	PRJEB21813	SAMEA5164991			150457237			WELLCOME SANGER INSTITUTE				public	sra,cram	s3,ncbi,gs	s3.us-east-1,ncbi.public,gs.US		2020-04-14	2020-04-14	2018-12-11	2020-04-14			ERX4023772														HiSeq X Ten
ERR4022385		Unknown				Mycobacterium avium		WGS		302	407078182	PRJEB21813	SAMEA5164995			174530522			WELLCOME SANGER INSTITUTE				public	sra,cram	s3,ncbi,gs	s3.us-east-1,gs.US,ncbi.public		2020-04-14	2020-04-14	2018-12-11	2020-04-14			ERX4023773														HiSeq X Ten
ERR4022386		Unknown				Mycobacterium avium		WGS		302	371939576	PRJEB21813	SAMEA5165001			161887871			WELLCOME SANGER INSTITUTE				public	cram,sra	ncbi,s3,gs	ncbi.public,s3.us-east-1,gs.US		2020-04-14	2020-04-14	2018-12-11	2020-04-14			ERX4023774														HiSeq X Ten
ERR4022387		Unknown				Mycobacterium avium		WGS		302	373078418	PRJEB21813	SAMEA5164996			160159682			WELLCOME SANGER INSTITUTE				public	cram,sra	ncbi,gs,s3	s3.us-east-1,gs.US,ncbi.public		2020-04-14	2020-04-14	2018-12-11	2020-04-14			ERX4023775														HiSeq X Ten
ERR4022388		Unknown				Mycobacterium avium	not applicable	WGS		302	347268894	PRJEB21813	SAMEA5164844			150781919			WELLCOME SANGER INSTITUTE				public	sra,cram	ncbi,gs,s3	ncbi.public,gs.US,s3.us-east-1		2020-04-14	2020-04-14	2018-12-11	2020-04-14			ERX4023776														HiSeq X Ten
ERR4022389		Unknown				Mycobacterium avium		WGS		302	429233204	PRJEB21813	SAMEA5164997			184014476			WELLCOME SANGER INSTITUTE				public	sra,cram	gs,ncbi,s3	gs.US,ncbi.public,s3.us-east-1		2020-04-14	2020-04-14	2018-12-11	2020-04-14			ERX4023777														HiSeq X Ten
ERR4022390		Unknown				Mycobacterium avium	not applicable	WGS		302	336778018	PRJEB21813	SAMEA5164846			146028497			WELLCOME SANGER INSTITUTE				public	sra,cram	gs,ncbi,s3	ncbi.public,s3.us-east-1,gs.US		2020-04-14	2020-04-14	2018-12-11	2020-04-14			ERX4023778														HiSeq X Ten
ERR4022391		Unknown				Mycobacterium avium		WGS		302	385393978	PRJEB21813	SAMEA5164998			167176145			WELLCOME SANGER INSTITUTE				public	sra,cram	s3,gs,ncbi	s3.us-east-1,ncbi.public,gs.US		2020-04-14	2020-04-14	2018-12-11	2020-04-14			ERX4023779														HiSeq X Ten
ERR4022392		Unknown				Mycobacterium avium	not applicable	WGS		302	333345184	PRJEB21813	SAMEA5164850			143527668			WELLCOME SANGER INSTITUTE				public	cram,sra	s3,ncbi,gs	s3.us-east-1,ncbi.public,gs.US		2020-04-14	2020-04-14	2018-12-11	2020-04-14			ERX4023780														HiSeq X Ten
ERR4022393		Unknown				Mycobacterium avium		WGS		302	406824200	PRJEB21813	SAMEA5164999			176743219			WELLCOME SANGER INSTITUTE				public	cram,sra	s3,gs,ncbi	s3.us-east-1,ncbi.public,gs.US		2020-04-14	2020-04-14	2018-12-11	2020-04-14			ERX4023781														HiSeq X Ten
ERR4022394		Unknown				Mycobacterium avium	not applicable	WGS		302	362727368	PRJEB21813	SAMEA5164853			156639882			WELLCOME SANGER INSTITUTE				public	sra,cram	s3,gs,ncbi	ncbi.public,s3.us-east-1,gs.US		2020-04-14	2020-04-14	2018-12-11	2020-04-14			ERX4023782														HiSeq X Ten
ERR4022395		Unknown				Mycobacterium avium		WGS		302	370980726	PRJEB21813	SAMEA5165000			159280530			WELLCOME SANGER INSTITUTE				public	sra,cram	s3,ncbi,gs	s3.us-east-1,ncbi.public,gs.US		2020-04-14	2020-04-14	2018-12-11	2020-04-14			ERX4023783														HiSeq X Ten
ERR4022396		Unknown				Mycobacterium avium	not applicable	WGS		302	346304608	PRJEB21813	SAMEA5164857			149403615			WELLCOME SANGER INSTITUTE				public	sra,cram	ncbi,s3,gs	gs.US,s3.us-east-1,ncbi.public		2020-04-14	2020-04-14	2018-12-11	2020-04-14			ERX4023784														HiSeq X Ten
ERR4022397		Unknown				Mycobacterium avium	not applicable	WGS		302	382163182	PRJEB21813	SAMEA5164861			164781093			WELLCOME SANGER INSTITUTE				public	cram,sra	gs,s3,ncbi	gs.US,s3.us-east-1,ncbi.public		2020-04-14	2020-04-14	2018-12-11	2020-04-14			ERX4023785														HiSeq X Ten
ERR4022398		Unknown				Mycobacterium avium		WGS		302	405305140	PRJEB21813	SAMEA5165002			174615687			WELLCOME SANGER INSTITUTE				public	cram,sra	gs,s3,ncbi	ncbi.public,gs.US,s3.us-east-1		2020-04-14	2020-04-14	2018-12-11	2020-04-14			ERX4023786														HiSeq X Ten
ERR4022399		Unknown				Mycobacterium avium	not applicable	WGS		302	342728022	PRJEB21813	SAMEA5164862			146867668			WELLCOME SANGER INSTITUTE				public	cram,sra	ncbi,s3,gs	s3.us-east-1,ncbi.public,gs.US		2020-04-14	2020-04-14	2018-12-11	2020-04-14			ERX4023787														HiSeq X Ten
ERR4022400		Unknown				Mycobacterium avium		WGS		302	396246348	PRJEB21813	SAMEA5165003			170132629			WELLCOME SANGER INSTITUTE				public	sra,cram	s3,ncbi,gs	ncbi.public,s3.us-east-1,gs.US		2020-04-14	2020-04-14	2018-12-11	2020-04-14			ERX4023788														HiSeq X Ten
ERR4022401		Unknown				Mycobacterium avium	not applicable	WGS		302	405616200	PRJEB21813	SAMEA5164864			174284042			WELLCOME SANGER INSTITUTE				public	sra,cram	ncbi,gs,s3	gs.US,ncbi.public,s3.us-east-1		2020-04-14	2020-04-14	2018-12-11	2020-04-14			ERX4023789														HiSeq X Ten
ERR4022402		Unknown				Mycobacterium avium		WGS		302	388131306	PRJEB21813	SAMEA5165004			167576761			WELLCOME SANGER INSTITUTE				public	sra,cram	s3,gs,ncbi	s3.us-east-1,ncbi.public,gs.US		2020-04-14	2020-04-14	2018-12-11	2020-04-14			ERX4023790														HiSeq X Ten
ERR4022403		Unknown				Mycobacterium avium	not applicable	WGS		302	362254738	PRJEB21813	SAMEA5164865			157332726			WELLCOME SANGER INSTITUTE				public	cram,sra	ncbi,gs,s3	gs.US,ncbi.public,s3.us-east-1		2020-04-14	2020-04-14	2018-12-11	2020-04-14			ERX4023791														HiSeq X Ten
ERR4022404		Unknown				Mycobacterium avium		WGS		302	409568172	PRJEB21813	SAMEA5165005			176923382			WELLCOME SANGER INSTITUTE				public	cram,sra	s3,gs,ncbi	s3.us-east-1,ncbi.public,gs.US		2020-04-14	2020-04-14	2018-12-11	2020-04-14			ERX4023792														HiSeq X Ten
ERR4022405		Unknown				Mycobacterium avium	not applicable	WGS		302	360764368	PRJEB21813	SAMEA5164869			154900700			WELLCOME SANGER INSTITUTE				public	cram,sra	ncbi,s3,gs	gs.US,s3.us-east-1,ncbi.public		2020-04-14	2020-04-14	2018-12-11	2020-04-14			ERX4023793														HiSeq X Ten
ERR4022406		Unknown				Mycobacterium avium	not applicable	WGS		302	319729816	PRJEB21813	SAMEA5164870			138964098			WELLCOME SANGER INSTITUTE				public	cram,sra	ncbi,s3,gs	ncbi.public,gs.US,s3.us-east-1		2020-04-14	2020-04-14	2018-12-11	2020-04-14			ERX4023794														HiSeq X Ten
ERR4022407		Unknown				Mycobacterium avium	not applicable	WGS		302	412787794	PRJEB21813	SAMEA5164871			176278778			WELLCOME SANGER INSTITUTE				public	cram,sra	gs,ncbi,s3	gs.US,s3.us-east-1,ncbi.public		2020-04-14	2020-04-14	2018-12-11	2020-04-14			ERX4023795														HiSeq X Ten
ERR4022408		Unknown				Mycobacterium avium	not applicable	WGS		302	381809238	PRJEB21813	SAMEA5164873			162475079			WELLCOME SANGER INSTITUTE				public	cram,sra	gs,s3,ncbi	s3.us-east-1,gs.US,ncbi.public		2020-04-14	2020-04-14	2018-12-11	2020-04-14			ERX4023796														HiSeq X Ten
ERR4022409		Unknown				Mycobacterium avium	not applicable	WGS		302	349701202	PRJEB21813	SAMEA5164874			152405621			WELLCOME SANGER INSTITUTE				public	sra,cram	gs,ncbi,s3	gs.US,s3.us-east-1,ncbi.public		2020-04-14	2020-04-14	2018-12-11	2020-04-14			ERX4023797														HiSeq X Ten
ERR4022410		Unknown				Mycobacterium avium	not applicable	WGS		302	358818582	PRJEB21813	SAMEA5164876			154432414			WELLCOME SANGER INSTITUTE				public	cram,sra	gs,ncbi,s3	ncbi.public,gs.US,s3.us-east-1		2020-04-14	2020-04-14	2018-12-11	2020-04-14			ERX4023798														HiSeq X Ten
ERR4022411		Unknown				Mycobacterium avium	not applicable	WGS		302	390946852	PRJEB21813	SAMEA5164877			166664247			WELLCOME SANGER INSTITUTE				public	cram,sra	ncbi,gs,s3	gs.US,s3.us-east-1,ncbi.public		2020-04-14	2020-04-14	2018-12-11	2020-04-14			ERX4023799														HiSeq X Ten
ERR4022412		Unknown				Mycobacterium avium	not applicable	WGS		302	347212420	PRJEB21813	SAMEA5164878			151179143			WELLCOME SANGER INSTITUTE				public	sra,cram	s3,gs,ncbi	gs.US,ncbi.public,s3.us-east-1		2020-04-14	2020-04-14	2018-12-11	2020-04-14			ERX4023800														HiSeq X Ten
ERR4022413		Unknown				Mycobacterium avium	not applicable	WGS		302	296361056	PRJEB21813	SAMEA5164881			129287276			WELLCOME SANGER INSTITUTE				public	cram,sra	ncbi,s3,gs	gs.US,s3.us-east-1,ncbi.public		2020-04-14	2020-04-14	2018-12-11	2020-04-14			ERX4023801														HiSeq X Ten
ERR4022414		Unknown				Mycobacterium avium	not applicable	WGS		302	311659772	PRJEB21813	SAMEA5164883			134008831			WELLCOME SANGER INSTITUTE				public	sra,cram	s3,ncbi,gs	ncbi.public,s3.us-east-1,gs.US		2020-04-14	2020-04-14	2018-12-11	2020-04-14			ERX4023802														HiSeq X Ten
ERR4022415		Unknown				Mycobacterium avium	not applicable	WGS		302	336303274	PRJEB21813	SAMEA5164884			145211524			WELLCOME SANGER INSTITUTE				public	cram,sra	s3,ncbi,gs	gs.US,s3.us-east-1,ncbi.public		2020-04-14	2020-04-14	2018-12-11	2020-04-14			ERX4023803														HiSeq X Ten
ERR4022416		Unknown				Mycobacterium avium	not applicable	WGS		302	362192828	PRJEB21813	SAMEA5164887			155593865			WELLCOME SANGER INSTITUTE				public	cram,sra	gs,ncbi,s3	ncbi.public,gs.US,s3.us-east-1		2020-04-14	2020-04-14	2018-12-11	2020-04-14			ERX4023804														HiSeq X Ten
ERR4022417		Unknown				Mycobacterium avium	not applicable	WGS		302	357047654	PRJEB21813	SAMEA5164888			153176052			WELLCOME SANGER INSTITUTE				public	sra,cram	gs,s3,ncbi	gs.US,s3.us-east-1,ncbi.public		2020-04-14	2020-04-14	2018-12-11	2020-04-14			ERX4023805														HiSeq X Ten
ERR4022418		Unknown				Mycobacterium avium	not applicable	WGS		302	316907626	PRJEB21813	SAMEA5164889			134799672			WELLCOME SANGER INSTITUTE				public	sra,cram	ncbi,gs,s3	gs.US,ncbi.public,s3.us-east-1		2020-04-14	2020-04-14	2018-12-11	2020-04-14			ERX4023806														HiSeq X Ten
ERR4022419		Unknown				Mycobacterium avium	not applicable	WGS		302	348293580	PRJEB21813	SAMEA5164892			151171665			WELLCOME SANGER INSTITUTE				public	cram,sra	gs,ncbi,s3	s3.us-east-1,gs.US,ncbi.public		2020-04-14	2020-04-14	2018-12-11	2020-04-14			ERX4023807														HiSeq X Ten
ERR4022420		Unknown				Mycobacterium avium	not applicable	WGS		302	337855856	PRJEB21813	SAMEA5164893			147096536			WELLCOME SANGER INSTITUTE				public	sra,cram	ncbi,s3,gs	gs.US,ncbi.public,s3.us-east-1		2020-04-14	2020-04-14	2018-12-11	2020-04-14			ERX4023808														HiSeq X Ten
ERR4022421		Unknown				Mycobacterium avium	not applicable	WGS		302	347211212	PRJEB21813	SAMEA5164895			149170735			WELLCOME SANGER INSTITUTE				public	sra,cram	ncbi,s3,gs	gs.US,ncbi.public,s3.us-east-1		2020-04-14	2020-04-14	2018-12-11	2020-04-14			ERX4023809														HiSeq X Ten
ERR4022422		Unknown				Mycobacterium avium	not applicable	WGS		302	313729982	PRJEB21813	SAMEA5164896			135673696			WELLCOME SANGER INSTITUTE				public	cram,sra	s3,ncbi,gs	ncbi.public,gs.US,s3.us-east-1		2020-04-14	2020-04-14	2018-12-11	2020-04-14			ERX4023810														HiSeq X Ten
ERR4022423		Unknown				Mycobacterium avium	not applicable	WGS		302	219563362	PRJEB21813	SAMEA5164897			94792735			WELLCOME SANGER INSTITUTE				public	cram,sra	ncbi,gs,s3	gs.US,ncbi.public,s3.us-east-1		2020-04-14	2020-04-14	2018-12-11	2020-04-14			ERX4023811														HiSeq X Ten
ERR4022424		Unknown				Mycobacterium avium	not applicable	WGS		302	290183042	PRJEB21813	SAMEA5164898			125111253			WELLCOME SANGER INSTITUTE				public	cram,sra	ncbi,s3,gs	ncbi.public,gs.US,s3.us-east-1		2020-04-14	2020-04-14	2018-12-11	2020-04-14			ERX4023812														HiSeq X Ten
ERR4022425		Unknown				Mycobacterium avium	not applicable	WGS		302	346846698	PRJEB21813	SAMEA5164900			150024982			WELLCOME SANGER INSTITUTE				public	cram,sra	gs,s3,ncbi	gs.US,s3.us-east-1,ncbi.public		2020-04-14	2020-04-14	2018-12-11	2020-04-14			ERX4023813														HiSeq X Ten
ERR4022426		Unknown				Mycobacterium avium	not applicable	WGS		302	359129340	PRJEB21813	SAMEA5164902			156023834			WELLCOME SANGER INSTITUTE				public	sra,cram	gs,ncbi,s3	ncbi.public,s3.us-east-1,gs.US		2020-04-14	2020-04-14	2018-12-11	2020-04-14			ERX4023814														HiSeq X Ten
ERR4022427		Unknown				Mycobacterium avium	not applicable	WGS		302	362751830	PRJEB21813	SAMEA5164905			157838107			WELLCOME SANGER INSTITUTE				public	cram,sra	s3,gs,ncbi	s3.us-east-1,ncbi.public,gs.US		2020-04-14	2020-04-14	2018-12-11	2020-04-14			ERX4023815														HiSeq X Ten
ERR4022428		Unknown				Mycobacterium avium	not applicable	WGS		302	367233510	PRJEB21813	SAMEA5164906			160084230			WELLCOME SANGER INSTITUTE				public	cram,sra	ncbi,s3,gs	ncbi.public,s3.us-east-1,gs.US		2020-04-14	2020-04-14	2018-12-11	2020-04-14			ERX4023816														HiSeq X Ten
ERR4022429		Unknown				Mycobacterium avium	not applicable	WGS		302	378434690	PRJEB21813	SAMEA5164907			164264459			WELLCOME SANGER INSTITUTE				public	cram,sra	s3,ncbi,gs	gs.US,ncbi.public,s3.us-east-1		2020-04-14	2020-04-14	2018-12-11	2020-04-14			ERX4023817														HiSeq X Ten
ERR4022430		Unknown				Mycobacterium avium	not applicable	WGS		302	333965794	PRJEB21813	SAMEA5164908			146212017			WELLCOME SANGER INSTITUTE				public	sra,cram	ncbi,s3,gs	s3.us-east-1,gs.US,ncbi.public		2020-04-14	2020-04-14	2018-12-11	2020-04-14			ERX4023818														HiSeq X Ten
ERR4022431		Unknown				Mycobacterium avium	not applicable	WGS		302	350330268	PRJEB21813	SAMEA5164909			151238273			WELLCOME SANGER INSTITUTE				public	sra,cram	gs,s3,ncbi	s3.us-east-1,gs.US,ncbi.public		2020-04-14	2020-04-14	2018-12-11	2020-04-14			ERX4023819														HiSeq X Ten
ERR4022432		Unknown				Mycobacterium avium	not applicable	WGS		302	322365974	PRJEB21813	SAMEA5164910			140384093			WELLCOME SANGER INSTITUTE				public	cram,sra	s3,gs,ncbi	ncbi.public,gs.US,s3.us-east-1		2020-04-14	2020-04-14	2018-12-11	2020-04-14			ERX4023820														HiSeq X Ten
ERR4022433		Unknown				Mycobacterium avium	not applicable	WGS		302	395748048	PRJEB21813	SAMEA5164911			170083439			WELLCOME SANGER INSTITUTE				public	cram,sra	ncbi,s3,gs	s3.us-east-1,ncbi.public,gs.US		2020-04-14	2020-04-14	2018-12-11	2020-04-14			ERX4023821														HiSeq X Ten
ERR4022434		Unknown				Mycobacterium avium	not applicable	WGS		302	335509618	PRJEB21813	SAMEA5164912			145285470			WELLCOME SANGER INSTITUTE				public	sra,cram	s3,ncbi,gs	s3.us-east-1,ncbi.public,gs.US		2020-04-14	2020-04-14	2018-12-11	2020-04-14			ERX4023822														HiSeq X Ten
[truncated: 5,252 more rows]
[truncated: 81 more columns]
