# Supplementary material for: Genomic epidemiology of Mycobacterium abscessus in a Canadian cystic fibrosis centre
Source: Sci Rep. 2022 Sep 27;12:16116. doi: 10.1038/s41598-022-19666-8 (PMC9514693; doi:10.1038/s41598-022-19666-8)
Supplement: Supplementary file 4 — Supplementary Information 4. [file 41598_2022_19666_MOESM4_ESM.xlsx]

## Sheet: Sheet1
Supplementary Table 4: Possible transmission pairs. Dates restricted to Month-Year to avoid patient identification.
Subspecies	patient A isolates involved	patient B isolates involved	median pairwise SNV* distance (range)	Patient A first positive	Patient A first sequenced isolate	Patient B first positive	Patient B first sequenced isolate	Epidemiologic Contact Date**	Time from contact to Patient B first M. abscessus positive isolate	First positive Patient B M. abscessus isolate sequenced	Additional details	Interpretation
M.abscessus	4-A, 4-C, 4-D, 4-E, 4-F	1-B, 1-C, 1-D, 1-E, 1-G, 1-H	11 (11 -11)	2017-06-01	2017-06-01	2017-11-01	2017-12-01	Jun-2017 (same day clinic) Dec-2017 (same day clinic, after both positive)	168 days N/A	N	recent contact, clinic visits in isolation rooms, multiple negative microbiology results and non-M. abscessus microbiology prior to first positive isolate in patient B	unlikely
	12-A	1-B, 1-C, 1-D, 1-E, 1-G, 1-H	9 (9 - 9)	2016-11-01	2017-09-01	2017-11-01	2017-12-01	May-2017 (same day clinic)	189 days	N	recent contact, clinic visits in isolation rooms, multiple negative microbiology results and non-M. abscessus microbiology prior to first positive isolate in patient B	unlikely
	19-D, 19-E, 19-F	1-B, 1-C, 1-D, 1-E, 1-G, 1-H	9 (9 - 9)	2015-07-01	2016-08-01	2017-11-01	2017-12-01	Never in clinic on same day	N/A	N	no contact, multiple negative microbiology results and non-M. abscessus microbiology prior to first positive isolate in patient B	no transmission
	22-B, 22-C	1-B, 1-C, 1-D, 1-E, 1-G, 1-H	13 (13 -13)	2014-03-01	2016-12-01	2017-11-01	2017-12-01	May-2016 (same day clinic) May-2017 (same day clinic)	543 days 196 days	N	clinic visits in isolation rooms post-2014, first sample from Patient A not sequenced, multiple negative microbiology results and non-M. abscessus microbiology prior to first positive isolate in patient B	unlikely
	25-A, 25-E_2, 25-F	1-B, 1-C, 1-D, 1-E, 1-G, 1-H	16 (16 - 16)	2013-06-01	2013-06-01	2017-11-01	2017-12-01	Jun-2013 (Patient A hospitalized, Patient B clinic) Sep-2014 (Patient A hospitalized, Patient B clinic 3 days) Oct-2015 (both patients hospitalized same month) Mar-2017 (same day clinic) Apr-2017 (same day clinic)	1631 days 1169 days 752 days 251 days 223 days	N	multiple contacts, no recent contact, genetic similarity only to earliest isolates from Patient A, multiple negative microbiology results prior to first positive isolate from Patient B	unlikely
	12-A	4-A, 4-C, 4-D, 4-E, 4-F	12 (12 - 12)	2016-11-01	2017-09-01	2017-06-01	2017-06-01	Never in clinic on same day	N/A	Y	no contact	no transmission
	19-D, 19-E, 19-F	4-A, 4-C, 4-D, 4-E, 4-F	12 (12 - 12)	2015-07-01	2016-08-01	2017-06-01	2017-06-01	Never in clinic on same day	N/A	Y	no contact	no transmission
	22-B, 22-C	4-A, 4-C, 4-D, 4-E, 4-F	6 (6 - 6)	2014-03-01	2016-12-01	2017-06-01	2017-06-01	Feb-2015 (Patient A PFT, Patient B clinic) Dec-2016 (same day clinic)	840 days 168 days	Y	recent contact, clinic visits in isolation rooms, no intervening negative microbiology results prior to first positive isolate from Patient B	probable
	25-A, 25-E_2, 25-F	4-A, 4-C, 4-D, 4-E, 4-F	19 (19 - 19)	2013-06-01	2013-06-01	2017-06-01	2017-06-01	Dec-2013 (Patient A hospital, Patient B clinic) Jul-2017 (same day clinic, after both positive)	1316 days N/A	Y	no recent contact; no contact between hospitalized patient and clinic patient, genetic similarity to the oldest isolates from Patient A but not more recent, negative microbiology after contact before Patient B first positive	unlikely
	29-2K	9-A, 9-B, 9-C, 9-D, 9-E, 9-F, 9-G	14 (6 - 16)	2012-05-01	2015-05-01	2012-05-01	2016-12-01	Never in clinic on same day	N/A	N	no contact	no transmission
	18-A, 18-C	10-D	17 (17 - 18)	2015-12-01	2014-04-01	2016-11-01	2017-12-01	Dec-2017 (Patient A hospitalized, Patient B clinic, after both positive)	N/A	N	no contact prior to Patient B first positive isolate	no transmission
	11-A, 11-B, 11-C, 11-E	35-A	16 (15 - 18)	2016-11-01	2016-11-01	2018-05-01	2018-05-01	Never in clinic on same day	N/A	Y	no contact	no transmission
	19-D, 19-E, 19-F	12-A	10 (10 - 10)	2015-07-01	2016-08-01	2016-11-01	2017-09-01	Never in clinic on same day	N/A	N	no contact	no transmission
	22-B, 22-C	12-A	14 (14 - 14)	2014-03-01	2016-12-01	2016-11-01	2017-09-01	Never in clinic on same day	N/A	N	no contact	no transmission
	25-A, 25-E_2, 25-F	12-A	15 (15 - 15)	2013-06-01	2013-06-01	2016-11-01	2017-09-01	Aug-2013 (same day clinic)	1193 days	N	no recent contact, genetic similarity to only the oldest isolates from Patient A but not more recent isolates, negative microbiology result post contact before Patient B first positive	unlikely
	22-B, 22-C	19-D, 19-E, 19-F	14 (14 - 14)	2014-03-01	2016-12-01	2015-07-01	2016-08-01	Mar-2014 (Patient A PFT, Patient B clinic)	472 days	N	no recent contact; no clinic contact during PFT, sequence from earliest positive Patient A and B samples not available	unlikely
	25-A, 25-E_2, 25-F	19-D, 19-E, 19-F	17 (17 - 17)	2013-06-01	2013-06-01	2015-07-01	2016-08-01	Feb-2013 (same day clinic) May-2013 (same day clinic) Jun-2013 (Patient A hospitalized, Patient B in clinic) Dec-2013 (Patient A hospitalized, Patient B PFT) May-2014 (Patient A clinic, Patient B hospitalized) Jun-2016 (Patient A PFT, Patient B hospitalized, after both positive)	887 days 794 days 766 days 584 days 430 days N/A	N	no recent contact; After 2014, PFT and clinic visit in isolation rooms, no contact with hospitalized patient during clinic visits or PFT; genetic similarity only to the oldest isolates from Patient A, contemporary isolates from Patient B did not pass sequence QC.	unlikely
	25-A, 25-E_2, 25-F	22-B, 22-C	21 (21 - 21)	2013-06-01	2013-06-01	2014-03-01	2016-12-01	Sep-2014 (Patient A hospitalized, Patient B PFT, after both positive)	N/A	N	No contact prior to Patient B first positive isolate	no transmission
	23-A	28-A, 28-B	7 (2 - 12)	2014-01-01	2015-06-01	2018-02-01	2018-02-01	Jun-2013 (Patient A hospitalized, Patient B PFT) Nov-2013 (Patient A PFT, Patient B hospitalized)	1712 days 1548 days	Y	No recent concat; no contact with hospitalized patients during PFT. Patient A infected by M. massiliense except for involved isolate. Multiple negative microbiology results for Patient B prior to first positive isolate.	unlikely
	29-2I	23-A	10	2012-05-01	2015-04-01	2014-01-01	2016-06-01	Never in clinic on same day	N/A	N	no contact	no transmission
	29-2I	28-A, 28-B	11 (10 - 12)	2012-05-01	2015-04-01	2018-02-01	2018-02-01	Mar-2016 (Patient A hospitalized, Patient B clinic) Jun-2016 (Patient A hospitalized, Patient B clinic)	700 days 616 days	Y	no recent contact; no clinic contact with hospitalized patients, patient A infected by M. massiliense except for involved isolate. Multiple negative microbiology results for Patient B prior to first positive.	unlikely
M. massiliense	16-C	7-A	10	2016-02-01	2018-03-01	2017-03-01	2017-03-01	Never in clinic on same day	N/A	Y	no contact	no transmission
	20-A, 20-B, 20-C, 20-D	36-B	5 (4 - 8)	2015-07-01	2015-07-01	2015-11-01	2016-05-01	Never in clinic on same day	N/A	N	no contact	no transmission
*SNV - single nucleotide variant
**PFT - pulmonary function testing
