# Supplementary material for: Genomic epidemiology of Mycobacterium abscessus in a Canadian cystic fibrosis centre
Source: Sci Rep. 2022 Sep 27;12:16116. doi: 10.1038/s41598-022-19666-8 (PMC9514693; doi:10.1038/s41598-022-19666-8)
Supplement: Supplementary file 5 — Supplementary Information 5. [file 41598_2022_19666_MOESM5_ESM.xlsx]

## Sheet: Sheet1
																					Supplementary Table 5: SRA sample statistics and quality control.
sample	Unnamed: 0	sample.1	read_pairs_in	read_pairs_out	read_pairs_frac	single	single_perc	top_speces	top_fraction	top_reads	top_reads_at_rank	top_rank	second_species	second_fraction	second_reads	second_reads_at_rank	second_rank	contigs_file	num_contigs	assembly_length	length_weigthged_cov	subject_id	id	hsp_length	mismatches	query_start	query_end	subject_start	subject_end	erm41_present	reads_mapped	mean_depth	frac_zero	frac_gt_zero	frac_gte_40	soft_clipped_bases	input_mlst_file	scheme	ST	allele1	allele2	allele3	allele4	allele5	allele6	allele7	MRCA_ref	QC_STATUS
DRR245150	DRR245150	DRR245150	1558279	1439635	92.39	103043	6.61	Mycobacteroides abscessus	82.78	1191778	1158947	S	Mycobacteroides immunogenum	0.21	3004	3004	S	shovill_assembly/DRR245150.shovill.contigs.fa	65	5319327	20.2369	contig00010	98.551	138	0	1	138	141837	141424	N	2558087	71.6393	0.0852152	0.914785	0.888167	2258607	shovill_assembly/DRR245150.shovill.contigs.fa	mabscessus	-	Mab_argH(4)	Mab_cya(1)	Mab_gnd(1)	Mab_murC(2)	Mab_pta(10)	Mab_purH(2)	Mab_rpoB(1)	mabscessus	OK
DRR245151	DRR245151	DRR245151	1660256	1527242	91.99	112965	6.8	Mycobacteroides abscessus	80.56	1230391	1219240	S	Mycobacteroides immunogenum	0.19	2966	2966	S	shovill_assembly/DRR245151.shovill.contigs.fa	74	5100486	22.1816	contig00005	99.275	138	0	1	138	147765	147352	N	2465960	69.0844	0.0795487	0.920451	0.890802	2923620	shovill_assembly/DRR245151.shovill.contigs.fa	mabscessus	-	Mab_argH(1)	Mab_cya(~5)	Mab_gnd(3)	Mab_murC(2)	Mab_pta(~10)	Mab_purH(4)	Mab_rpoB(1)	mabscessus	OK
DRR245152	DRR245152	DRR245152	1570134	1547154	98.54	20455	1.3	Mycobacteroides abscessus	84.7	1310389	1309046	S	Mycobacterium marinum	0.02	371	371	S	shovill_assembly/DRR245152.shovill.contigs.fa	36	4802781	35.1011	contig00017	96.667	30	0	109	138	72296	72385	Y	2911394	81.8079	0.109684	0.890316	0.880978	3812467	shovill_assembly/DRR245152.shovill.contigs.fa	mmassiliense	6	Mma_argH(1)	Mma_cya(1)	Mma_gnd(1)	Mma_murC(3)	Mma_pta(3)	Mma_purH(2)	Mma_rpoB(3)	mmassiliense	OK
DRR245153	DRR245153	DRR245153	530516	399543	75.31	129626	24.44	Mycobacteroides abscessus	77.24	308617	304350	S	Staphylococcus aureus	1.06	4228	4228	S	shovill_assembly/DRR245153.shovill.contigs.fa	106	5062980	20.0832	contig00019	99.275	138	0	1	138	39982	40395	N	822959	35.3621	0.115073	0.884927	0.396985	15700749	shovill_assembly/DRR245153.shovill.contigs.fa	mabscessus	-	Mab_argH(~3)	Mab_cya(1)	Mab_gnd(1)	Mab_murC(2)	Mab_pta(5)	Mab_purH(~6)	Mab_rpoB(~1)	mabscessus	LOW_COV
DRR245154	DRR245154	DRR245154	1529630	1508556	98.62	18653	1.22	Mycobacteroides abscessus	82.09	1238332	1223406	S	Mycobacterium sp. MS1601	0.84	12677	12677	S	shovill_assembly/DRR245154.shovill.contigs.fa	120	5086890	32.35	contig00016	99.275	138	0	1	138	58039	57626	N	2815506	78.6813	0.0685159	0.931484	0.919431	2966138	shovill_assembly/DRR245154.shovill.contigs.fa	mabscessus	-	Mab_argH(1)	Mab_cya(1)	Mab_gnd(3)	Mab_murC(2)	Mab_pta(~7)	Mab_purH(2)	Mab_rpoB(1)	mabscessus	OK
DRR245155	DRR245155	DRR245155	638999	630203	98.62	8110	1.27	Mycobacteroides abscessus	82.28	518537	508885	S	Mycobacterium sp. MS1601	0.59	3711	3711	S	shovill_assembly/DRR245155.shovill.contigs.fa	95	5014544	14.2122	contig00011	99.275	138	0	1	138	39812	40225	N	1167378	33.1451	0.0781836	0.921816	0.315268	998218	shovill_assembly/DRR245155.shovill.contigs.fa	mabscessus	23	Mab_argH(1)	Mab_cya(4)	Mab_gnd(3)	Mab_murC(2)	Mab_pta(11)	Mab_purH(7)	Mab_rpoB(1)	mabscessus	LOW_COV
DRR245156	DRR245156	DRR245156	677457	668382	98.66	8388	1.24	Mycobacteroides abscessus	85.36	570524	552603	S	Mycobacteroides saopaulense	0.08	557	557	S	shovill_assembly/DRR245156.shovill.contigs.fa	78	4710557	16.072	contig00009	97.101	138	0	1	138	39771	40184	N	1277067	36.3281	0.116025	0.883975	0.473051	1685581	shovill_assembly/DRR245156.shovill.contigs.fa	mmassiliense	-	Mma_argH(2?)	Mma_cya(~3)	Mma_gnd(~1)	Mma_murC(~2)	Mma_pta(~1)	Mma_purH(3)	Mma_rpoB(~8)	mbolettii	LOW_COV
DRR245157	DRR245157	DRR245157	1070274	1054901	98.56	13987	1.3	Mycobacteroides abscessus	80.85	852884	845834	S	Mycobacterium sp. YC-RL4	0.54	5681	5681	S	shovill_assembly/DRR245157.shovill.contigs.fa	107	5000562	23.2094	contig00034	99.275	138	0	1	138	10156	9743	N	1951551	55.0471	0.0745104	0.92549	0.855652	1753942	shovill_assembly/DRR245157.shovill.contigs.fa	mabscessus	24	Mab_argH(1)	Mab_cya(4)	Mab_gnd(3)	Mab_murC(2)	Mab_pta(2)	Mab_purH(4)	Mab_rpoB(1)	mabscessus	OK
DRR245158	DRR245158	DRR245158	932917	700677	75.11	230977	24.76	Mycobacteroides abscessus	85.02	595749	590530	S	Staphylococcus aureus	0.46	3256	3256	S	shovill_assembly/DRR245158.shovill.contigs.fa	48	5057968	35.6384	contig00027	99.275	138	0	1	138	10435	10022	N	1513744	65.6341	0.0837672	0.916233	0.861022	23781108	shovill_assembly/DRR245158.shovill.contigs.fa	mabscessus	-	Mab_argH(~2)	Mab_cya(~1)	Mab_gnd(3)	Mab_murC(2)	Mab_pta(1)	Mab_purH(4)	Mab_rpoB(~1)	mabscessus	OK
DRR245159	DRR245159	DRR245159	908284	684467	75.36	222596	24.51	Mycobacteroides abscessus	77.98	533732	531893	S	Streptomyces sp. ICC4	1.79	12252	12252	S	shovill_assembly/DRR245159.shovill.contigs.fa	82	5138815	34.4842	contig00021	99.275	138	0	1	138	58349	57936	N	1410643	60.8822	0.0909288	0.909071	0.8382	23299872	shovill_assembly/DRR245159.shovill.contigs.fa	mabscessus	-	Mab_argH(~3)	Mab_cya(2)	Mab_gnd(3)	Mab_murC(~2)	Mab_pta(7)	Mab_purH(1)	Mab_rpoB(~2)	mabscessus	KRAKEN_SECOND_HIGH
DRR245160	DRR245160	DRR245160	614848	601077	97.76	12726	2.07	Mycobacteroides abscessus	86.89	522296	522224	S	Staphylococcus aureus	0.07	403	403	S	shovill_assembly/DRR245160.shovill.contigs.fa	129	5212390	8.78549	contig00037	98.551	138	0	1	138	10120	9707	N	1144528	32.9893	0.0215465	0.978453	0.267606	2146447	shovill_assembly/DRR245160.shovill.contigs.fa	mabscessus	5	Mab_argH(3)	Mab_cya(1)	Mab_gnd(4)	Mab_murC(3)	Mab_pta(1)	Mab_purH(2)	Mab_rpoB(1)	mabscessus	LOW_COV
DRR245161	DRR245161	DRR245161	9346564	9127156	97.65	202039	2.16	Mycobacteroides abscessus	79.73	7276705	7228234	S	Mycobacteroides saopaulense	0.13	11917	11917	S	shovill_assembly/DRR245161.shovill.contigs.fa	90	4947847	37.8974	contig00011	99.275	138	0	1	138	39811	40224	N	16499511	474.764	0.0718537	0.928146	0.877042	34905701	shovill_assembly/DRR245161.shovill.contigs.fa	mabscessus	-	Mab_argH(~5)	Mab_cya(1)	Mab_gnd(3)	Mab_murC(4)	Mab_pta(~5)	Mab_purH(6)	Mab_rpoB(1)	mabscessus	OK
DRR245162	DRR245162	DRR245162	798934	778436	97.43	18908	2.37	Mycobacteroides abscessus	86.07	669999	669918	S	Homo sapiens	0.12	972	972	S	shovill_assembly/DRR245162.shovill.contigs.fa	79	4880775	12.1918	contig00032	96.667	30	0	109	138	39817	39906	Y	1435880	41.0935	0.113048	0.886952	0.61964	4013064	shovill_assembly/DRR245162.shovill.contigs.fa	mmassiliense	4	Mma_argH(1)	Mma_cya(1)	Mma_gnd(1)	Mma_murC(2)	Mma_pta(3)	Mma_purH(2)	Mma_rpoB(3)	mmassiliense	OK
DRR245163	DRR245163	DRR245163	1716822	1684292	98.11	30133	1.76	Mycobacteroides abscessus	82.44	1388453	1343504	S	Staphylococcus aureus	0.12	2084	2084	S	shovill_assembly/DRR245163.shovill.contigs.fa	46	5098133	25.7416	contig00019	96.667	30	0	109	138	39897	39986	Y	2979962	85.3472	0.10789	0.89211	0.876243	9316480	shovill_assembly/DRR245163.shovill.contigs.fa	mmassiliense	10	Mma_argH(1)	Mma_cya(2)	Mma_gnd(2)	Mma_murC(1)	Mma_pta(2)	Mma_purH(1)	Mma_rpoB(1)	mmassiliense	OK
DRR245164	DRR245164	DRR245164	1284546	1262751	98.3	20418	1.59	Mycobacteroides abscessus	84.86	1071603	1070849	S	Staphylococcus aureus	0.08	1005	1005	S	shovill_assembly/DRR245164.shovill.contigs.fa	62	4817934	20.2949	contig00018	100	30	0	109	138	57766	57677	Y	2347124	67.165	0.1166	0.8834	0.85203	6854957	shovill_assembly/DRR245164.shovill.contigs.fa	mmassiliense	7	Mma_argH(1)	Mma_cya(3)	Mma_gnd(1)	Mma_murC(5)	Mma_pta(3)	Mma_purH(2)	Mma_rpoB(4)	mmassiliense	OK
DRR245165	DRR245165	DRR245165	1442883	1412445	97.89	27873	1.93	Mycobacteroides abscessus	81.97	1157721	1141482	S	Mycobacterium sp. MS1601	0.75	10631	10631	S	shovill_assembly/DRR245165.shovill.contigs.fa	104	5002306	21.8519	contig00035	99.275	138	0	1	138	10148	9735	N	2660492	76.2688	0.0735992	0.926401	0.897651	6369750	shovill_assembly/DRR245165.shovill.contigs.fa	mabscessus	-	Mab_argH(~5)	Mab_cya(4)	Mab_gnd(3)	Mab_murC(2)	Mab_pta(1)	Mab_purH(7)	Mab_rpoB(~1)	mabscessus	OK
DRR245166	DRR245166	DRR245166	814531	799786	98.19	13600	1.67	Mycobacteroides abscessus	83.17	665158	652651	S	Mycobacteroides chelonae	1.09	8697	8688	S	shovill_assembly/DRR245166.shovill.contigs.fa	117	5174618	12.0208	contig00038	99.275	138	0	1	138	39809	40222	N	1429975	41.077	0.0887118	0.911288	0.605227	3950589	shovill_assembly/DRR245166.shovill.contigs.fa	mabscessus	1	Mab_argH(2)	Mab_cya(1)	Mab_gnd(1)	Mab_murC(2)	Mab_pta(2)	Mab_purH(3)	Mab_rpoB(1)	mabscessus	OK
DRR245167	DRR245167	DRR245167	4175241	4100582	98.21	69669	1.67	Mycobacteroides abscessus	84.39	3460337	3457224	S	Staphylococcus aureus	0.14	5749	5749	S	shovill_assembly/DRR245167.shovill.contigs.fa	58	4872274	38.0005	contig00027	96.667	30	0	109	138	39873	39962	Y	7630512	218.097	0.10745	0.89255	0.88818	27179528	shovill_assembly/DRR245167.shovill.contigs.fa	mmassiliense	6	Mma_argH(1)	Mma_cya(1)	Mma_gnd(1)	Mma_murC(3)	Mma_pta(3)	Mma_purH(2)	Mma_rpoB(3)	mmassiliense	OK
DRR245168	DRR245168	DRR245168	565839	555549	98.18	9511	1.68	Mycobacteroides abscessus	80.06	444749	433952	S	Staphylococcus aureus	0.18	1000	1000	S	shovill_assembly/DRR245168.shovill.contigs.fa	142	5200251	8.26012	contig00020	100	30	0	109	138	57810	57721	Y	947428	26.9425	0.125876	0.874124	0.162761	3925619	shovill_assembly/DRR245168.shovill.contigs.fa	mmassiliense	-	Mma_argH(1)	Mma_cya(1)	Mma_gnd(1)	Mma_murC(1)	Mma_pta(1)	Mma_purH(~3)	Mma_rpoB(8)	mmassiliense	LOW_COV
DRR245169	DRR245169	DRR245169	6582642	6462027	98.17	111491	1.69	Mycobacteroides abscessus	82.23	5313871	5157551	S	Staphylococcus aureus	0.07	4329	4329	S	shovill_assembly/DRR245169.shovill.contigs.fa	65	5057362	38.3441	contig00024	96.667	30	0	109	138	39841	39930	Y	11496027	331.513	0.110535	0.889465	0.885549	29099450	shovill_assembly/DRR245169.shovill.contigs.fa	mmassiliense	10	Mma_argH(1)	Mma_cya(2)	Mma_gnd(2)	Mma_murC(1)	Mma_pta(2)	Mma_purH(1)	Mma_rpoB(1)	mmassiliense	OK
DRR245170	DRR245170	DRR245170	522179	516227	98.86	5733	1.09	Mycobacteroides abscessus	80.76	416880	413165	S	Mycobacteroides saopaulense	0.12	596	596	S	shovill_assembly/DRR245170.shovill.contigs.fa	95	5093046	8.00519	contig00036	99.275	138	0	1	138	39778	40191	N	947386	27.6689	0.0809487	0.919051	0.123475	768825	shovill_assembly/DRR245170.shovill.contigs.fa	mabscessus	-	Mab_argH(1)	Mab_cya(4)	Mab_gnd(3)	Mab_murC(2)	Mab_pta(~2)	Mab_purH(4)	Mab_rpoB(1)	mabscessus	LOW_COV
DRR245171	DRR245171	DRR245171	8752924	8575488	97.97	165052	1.88	Mycobacteroides abscessus	76.95	6598971	6540396	S	Mycobacteroides chelonae	0.14	11943	11476	S	shovill_assembly/DRR245171.shovill.contigs.fa	97	5083775	38.2338	contig00011	99.275	138	0	1	138	125090	124677	N	15028285	436.147	0.11437	0.88563	0.880664	25048934	shovill_assembly/DRR245171.shovill.contigs.fa	mabscessus	-	Mab_argH(~5)	Mab_cya(2)	Mab_gnd(~1)	Mab_murC(2)	Mab_pta(~2)	Mab_purH(~6)	Mab_rpoB(1)	mabscessus	OK
DRR245172	DRR245172	DRR245172	570511	559420	98.06	10230	1.79	Mycobacteroides abscessus	84.8	474376	473227	S	Mycobacterium sp. MS1601	0.76	4266	4266	S	shovill_assembly/DRR245172.shovill.contigs.fa	98	4954211	8.78454	contig00033	100	30	0	109	138	39848	39937	Y	1024214	29.2663	0.10411	0.89589	0.216836	3149895	shovill_assembly/DRR245172.shovill.contigs.fa	mmassiliense	7	Mma_argH(1)	Mma_cya(3)	Mma_gnd(1)	Mma_murC(5)	Mma_pta(3)	Mma_purH(2)	Mma_rpoB(4)	mmassiliense	LOW_COV
DRR245173	DRR245173	DRR245173	2046916	2006290	98.02	37443	1.83	Mycobacteroides abscessus	81.74	1639947	1637552	S	Mycobacterium sp. MS1601	0.76	15297	15297	S	shovill_assembly/DRR245173.shovill.contigs.fa	63	5075151	30.7548	contig00016	100	30	0	109	138	57774	57685	Y	3523463	101.077	0.112559	0.887441	0.876915	9604408	shovill_assembly/DRR245173.shovill.contigs.fa	mmassiliense	7	Mma_argH(1)	Mma_cya(3)	Mma_gnd(1)	Mma_murC(5)	Mma_pta(3)	Mma_purH(2)	Mma_rpoB(4)	mmassiliense	OK
DRR245174	DRR245174	DRR245174	809921	784964	96.92	22966	2.84	Mycobacteroides abscessus	78.51	616287	607673	S	Staphylococcus aureus	0.18	1407	1407	S	shovill_assembly/DRR245174.shovill.contigs.fa	95	5051357	11.8459	contig00026	99.275	138	0	1	138	10168	9755	N	1404601	39.9459	0.11362	0.88638	0.595569	4639667	shovill_assembly/DRR245174.shovill.contigs.fa	mabscessus	-	Mab_argH(~3)	Mab_cya(1)	Mab_gnd(1)	Mab_murC(2)	Mab_pta(5)	Mab_purH(~6)	Mab_rpoB(~1)	mabscessus	OK
DRR245175	DRR245175	DRR245175	6870754	6736962	98.05	124110	1.81	Mycobacteroides abscessus	83.36	5615887	5614927	S	Mycobacterium avium	2.72	183395	7	S	shovill_assembly/DRR245175.shovill.contigs.fa	54	4936879	38.3727	contig00016	96.667	30	0	109	138	76366	76455	Y	11975137	344.678	0.118808	0.881192	0.875417	35640978	shovill_assembly/DRR245175.shovill.contigs.fa	mmassiliense	4	Mma_argH(1)	Mma_cya(1)	Mma_gnd(1)	Mma_murC(2)	Mma_pta(3)	Mma_purH(2)	Mma_rpoB(3)	mmassiliense	KRAKEN_SECOND_HIGH
DRR245176	DRR245176	DRR245176	7025094	6879942	97.93	134314	1.91	Mycobacteroides abscessus	84.68	5825739	5793027	S	Staphylococcus aureus	0.15	10513	10513	S	shovill_assembly/DRR245176.shovill.contigs.fa	66	4866845	38.2399	contig00014	99.275	138	0	1	138	39812	40225	N	13233572	384.714	0.0823901	0.91761	0.914706	18405175	shovill_assembly/DRR245176.shovill.contigs.fa	mabscessus	-	Mab_argH(~1)	Mab_cya(2)	Mab_gnd(3)	Mab_murC(2)	Mab_pta(1)	Mab_purH(5)	Mab_rpoB(1)	mabscessus	OK
DRR245177	DRR245177	DRR245177	935841	892612	95.38	39429	4.21	Mycobacteroides abscessus	87.57	781627	781503	S	Staphylococcus aureus	0.05	428	428	S	shovill_assembly/DRR245177.shovill.contigs.fa	76	5215225	13.0063	contig00012	98.551	138	0	1	138	131704	131291	N	1538744	43.9124	0.0209555	0.979045	0.655505	3154481	shovill_assembly/DRR245177.shovill.contigs.fa	mabscessus	5	Mab_argH(3)	Mab_cya(1)	Mab_gnd(4)	Mab_murC(3)	Mab_pta(1)	Mab_purH(2)	Mab_rpoB(1)	mabscessus	OK
DRR245178	DRR245178	DRR245178	7894465	7738813	98.03	143076	1.81	Mycobacteroides abscessus	83.19	6438091	6318777	S	Mycobacteroides immunogenum	0.12	9240	9240	S	shovill_assembly/DRR245178.shovill.contigs.fa	60	5054909	38.4163	contig00017	99.275	138	0	1	138	39811	40224	N	13978695	405.779	0.0924113	0.907589	0.900787	23018101	shovill_assembly/DRR245178.shovill.contigs.fa	mabscessus	1	Mab_argH(2)	Mab_cya(1)	Mab_gnd(1)	Mab_murC(2)	Mab_pta(2)	Mab_purH(3)	Mab_rpoB(1)	mabscessus	OK
DRR245179	DRR245179	DRR245179	7293760	7138024	97.86	143439	1.96	Mycobacteroides abscessus	86.51	6175010	6076672	S	Staphylococcus aureus	0.05	3323	3323	S	shovill_assembly/DRR245179.shovill.contigs.fa	68	5228940	38.4732	contig00010	98.551	138	0	1	138	131691	131278	N	13784884	400.791	0.00654152	0.993458	0.991732	17258031	shovill_assembly/DRR245179.shovill.contigs.fa	mabscessus	5	Mab_argH(3)	Mab_cya(1)	Mab_gnd(4)	Mab_murC(3)	Mab_pta(1)	Mab_purH(2)	Mab_rpoB(1)	mabscessus	OK
DRR245180	DRR245180	DRR245180	2065017	2040884	98.83	22706	1.1	Mycobacteroides abscessus	81.07	1654637	1634428	S	Mycobacteroides immunogenum	0.14	2792	2792	S	shovill_assembly/DRR245180.shovill.contigs.fa	38	5138092	31.2297	contig00001	98.551	138	0	1	138	532240	531827	N	3626931	105.248	0.0606962	0.939304	0.909908	2438106	shovill_assembly/DRR245180.shovill.contigs.fa	mabscessus	-	Mab_argH(~1)	Mab_cya(1)	Mab_gnd(3)	Mab_murC(2)	Mab_pta(1)	Mab_purH(2)	Mab_rpoB(1)	mabscessus	OK
DRR245181	DRR245181	DRR245181	7294151	7153322	98.07	129862	1.78	Mycobacteroides abscessus	85.79	6137128	6056594	S	Mycolicibacterium gilvum	0.13	9595	2588	S	shovill_assembly/DRR245181.shovill.contigs.fa	64	5172886	38.5232	contig00011	98.551	138	0	1	138	39811	40224	N	13973149	406.725	0.0040123	0.995988	0.994346	15096616	shovill_assembly/DRR245181.shovill.contigs.fa	mabscessus	5	Mab_argH(3)	Mab_cya(1)	Mab_gnd(4)	Mab_murC(3)	Mab_pta(1)	Mab_purH(2)	Mab_rpoB(1)	mabscessus	OK
DRR245182	DRR245182	DRR245182	9073106	9008292	99.29	4	0	Mycobacteroides abscessus	84.55	7616592	7507780	S	Staphylococcus aureus	0.1	8899	8899	S	shovill_assembly/DRR245182.shovill.contigs.fa	19587	7693385	33.8027	contig00650	98.551	138	0	1	138	193	606	N	17330600	501.895	0.00406992	0.99593	0.99478	32601195	shovill_assembly/DRR245182.shovill.contigs.fa	mabscessus	-	Mab_argH(6?)	Mab_cya(1)	Mab_gnd(4?)	Mab_murC(3)	Mab_pta(1?)	Mab_purH(5?)	Mab_rpoB(3?)	mabscessus	ASSEMBLY_HIGH
DRR245183	DRR245183	DRR245183	1063744	1041664	97.92	20311	1.91	Mycobacteroides abscessus	78.79	820744	801747	S	Streptomyces sp. ICC4	0.38	3998	3998	S	shovill_assembly/DRR245183.shovill.contigs.fa	251	5033095	16.3328	contig00044	93.333	30	0	109	138	39829	39918	Y	1772088	50.5629	0.119209	0.880791	0.781374	6937132	shovill_assembly/DRR245183.shovill.contigs.fa	mmassiliense	12	Mma_argH(3)	Mma_cya(4)	Mma_gnd(3)	Mma_murC(4)	Mma_pta(2)	Mma_purH(2)	Mma_rpoB(10)	mmassiliense	OK
DRR245184	DRR245184	DRR245184	4302426	4211530	97.89	85475	1.99	Mycobacteroides abscessus	84.5	3558943	3538772	S	Staphylococcus aureus	0.05	2270	2270	S	shovill_assembly/DRR245184.shovill.contigs.fa	67	4867290	38.0623	contig00010	99.275	138	0	1	138	131476	131063	N	8080225	234.46	0.0813181	0.918682	0.913902	11849680	shovill_assembly/DRR245184.shovill.contigs.fa	mabscessus	-	Mab_argH(~1)	Mab_cya(2)	Mab_gnd(3)	Mab_murC(2)	Mab_pta(1)	Mab_purH(5)	Mab_rpoB(1)	mabscessus	OK
DRR245185	DRR245185	DRR245185	2341778	2297396	98.1	41044	1.75	Mycobacteroides abscessus	85.25	1958463	1918293	S	Mycobacterium chimaera	0.53	12154	12154	S	shovill_assembly/DRR245185.shovill.contigs.fa	86	5453640	32.5072	contig00036	98.551	138	0	1	138	10160	9747	N	4229163	121.741	0.00788981	0.99211	0.985241	10743625	shovill_assembly/DRR245185.shovill.contigs.fa	mabscessus	5	Mab_argH(3)	Mab_cya(1)	Mab_gnd(4)	Mab_murC(3)	Mab_pta(1)	Mab_purH(2)	Mab_rpoB(1)	mabscessus	OK
DRR245186	DRR245186	DRR245186	994911	949422	95.43	41455	4.16	Mycobacteroides abscessus	87.86	834151	834003	S	Staphylococcus aureus	0.05	442	442	S	shovill_assembly/DRR245186.shovill.contigs.fa	62	5228819	14.3367	contig00013	98.551	138	0	1	138	113672	113259	N	1603848	45.7429	0.0173444	0.982656	0.696022	3353583	shovill_assembly/DRR245186.shovill.contigs.fa	mabscessus	5	Mab_argH(3)	Mab_cya(1)	Mab_gnd(4)	Mab_murC(3)	Mab_pta(1)	Mab_purH(2)	Mab_rpoB(1)	mabscessus	OK
DRR245187	DRR245187	DRR245187	5291478	5188261	98.05	95802	1.81	Mycobacteroides abscessus	80.03	4152351	4115675	S	Mycobacterium sp. MS1601	0.76	39324	39324	S	shovill_assembly/DRR245187.shovill.contigs.fa	132	5109270	38.2829	contig00007	99.275	138	0	1	138	39812	40225	N	9537138	274.041	0.0693764	0.930624	0.922922	23022890	shovill_assembly/DRR245187.shovill.contigs.fa	mabscessus	24	Mab_argH(1)	Mab_cya(4)	Mab_gnd(3)	Mab_murC(2)	Mab_pta(2)	Mab_purH(4)	Mab_rpoB(1)	mabscessus	OK
DRR245188	DRR245188	DRR245188	1777879	1742330	98	32871	1.85	Mycobacteroides abscessus	85.05	1481859	1440264	S	Mycobacterium sp. MS1601	0.67	11743	11743	S	shovill_assembly/DRR245188.shovill.contigs.fa	103	5255893	25.7335	contig00010	100	30	0	109	138	120911	120822	Y	2983182	85.5663	0.10946	0.89054	0.873627	8179650	shovill_assembly/DRR245188.shovill.contigs.fa	mmassiliense	7	Mma_argH(1)	Mma_cya(3)	Mma_gnd(1)	Mma_murC(5)	Mma_pta(3)	Mma_purH(2)	Mma_rpoB(4)	mmassiliense	OK
DRR245189	DRR245189	DRR245189	2679388	2626121	98.01	49278	1.84	Mycobacteroides abscessus	84.51	2219402	2212576	S	Staphylococcus aureus	0.06	1702	1702	S	shovill_assembly/DRR245189.shovill.contigs.fa	106	5166576	39.3553	contig00011	98.551	138	0	1	138	93711	94124	N	5063135	146.843	0.00588001	0.99412	0.989586	7978330	shovill_assembly/DRR245189.shovill.contigs.fa	mabscessus	5	Mab_argH(3)	Mab_cya(1)	Mab_gnd(4)	Mab_murC(3)	Mab_pta(1)	Mab_purH(2)	Mab_rpoB(1)	mabscessus	OK
DRR245190	DRR245190	DRR245190	1068921	1057815	98.96	10644	1	Mycobacteroides abscessus	84.63	895249	882481	S	Mycobacterium sp. MS1601	0.49	5212	5212	S	shovill_assembly/DRR245190.shovill.contigs.fa	54	5171009	16.1552	contig00014	99.275	138	0	1	138	39801	40214	N	1914925	56.0291	0.0760602	0.92394	0.866136	1193102	shovill_assembly/DRR245190.shovill.contigs.fa	mabscessus	-	Mab_argH(1)	Mab_cya(4)	Mab_gnd(1)	Mab_murC(2)	Mab_pta(~7)	Mab_purH(5)	Mab_rpoB(1)	mabscessus	OK
DRR245191	DRR245191	DRR245191	3239412	3172133	97.92	62154	1.91	Mycobacteroides abscessus	81.18	2575249	2494959	S	Arthrobacter sp. ZXY-2	0.29	9345	9345	S	shovill_assembly/DRR245191.shovill.contigs.fa	49	5136949	38.0441	contig00006	96.667	30	0	109	138	9929	9840	Y	5527700	159.279	0.105192	0.894808	0.883219	14317992	shovill_assembly/DRR245191.shovill.contigs.fa	mmassiliense	10	Mma_argH(1)	Mma_cya(2)	Mma_gnd(2)	Mma_murC(1)	Mma_pta(2)	Mma_purH(1)	Mma_rpoB(1)	mmassiliense	OK
DRR245192	DRR245192	DRR245192	2161532	2115902	97.89	42117	1.95	Mycobacteroides abscessus	84.3	1783721	1782043	S	Staphylococcus aureus	0.06	1296	1296	S	shovill_assembly/DRR245192.shovill.contigs.fa	61	4805240	34.4895	contig00025	96.667	30	0	109	138	9825	9736	Y	3968005	114.376	0.111247	0.888753	0.875463	9664105	shovill_assembly/DRR245192.shovill.contigs.fa	mmassiliense	6	Mma_argH(1)	Mma_cya(1)	Mma_gnd(1)	Mma_murC(3)	Mma_pta(3)	Mma_purH(2)	Mma_rpoB(3)	mmassiliense	OK
DRR245193	DRR245193	DRR245193	6957626	6820790	98.03	126426	1.82	Mycobacteroides abscessus	84	5729488	5724285	S	Staphylococcus aureus	0.22	15191	15191	S	shovill_assembly/DRR245193.shovill.contigs.fa	39	4768733	38.4326	contig00021	96.667	30	0	109	138	9825	9736	Y	12897767	365.058	0.113667	0.886333	0.876391	56420052	shovill_assembly/DRR245193.shovill.contigs.fa	mmassiliense	6	Mma_argH(1)	Mma_cya(1)	Mma_gnd(1)	Mma_murC(3)	Mma_pta(3)	Mma_purH(2)	Mma_rpoB(3)	mmassiliense	OK
DRR245194	DRR245194	DRR245194	13062857	12828940	98.21	217643	1.67	Mycobacteroides abscessus	82.27	10554886	10134977	S	Staphylococcus aureus	0.18	22629	22629	S	shovill_assembly/DRR245194.shovill.contigs.fa	68	5086861	38.4668	contig00020	96.667	30	0	109	138	57606	57517	Y	21653020	618.354	0.0893398	0.91066	0.887615	80433049	shovill_assembly/DRR245194.shovill.contigs.fa	mmassiliense	10	Mma_argH(1)	Mma_cya(2)	Mma_gnd(2)	Mma_murC(1)	Mma_pta(2)	Mma_purH(1)	Mma_rpoB(1)	mmassiliense	OK
DRR245195	DRR245195	DRR245195	7853820	7688579	97.9	151147	1.93	Mycobacteroides abscessus	85.98	6610911	6474987	S	Streptomyces sp. ICC4	0.35	27215	27215	S	shovill_assembly/DRR245195.shovill.contigs.fa	89	5425107	38.2534	contig00010	98.551	138	0	1	138	39891	40304	N	14401061	413.035	0.00717086	0.992829	0.991393	41735948	shovill_assembly/DRR245195.shovill.contigs.fa	mabscessus	5	Mab_argH(3)	Mab_cya(1)	Mab_gnd(4)	Mab_murC(3)	Mab_pta(1)	Mab_purH(2)	Mab_rpoB(1)	mabscessus	OK
DRR245196	DRR245196	DRR245196	9538074	9350673	98.04	172464	1.81	Mycobacteroides abscessus	83.76	7832201	7595115	S	Staphylococcus aureus	0.14	12877	12877	S	shovill_assembly/DRR245196.shovill.contigs.fa	69	5002267	38.4695	contig00016	99.275	138	0	1	138	39861	40274	N	17458601	501.904	0.0809734	0.919027	0.913722	47269811	shovill_assembly/DRR245196.shovill.contigs.fa	mabscessus	-	Mab_argH(~1)	Mab_cya(1)	Mab_gnd(1)	Mab_murC(2)	Mab_pta(~5)	Mab_purH(4)	Mab_rpoB(1)	mabscessus	OK
DRR245197	DRR245197	DRR245197	2796305	2739190	97.96	52699	1.88	Mycobacteroides abscessus	84.88	2324909	2296331	S	Staphylococcus aureus	0.07	1982	1982	S	shovill_assembly/DRR245197.shovill.contigs.fa	69	4905177	37.9832	contig00028	99.275	138	0	1	138	10156	9743	N	5212404	150.785	0.0847392	0.915261	0.909225	9741471	shovill_assembly/DRR245197.shovill.contigs.fa	mabscessus	-	Mab_argH(4)	Mab_cya(2)	Mab_gnd(~6)	Mab_murC(~2)	Mab_pta(1)	Mab_purH(~7)	Mab_rpoB(1)	mabscessus	OK
DRR245198	DRR245198	DRR245198	4514369	4415025	97.8	91519	2.03	Mycobacteroides abscessus	83.2	3673213	3586447	S	Staphylococcus aureus	0.07	3245	3245	S	shovill_assembly/DRR245198.shovill.contigs.fa	40	4998418	37.9706	contig00004	96.667	30	0	109	138	286861	286950	Y	8040394	231.641	0.108954	0.891046	0.881049	20313156	shovill_assembly/DRR245198.shovill.contigs.fa	mmassiliense	10	Mma_argH(1)	Mma_cya(2)	Mma_gnd(2)	Mma_murC(1)	Mma_pta(2)	Mma_purH(1)	Mma_rpoB(1)	mmassiliense	OK
DRR245199	DRR245199	DRR245199	1464702	1436487	98.07	25898	1.76	Mycobacteroides abscessus	84.93	1220067	1219185	S	Staphylococcus aureus	0.06	857	857	S	shovill_assembly/DRR245199.shovill.contigs.fa	59	4891668	22.9653	contig00010	100	30	0	109	138	120923	120834	Y	2652191	76.0247	0.11047	0.88953	0.869029	7125575	shovill_assembly/DRR245199.shovill.contigs.fa	mmassiliense	7	Mma_argH(1)	Mma_cya(3)	Mma_gnd(1)	Mma_murC(5)	Mma_pta(3)	Mma_purH(2)	Mma_rpoB(4)	mmassiliense	OK
DRR245200	DRR245200	DRR245200	1832958	1797424	98.06	33041	1.8	Mycobacteroides abscessus	85.34	1533858	1531823	S	Mycobacterium sp. MS1601	0.64	11477	11477	S	shovill_assembly/DRR245200.shovill.contigs.fa	53	5099510	27.2731	contig00027	98.551	138	0	1	138	39859	40272	N	3570562	102.535	0.00333283	0.996667	0.987736	8390349	shovill_assembly/DRR245200.shovill.contigs.fa	mabscessus	5	Mab_argH(3)	Mab_cya(1)	Mab_gnd(4)	Mab_murC(3)	Mab_pta(1)	Mab_purH(2)	Mab_rpoB(1)	mabscessus	OK
DRR245201	DRR245201	DRR245201	1641179	1621331	98.79	18268	1.11	Mycobacteroides abscessus	82.79	1342226	1324137	S	Mycobacteroides immunogenum	0.12	1947	1947	S	shovill_assembly/DRR245201.shovill.contigs.fa	56	5064554	24.9914	contig00012	98.551	138	0	1	138	39801	40214	N	2958750	85.7072	0.0850581	0.914942	0.905151	1821502	shovill_assembly/DRR245201.shovill.contigs.fa	mabscessus	-	Mab_argH(~1)	Mab_cya(1)	Mab_gnd(3)	Mab_murC(2)	Mab_pta(1)	Mab_purH(2)	Mab_rpoB(1)	mabscessus	OK
DRR245202	DRR245202	DRR245202	1961652	1862216	94.93	90527	4.61	Mycobacteroides abscessus	82.73	1540649	1517403	S	Mycobacterium sp. QIA-37	0.14	2552	2552	S	shovill_assembly/DRR245202.shovill.contigs.fa	54	4999596	28.2983	contig00009	99.275	138	0	1	138	39836	40249	N	3497434	99.8725	0.0807144	0.919286	0.908973	3640162	shovill_assembly/DRR245202.shovill.contigs.fa	mabscessus	-	Mab_argH(~1)	Mab_cya(1)	Mab_gnd(3)	Mab_murC(2)	Mab_pta(~2)	Mab_purH(5)	Mab_rpoB(1)	mabscessus	OK
DRR245203	DRR245203	DRR245203	1654296	1620203	97.94	31245	1.89	Mycobacteroides abscessus	84.48	1368698	1339316	S	Mycobacterium sp. YC-RL4	0.2	3249	3249	S	shovill_assembly/DRR245203.shovill.contigs.fa	76	5027558	24.9828	contig00009	99.275	138	0	1	138	135088	134675	N	3023764	87.6171	0.0752793	0.924721	0.908173	4837132	shovill_assembly/DRR245203.shovill.contigs.fa	mabscessus	-	Mab_argH(~1)	Mab_cya(1)	Mab_gnd(4)	Mab_murC(2)	Mab_pta(4)	Mab_purH(2)	Mab_rpoB(~1)	mabscessus	OK
DRR245204	DRR245204	DRR245204	4041909	3951599	97.77	83503	2.07	Mycobacteroides abscessus	85.32	3371339	3028513	S	Staphylococcus aureus	0.11	4308	4308	S	shovill_assembly/DRR245204.shovill.contigs.fa	67	4923012	38.1082	contig00026	100	30	0	109	138	9828	9739	Y	7183955	205.218	0.126893	0.873107	0.863679	24850944	shovill_assembly/DRR245204.shovill.contigs.fa	mmassiliense	2	Mma_argH(2)	Mma_cya(1)	Mma_gnd(1)	Mma_murC(1)	Mma_pta(1)	Mma_purH(1)	Mma_rpoB(8)	mmassiliense	OK
DRR245205	DRR245205	DRR245205	6940511	6802962	98.02	126671	1.82	Mycobacteroides abscessus	82.74	5628614	5450363	S	Staphylococcus aureus	0.09	5921	5921	S	shovill_assembly/DRR245205.shovill.contigs.fa	54	5101887	38.3246	contig00024	96.667	30	0	109	138	39841	39930	Y	12068298	347.053	0.105703	0.894297	0.886415	33200548	shovill_assembly/DRR245205.shovill.contigs.fa	mmassiliense	10	Mma_argH(1)	Mma_cya(2)	Mma_gnd(2)	Mma_murC(1)	Mma_pta(2)	Mma_purH(1)	Mma_rpoB(1)	mmassiliense	OK
DRR245206	DRR245206	DRR245206	2200032	2153934	97.9	42565	1.94	Mycobacteroides abscessus	85.6	1843862	1839170	S	Mycobacterium sp. YC-RL4	0.21	4576	4576	S	shovill_assembly/DRR245206.shovill.contigs.fa	51	4746538	35.1064	contig00013	99.275	138	0	1	138	98413	98826	N	4225833	122.47	0.0833463	0.916654	0.907306	7082593	shovill_assembly/DRR245206.shovill.contigs.fa	mabscessus	-	Mab_argH(~5)	Mab_cya(2)	Mab_gnd(~1)	Mab_murC(7)	Mab_pta(~1)	Mab_purH(~7)	Mab_rpoB(~1)	mabscessus	OK
DRR245207	DRR245207	DRR245207	1436340	1403806	97.73	29812	2.08	Mycobacteroides abscessus	82.16	1153384	1138966	S	Mycobacterium sp. MS1601	0.82	11510	11510	S	shovill_assembly/DRR245207.shovill.contigs.fa	104	5095822	21.4806	contig00016	99.275	138	0	1	138	58031	57618	N	2636348	75.458	0.0606753	0.939325	0.914444	7090391	shovill_assembly/DRR245207.shovill.contigs.fa	mabscessus	26	Mab_argH(1)	Mab_cya(4)	Mab_gnd(3)	Mab_murC(2)	Mab_pta(2)	Mab_purH(7)	Mab_rpoB(1)	mabscessus	OK
DRR245208	DRR245208	DRR245208	536277	510718	95.23	24016	4.48	Mycobacteroides abscessus	85.48	436563	431226	S	Mycobacteroides chelonae	0.07	368	367	S	shovill_assembly/DRR245208.shovill.contigs.fa	85	4887162	8.06009	contig00017	99.275	138	0	1	138	39790	40203	N	984365	28.2786	0.0850413	0.914959	0.165326	1278378	shovill_assembly/DRR245208.shovill.contigs.fa	mabscessus	-	Mab_argH(1)	Mab_cya(2)	Mab_gnd(3)	Mab_murC(2)	Mab_pta(~2)	Mab_purH(2)	Mab_rpoB(1)	mabscessus	LOW_COV
DRR245209	DRR245209	DRR245209	540917	530409	98.06	9636	1.78	Mycobacteroides abscessus	85.6	454055	452379	S	Staphylococcus aureus	0.11	600	600	S	shovill_assembly/DRR245209.shovill.contigs.fa	113	5248889	7.84781	contig00022	98.551	138	0	1	138	58339	57926	N	1025845	29.5424	0.00368786	0.996312	0.136907	2544964	shovill_assembly/DRR245209.shovill.contigs.fa	mabscessus	5	Mab_argH(3)	Mab_cya(1)	Mab_gnd(4)	Mab_murC(3)	Mab_pta(1)	Mab_purH(2)	Mab_rpoB(1)	mabscessus	LOW_COV
DRR245210	DRR245210	DRR245210	1230836	1212653	98.52	16012	1.3	Mycobacteroides abscessus	74.62	904942	878619	S	Mycobacterium avium	0.13	1518	32	S	shovill_assembly/DRR245210.shovill.contigs.fa	97	5927402	21.6661	contig00021	98.551	138	0	1	138	39800	40213	N	1933554	53.9627	0.0124772	0.987523	0.880553	1840898	shovill_assembly/DRR245210.shovill.contigs.fa	mabscessus	5	Mab_argH(3)	Mab_cya(1)	Mab_gnd(4)	Mab_murC(3)	Mab_pta(1)	Mab_purH(2)	Mab_rpoB(1)	mabscessus	ASSEMBLY_HIGH
DRR245211	DRR245211	DRR245211	1003593	987683	98.41	14564	1.45	Mycobacteroides abscessus	85.07	840254	836169	S	Homo sapiens	0.03	271	271	S	shovill_assembly/DRR245211.shovill.contigs.fa	64	5123277	21.3239	contig00007	98.551	138	0	1	138	98373	98786	N	1932600	54.7756	0.00609334	0.993907	0.862564	1008153	shovill_assembly/DRR245211.shovill.contigs.fa	mabscessus	5	Mab_argH(3)	Mab_cya(1)	Mab_gnd(4)	Mab_murC(3)	Mab_pta(1)	Mab_purH(2)	Mab_rpoB(1)	mabscessus	OK
DRR245212	DRR245212	DRR245212	539971	405042	75.01	134215	24.86	Mycobacteroides abscessus	84.09	340595	340492	S	Staphylococcus aureus	0.55	2214	2214	S	shovill_assembly/DRR245212.shovill.contigs.fa	93	4957009	19.7347	contig00023	96.667	30	0	109	138	9980	9891	Y	877715	36.2939	0.105635	0.894365	0.466747	17826973	shovill_assembly/DRR245212.shovill.contigs.fa	mmassiliense	4	Mma_argH(1)	Mma_cya(1)	Mma_gnd(1)	Mma_murC(2)	Mma_pta(3)	Mma_purH(2)	Mma_rpoB(3)	mmassiliense	LOW_COV
DRR245213	DRR245213	DRR245213	414768	306578	73.92	100410	24.21	Mycobacteroides abscessus	81.62	250232	247112	S	Streptomyces sp. ICC4	1.39	4248	4248	S	shovill_assembly/DRR245213.shovill.contigs.fa	254	5048433	12.3612	contig00123	98.551	138	0	1	138	7687	8100	N	649381	24.9563	0.0881209	0.911879	0.150896	12584017	shovill_assembly/DRR245213.shovill.contigs.fa	mabscessus	-	Mab_argH(4)	Mab_cya(5)	Mab_gnd(1)	Mab_murC(2)	Mab_pta(10)	Mab_purH(2)	Mab_rpoB(1)	mabscessus	LOW_COV
DRR245214	DRR245214	DRR245214	514198	387812	75.42	125103	24.33	Mycobacteroides abscessus	81.16	314752	306102	S	Staphylococcus aureus	0.66	2556	2556	S	shovill_assembly/DRR245214.shovill.contigs.fa	65	4990176	19.5248	contig00012	97.101	138	0	1	138	39878	40291	N	839338	35.8982	0.0870983	0.912902	0.441218	16156397	shovill_assembly/DRR245214.shovill.contigs.fa	mmassiliense	-	Mma_argH(2?)	Mma_cya(~3)	Mma_gnd(~1)	Mma_murC(~2)	Mma_pta(~1)	Mma_purH(~3)	Mma_rpoB(~8)	mbolettii	LOW_COV
DRR245215	DRR245215	DRR245215	753703	656807	87.14	95490	12.67	Mycobacteroides abscessus	83.92	551216	545760	S	Staphylococcus aureus	0.19	1232	1232	S	shovill_assembly/DRR245215.shovill.contigs.fa	72	4950126	20.8368	contig00021	96.667	30	0	109	138	72525	72614	Y	1290386	46.4041	0.113511	0.886489	0.727652	12070606	shovill_assembly/DRR245215.shovill.contigs.fa	mmassiliense	-	Mma_argH(1)	Mma_cya(1)	Mma_gnd(1)	Mma_murC(1)	Mma_pta(1)	Mma_purH(~3)	Mma_rpoB(~4)	mmassiliense	OK
DRR245216	DRR245216	DRR245216	2632504	2472775	93.93	145634	5.53	Mycobacteroides abscessus	85.24	2107689	2102316	S	Mycobacteroides immunogenum	0.02	380	380	S	shovill_assembly/DRR245216.shovill.contigs.fa	27	5133901	36.5232	contig00010	98.551	138	0	1	138	160111	159698	N	4941362	141.351	0.00700924	0.992991	0.988262	1618599	shovill_assembly/DRR245216.shovill.contigs.fa	mabscessus	5	Mab_argH(3)	Mab_cya(1)	Mab_gnd(4)	Mab_murC(3)	Mab_pta(1)	Mab_purH(2)	Mab_rpoB(1)	mabscessus	OK
DRR245217	DRR245217	DRR245217	2037632	1995113	97.91	39254	1.93	Mycobacteroides abscessus	81.38	1623692	1583678	S	Staphylococcus aureus	0.05	1067	1067	S	shovill_assembly/DRR245217.shovill.contigs.fa	105	5074465	29.8527	contig00033	96.667	30	0	109	138	9882	9793	Y	3487043	100.362	0.124478	0.875522	0.858555	7973476	shovill_assembly/DRR245217.shovill.contigs.fa	mmassiliense	10	Mma_argH(1)	Mma_cya(2)	Mma_gnd(2)	Mma_murC(1)	Mma_pta(2)	Mma_purH(1)	Mma_rpoB(1)	mmassiliense	OK
DRR245218	DRR245218	DRR245218	4181256	4105237	98.18	70674	1.7	Mycobacteroides abscessus	81.24	3335070	3230450	S	Staphylococcus aureus	0.09	3538	3538	S	shovill_assembly/DRR245218.shovill.contigs.fa	89	5161342	37.1098	contig00029	96.667	30	0	109	138	39830	39919	Y	7061625	202.627	0.109366	0.890634	0.883174	20052438	shovill_assembly/DRR245218.shovill.contigs.fa	mmassiliense	10	Mma_argH(1)	Mma_cya(2)	Mma_gnd(2)	Mma_murC(1)	Mma_pta(2)	Mma_purH(1)	Mma_rpoB(1)	mmassiliense	OK
DRR245219	DRR245219	DRR245219	623292	563552	90.42	59052	9.47	Mycobacteroides abscessus	83.67	471547	447936	S	Staphylococcus aureus	0.14	782	782	S	shovill_assembly/DRR245219.shovill.contigs.fa	64	4818991	16.2084	contig00009	97.826	138	0	1	138	39866	40279	N	1102345	37.4786	0.116571	0.883429	0.512579	6776233	shovill_assembly/DRR245219.shovill.contigs.fa	mmassiliense	-	Mma_argH(2?)	Mma_cya(3?)	Mma_gnd(~1)	Mma_murC(~2)	Mma_pta(~1)	Mma_purH(~3)	Mma_rpoB(~8)	mbolettii	LOW_COV
DRR245220	DRR245220	DRR245220	3089867	3009652	97.4	74293	2.4	Mycobacteroides abscessus	80.85	2433174	2374907	S	Streptomyces sp. ICC4	0.14	4186	4186	S	shovill_assembly/DRR245220.shovill.contigs.fa	90	5155496	37.4002	contig00034	96.667	30	0	109	138	9826	9737	Y	5308806	152.34	0.109723	0.890277	0.880904	13043034	shovill_assembly/DRR245220.shovill.contigs.fa	mmassiliense	10	Mma_argH(1)	Mma_cya(2)	Mma_gnd(2)	Mma_murC(1)	Mma_pta(2)	Mma_purH(1)	Mma_rpoB(1)	mmassiliense	OK
DRR245221	DRR245221	DRR245221	3918785	3833886	97.83	78559	2.01	Mycobacteroides abscessus	86.01	3297357	3296498	S	Staphylococcus aureus	0.05	1742	1742	S	shovill_assembly/DRR245221.shovill.contigs.fa	72	5252566	37.6593	contig00024	96.667	30	0	109	138	57475	57386	Y	6648782	191.23	0.10659	0.89341	0.886367	16038420	shovill_assembly/DRR245221.shovill.contigs.fa	mmassiliense	4	Mma_argH(1)	Mma_cya(1)	Mma_gnd(1)	Mma_murC(2)	Mma_pta(3)	Mma_purH(2)	Mma_rpoB(3)	mmassiliense	OK
DRR245222	DRR245222	DRR245222	1604717	1569665	97.82	32592	2.03	Mycobacteroides abscessus	86.66	1360292	1360112	S	Staphylococcus aureus	0.05	741	741	S	shovill_assembly/DRR245222.shovill.contigs.fa	74	5200843	23.1304	contig00021	98.551	138	0	1	138	39811	40224	N	3037451	87.8669	0.0190578	0.980942	0.960729	4328534	shovill_assembly/DRR245222.shovill.contigs.fa	mabscessus	5	Mab_argH(3)	Mab_cya(1)	Mab_gnd(4)	Mab_murC(3)	Mab_pta(1)	Mab_purH(2)	Mab_rpoB(1)	mabscessus	OK
DRR245223	DRR245223	DRR245223	2375829	2324248	97.83	47970	2.02	Mycobacteroides abscessus	84.84	1971970	1940213	S	Mycobacteroides immunogenum	0.13	2959	2959	S	shovill_assembly/DRR245223.shovill.contigs.fa	66	4718787	37.2249	contig00027	97.826	138	0	1	138	39810	40223	N	4452880	128.578	0.109697	0.890303	0.881484	7470665	shovill_assembly/DRR245223.shovill.contigs.fa	mabscessus	-	Mab_argH(1)	Mab_cya(2)	Mab_gnd(~6)	Mab_murC(2)	Mab_pta(9)	Mab_purH(3)	Mab_rpoB(~1)	mabscessus	OK
DRR245224	DRR245224	DRR245224	3095517	3027741	97.81	62979	2.04	Mycobacteroides abscessus	84.86	2569481	2541761	S	Staphylococcus aureus	0.09	2624	2624	S	shovill_assembly/DRR245224.shovill.contigs.fa	85	4869310	37.1737	contig00023	99.275	138	0	1	138	76412	76825	N	5782896	166.204	0.0875721	0.912428	0.905044	13464016	shovill_assembly/DRR245224.shovill.contigs.fa	mabscessus	-	Mab_argH(4)	Mab_cya(2)	Mab_gnd(7)	Mab_murC(~2)	Mab_pta(2)	Mab_purH(~7)	Mab_rpoB(1)	mabscessus	OK
DRR245225	DRR245225	DRR245225	3866148	3782064	97.83	80122	2.07	Mycobacteroides abscessus	85.04	3216436	3179937	S	Staphylococcus aureus	0.04	1354	1354	S	shovill_assembly/DRR245225.shovill.contigs.fa	58	4871934	37.0712	contig00007	98.551	138	0	1	138	76419	76832	N	7132585	206.501	0.0951659	0.904834	0.900412	8807745	shovill_assembly/DRR245225.shovill.contigs.fa	mabscessus	-	Mab_argH(~1)	Mab_cya(~5)	Mab_gnd(3)	Mab_murC(2)	Mab_pta(~2)	Mab_purH(4)	Mab_rpoB(~1)	mabscessus	OK
DRR245226	DRR245226	DRR245226	754033	736688	97.7	16081	2.14	Mycobacteroides abscessus	87.21	642429	642148	S	Staphylococcus aureus	0.12	856	856	S	shovill_assembly/DRR245226.shovill.contigs.fa	109	5224837	10.6632	contig00037	98.551	138	0	1	138	10191	9778	N	1390139	40.2531	0.0176203	0.98238	0.521915	1799201	shovill_assembly/DRR245226.shovill.contigs.fa	mabscessus	5	Mab_argH(3)	Mab_cya(1)	Mab_gnd(4)	Mab_murC(3)	Mab_pta(1)	Mab_purH(2)	Mab_rpoB(1)	mabscessus	OK
DRR245227	DRR245227	DRR245227	1432572	1364105	95.22	62779	4.39	Mycobacteroides abscessus	85.29	1163463	1153526	S	Mycobacteroides chelonae	0.04	523	523	S	shovill_assembly/DRR245227.shovill.contigs.fa	42	5119489	20.2138	contig00009	98.551	138	0	1	138	147318	146905	N	2678419	76.8031	0.0172362	0.982764	0.960768	2055552	shovill_assembly/DRR245227.shovill.contigs.fa	mabscessus	5	Mab_argH(3)	Mab_cya(1)	Mab_gnd(4)	Mab_murC(3)	Mab_pta(1)	Mab_purH(2)	Mab_rpoB(1)	mabscessus	OK
DRR245228	DRR245228	DRR245228	1364781	1337828	98.03	25314	1.86	Mycobacteroides abscessus	86.27	1154127	1151170	S	Mycobacteroides chelonae	0.06	839	839	S	shovill_assembly/DRR245228.shovill.contigs.fa	77	4754156	21.3423	contig00014	99.275	138	0	1	138	76426	76839	N	2584079	74.9193	0.095187	0.904813	0.876197	3130063	shovill_assembly/DRR245228.shovill.contigs.fa	mabscessus	-	Mab_argH(1)	Mab_cya(2)	Mab_gnd(~6)	Mab_murC(1)	Mab_pta(2)	Mab_purH(~7)	Mab_rpoB(2)	mabscessus	OK
DRR245229	DRR245229	DRR245229	1066122	804405	75.45	260250	24.42	Mycobacteroides abscessus	82.8	666011	652570	S	Staphylococcus aureus	0.63	5046	5046	S	shovill_assembly/DRR245229.shovill.contigs.fa	48	4897882	41.0912	contig00008	99.275	138	0	1	138	125187	124774	N	1758363	75.0848	0.0939826	0.906017	0.865496	30654996	shovill_assembly/DRR245229.shovill.contigs.fa	mabscessus	-	Mab_argH(~5)	Mab_cya(1)	Mab_gnd(3)	Mab_murC(1)	Mab_pta(1)	Mab_purH(2)	Mab_rpoB(1)	mabscessus	OK
DRR245230	DRR245230	DRR245230	2394718	2338735	97.66	52086	2.18	Mycobacteroides abscessus	87.01	2034869	2034634	S	Staphylococcus aureus	0.05	1286	1286	S	shovill_assembly/DRR245230.shovill.contigs.fa	64	5228559	33.3788	contig00009	98.551	138	0	1	138	131701	131288	N	4409128	126.943	0.0177707	0.982229	0.974277	7603609	shovill_assembly/DRR245230.shovill.contigs.fa	mabscessus	5	Mab_argH(3)	Mab_cya(1)	Mab_gnd(4)	Mab_murC(3)	Mab_pta(1)	Mab_purH(2)	Mab_rpoB(1)	mabscessus	OK
DRR245231	DRR245231	DRR245231	4014712	3933403	97.97	74992	1.87	Mycobacteroides abscessus	83.29	3276047	3246198	S	Staphylococcus aureus	0.12	4854	4854	S	shovill_assembly/DRR245231.shovill.contigs.fa	69	5072008	37.2151	contig00019	99.275	138	0	1	138	39865	40278	N	7408591	211.847	0.0686355	0.931364	0.925956	20172596	shovill_assembly/DRR245231.shovill.contigs.fa	mabscessus	-	Mab_argH(1)	Mab_cya(4)	Mab_gnd(~3)	Mab_murC(2)	Mab_pta(2)	Mab_purH(~3)	Mab_rpoB(~1)	mabscessus	OK
DRR245232	DRR245232	DRR245232	2613817	2564204	98.1	46429	1.78	Mycobacteroides abscessus	85.41	2190122	2188645	S	Staphylococcus aureus	0.07	1769	1769	S	shovill_assembly/DRR245232.shovill.contigs.fa	73	5146120	37.3477	contig00032	98.551	138	0	1	138	10180	9767	N	5038616	145.293	0.00393217	0.996068	0.988363	8955283	shovill_assembly/DRR245232.shovill.contigs.fa	mabscessus	5	Mab_argH(3)	Mab_cya(1)	Mab_gnd(4)	Mab_murC(3)	Mab_pta(1)	Mab_purH(2)	Mab_rpoB(1)	mabscessus	OK
DRR245233	DRR245233	DRR245233	3783531	3683732	97.36	91900	2.43	Mycobacteroides abscessus	86.05	3169972	3161527	S	Streptomyces sp. ICC4	0.2	7364	7364	S	shovill_assembly/DRR245233.shovill.contigs.fa	70	4798441	37.0747	contig00032	99.275	138	0	1	138	10156	9743	N	7109054	203.91	0.0943143	0.905686	0.900832	15689442	shovill_assembly/DRR245233.shovill.contigs.fa	mabscessus	-	Mab_argH(1)	Mab_cya(2)	Mab_gnd(~6)	Mab_murC(1)	Mab_pta(2)	Mab_purH(~7)	Mab_rpoB(2)	mabscessus	OK
DRR245234	DRR245234	DRR245234	1065769	1042857	97.85	21155	1.99	Mycobacteroides abscessus	84.35	879676	876063	S	Mycobacteroides chelonae	0.19	1941	1914	S	shovill_assembly/DRR245234.shovill.contigs.fa	87	4893688	16.0033	contig00036	99.275	138	0	1	138	39780	40193	N	1969193	56.7378	0.0937778	0.906222	0.825363	3619629	shovill_assembly/DRR245234.shovill.contigs.fa	mabscessus	-	Mab_argH(1)	Mab_cya(2)	Mab_gnd(~6)	Mab_murC(1)	Mab_pta(2)	Mab_purH(1)	Mab_rpoB(2)	mabscessus	OK
DRR245235	DRR245235	DRR245235	525615	519886	98.91	5539	1.05	Mycobacteroides abscessus	85.92	446693	444764	S	Mycobacteroides immunogenum	0.54	2815	2815	S	shovill_assembly/DRR245235.shovill.contigs.fa	57	4915821	8.35169	contig00028	96.667	30	0	109	138	7927	7838	Y	945492	27.6062	0.123212	0.876788	0.156262	1437663	shovill_assembly/DRR245235.shovill.contigs.fa	mmassiliense	4	Mma_argH(1)	Mma_cya(1)	Mma_gnd(1)	Mma_murC(2)	Mma_pta(3)	Mma_purH(2)	Mma_rpoB(3)	mmassiliense	LOW_COV
DRR245236	DRR245236	DRR245236	449912	338289	75.19	110962	24.66	Mycobacteroides abscessus	77.79	263158	257715	S	Staphylococcus aureus	1.37	4622	4622	S	shovill_assembly/DRR245236.shovill.contigs.fa	215	5034124	14.1823	contig00108	93.333	30	0	109	138	2689	2600	Y	692187	26.3376	0.123364	0.876636	0.190143	18872120	shovill_assembly/DRR245236.shovill.contigs.fa	mmassiliense	12	Mma_argH(3)	Mma_cya(4)	Mma_gnd(3)	Mma_murC(4)	Mma_pta(2)	Mma_purH(2)	Mma_rpoB(10)	mmassiliense	LOW_COV
DRR245237	DRR245237	DRR245237	3386121	3320282	98.06	61401	1.81	Mycobacteroides abscessus	81.84	2717447	2691379	S	Staphylococcus aureus	0.11	3706	3706	S	shovill_assembly/DRR245237.shovill.contigs.fa	73	4968291	37.2395	contig00018	99.275	138	0	1	138	58111	57698	N	6193213	177.721	0.0821506	0.917849	0.910946	14291784	shovill_assembly/DRR245237.shovill.contigs.fa	mabscessus	-	Mab_argH(1)	Mab_cya(1)	Mab_gnd(3)	Mab_murC(2)	Mab_pta(~4)	Mab_purH(~7)	Mab_rpoB(1)	mabscessus	OK
DRR245238	DRR245238	DRR245238	2738261	2676739	97.75	56936	2.08	Mycobacteroides abscessus	82.26	2201963	2200651	S	Staphylococcus aureus	0.1	2582	2582	S	shovill_assembly/DRR245238.shovill.contigs.fa	80	5100036	39.3105	contig00031	98.551	138	0	1	138	39833	40246	N	5149360	148.26	0.0318606	0.968139	0.960878	9527071	shovill_assembly/DRR245238.shovill.contigs.fa	mabscessus	5	Mab_argH(3)	Mab_cya(1)	Mab_gnd(4)	Mab_murC(3)	Mab_pta(1)	Mab_purH(2)	Mab_rpoB(1)	mabscessus	OK
DRR245239	DRR245239	DRR245239	3000663	2933622	97.77	61831	2.06	Mycobacteroides abscessus	83.45	2447996	2410401	S	Mycobacteroides chelonae	0.26	7494	7494	S	shovill_assembly/DRR245239.shovill.contigs.fa	90	4965188	36.8588	contig00017	98.551	138	0	1	138	58329	57916	N	5476599	158.1	0.0879212	0.912079	0.904173	8857391	shovill_assembly/DRR245239.shovill.contigs.fa	mabscessus	2	Mab_argH(4)	Mab_cya(1)	Mab_gnd(1)	Mab_murC(2)	Mab_pta(7)	Mab_purH(4)	Mab_rpoB(4)	mabscessus	OK
DRR245240	DRR245240	DRR245240	7403043	7250557	97.94	140788	1.9	Mycobacteroides abscessus	82.16	5957316	5769041	S	Staphylococcus aureus	0.09	6348	6348	S	shovill_assembly/DRR245240.shovill.contigs.fa	83	5089410	37.164	contig00027	96.667	30	0	109	138	39912	40001	Y	12707687	364.311	0.111946	0.888054	0.876792	35308730	shovill_assembly/DRR245240.shovill.contigs.fa	mmassiliense	10	Mma_argH(1)	Mma_cya(2)	Mma_gnd(2)	Mma_murC(1)	Mma_pta(2)	Mma_purH(1)	Mma_rpoB(1)	mmassiliense	OK
DRR245241	DRR245241	DRR245241	1618678	1581803	97.72	34063	2.1	Mycobacteroides abscessus	80.43	1272237	1255495	S	Staphylococcus aureus	0.37	5872	5872	S	shovill_assembly/DRR245241.shovill.contigs.fa	116	4734794	25.0433	contig00036	93.333	30	0	109	138	39827	39916	Y	2843706	81.1873	0.151872	0.848128	0.829268	8678280	shovill_assembly/DRR245241.shovill.contigs.fa	mmassiliense	12	Mma_argH(3)	Mma_cya(4)	Mma_gnd(3)	Mma_murC(4)	Mma_pta(2)	Mma_purH(2)	Mma_rpoB(10)	mmassiliense	OK
DRR245242	DRR245242	DRR245242	4648080	4554734	97.99	87057	1.88	Mycobacteroides abscessus	81.68	3720120	3717739	S	Mycobacteroides immunogenum	0.1	4598	4598	S	shovill_assembly/DRR245242.shovill.contigs.fa	58	5245293	37.1506	contig00011	98.551	138	0	1	138	39799	40212	N	8632230	250.328	0.00339617	0.996604	0.99402	8973001	shovill_assembly/DRR245242.shovill.contigs.fa	mabscessus	5	Mab_argH(3)	Mab_cya(1)	Mab_gnd(4)	Mab_murC(3)	Mab_pta(1)	Mab_purH(2)	Mab_rpoB(1)	mabscessus	OK
DRR245243	DRR245243	DRR245243	4221315	4120061	97.6	93207	2.21	Mycobacteroides abscessus	82.42	3395831	3280554	S	Mycobacteroides immunogenum	0.08	3488	3488	S	shovill_assembly/DRR245243.shovill.contigs.fa	70	5167335	36.9741	contig00019	96.667	30	0	109	138	39923	40012	Y	7231903	207.873	0.109098	0.890902	0.883317	15801721	shovill_assembly/DRR245243.shovill.contigs.fa	mmassiliense	10	Mma_argH(1)	Mma_cya(2)	Mma_gnd(2)	Mma_murC(1)	Mma_pta(2)	Mma_purH(1)	Mma_rpoB(1)	mmassiliense	OK
DRR245244	DRR245244	DRR245244	2232100	2170709	97.25	56929	2.55	Mycobacteroides abscessus	83.27	1807469	1806383	S	Mycobacteroides immunogenum	0.1	2202	2202	S	shovill_assembly/DRR245244.shovill.contigs.fa	75	5214906	31.2774	contig00033	98.551	138	0	1	138	39800	40213	N	4212828	121.849	0.00901588	0.990984	0.979209	3391920	shovill_assembly/DRR245244.shovill.contigs.fa	mabscessus	5	Mab_argH(3)	Mab_cya(1)	Mab_gnd(4)	Mab_murC(3)	Mab_pta(1)	Mab_purH(2)	Mab_rpoB(1)	mabscessus	OK
DRR245245	DRR245245	DRR245245	598407	449314	75.09	148334	24.79	Mycobacteroides abscessus	80.98	363868	352404	S	Staphylococcus aureus	0.83	3747	3747	S	shovill_assembly/DRR245245.shovill.contigs.fa	79	5096263	21.2749	contig00010	96.667	30	0	109	138	70415	70504	Y	919364	38.0319	0.107253	0.892747	0.493159	19899363	shovill_assembly/DRR245245.shovill.contigs.fa	mmassiliense	10	Mma_argH(1)	Mma_cya(2)	Mma_gnd(2)	Mma_murC(1)	Mma_pta(2)	Mma_purH(1)	Mma_rpoB(1)	mmassiliense	LOW_COV
DRR245246	DRR245246	DRR245246	1223270	1199713	98.07	21721	1.77	Mycobacteroides abscessus	85.21	1022280	1011833	S	Staphylococcus aureus	0.09	1120	1120	S	shovill_assembly/DRR245246.shovill.contigs.fa	92	5228719	17.1368	contig00032	98.551	138	0	1	138	10145	9732	N	2332560	67.0579	0.00409321	0.995907	0.937743	5845422	shovill_assembly/DRR245246.shovill.contigs.fa	mabscessus	5	Mab_argH(3)	Mab_cya(1)	Mab_gnd(4)	Mab_murC(3)	Mab_pta(1)	Mab_purH(2)	Mab_rpoB(1)	mabscessus	OK
DRR245247	DRR245247	DRR245247	4065208	3969996	97.66	87569	2.16	Mycobacteroides abscessus	77.94	3094232	3071167	S	Streptomyces sp. ICC4	0.29	11650	11650	S	shovill_assembly/DRR245247.shovill.contigs.fa	123	5067079	36.6358	contig00010	99.275	138	0	1	138	121997	121584	N	7059141	202.837	0.0986892	0.901311	0.873154	17507390	shovill_assembly/DRR245247.shovill.contigs.fa	mabscessus	-	Mab_argH(5)	Mab_cya(4)	Mab_gnd(1)	Mab_murC(2)	Mab_pta(5)	Mab_purH(~6)	Mab_rpoB(1)	mabscessus	OK
DRR245248	DRR245248	DRR245248	4733880	4639607	98.01	87330	1.84	Mycobacteroides abscessus	83.04	3852572	3732094	S	Staphylococcus aureus	0.12	5540	5540	S	shovill_assembly/DRR245248.shovill.contigs.fa	60	5086160	36.8168	contig00026	96.667	30	0	109	138	39903	39992	Y	8264485	236.125	0.10933	0.89067	0.884715	29204332	shovill_assembly/DRR245248.shovill.contigs.fa	mmassiliense	10	Mma_argH(1)	Mma_cya(2)	Mma_gnd(2)	Mma_murC(1)	Mma_pta(2)	Mma_purH(1)	Mma_rpoB(1)	mmassiliense	OK
DRR245249	DRR245249	DRR245249	5696491	5584909	98.04	103172	1.81	Mycobacteroides abscessus	80.12	4474479	4433417	S	Mycobacterium sp. MS1601	1	55777	55777	S	shovill_assembly/DRR245249.shovill.contigs.fa	110	5094969	36.9322	contig00019	99.275	138	0	1	138	58363	57950	N	10254037	292.385	0.0771152	0.922885	0.918903	30217577	shovill_assembly/DRR245249.shovill.contigs.fa	mabscessus	-	Mab_argH(1)	Mab_cya(4)	Mab_gnd(3)	Mab_murC(2)	Mab_pta(4)	Mab_purH(4)	Mab_rpoB(1)	mabscessus	OK
DRR245250	DRR245250	DRR245250	498691	377040	75.61	121043	24.27	Mycobacteroides abscessus	80.74	304410	300452	S	Staphylococcus aureus	4.13	15585	15585	S	shovill_assembly/DRR245250.shovill.contigs.fa	103	4899234	17.0708	contig00022	96.667	30	0	109	138	10005	9916	Y	798657	31.8116	0.119104	0.880896	0.331398	19381768	shovill_assembly/DRR245250.shovill.contigs.fa	mmassiliense	-	Mma_argH(1)	Mma_cya(2)	Mma_gnd(2)	Mma_murC(~2)	Mma_pta(3)	Mma_purH(~2)	Mma_rpoB(10)	mmassiliense	KRAKEN_SECOND_HIGH,LOW_COV
DRR245251	DRR245251	DRR245251	4205202	4115982	97.88	82478	1.96	Mycobacteroides abscessus	83.09	3419777	3395781	S	Staphylococcus aureus	0.12	4860	4860	S	shovill_assembly/DRR245251.shovill.contigs.fa	84	5077690	36.8851	contig00020	98.551	138	0	1	138	58042	57629	N	7552852	216.334	0.0750513	0.924949	0.919711	22776804	shovill_assembly/DRR245251.shovill.contigs.fa	mabscessus	-	Mab_argH(~1)	Mab_cya(1)	Mab_gnd(3)	Mab_murC(2)	Mab_pta(1)	Mab_purH(2)	Mab_rpoB(1)	mabscessus	OK
DRR245252	DRR245252	DRR245252	4451439	4363912	98.03	80961	1.82	Mycobacteroides abscessus	85.06	3711970	3708691	S	Staphylococcus aureus	0.06	2564	2564	S	shovill_assembly/DRR245252.shovill.contigs.fa	72	4821436	37.1527	contig00026	96.667	30	0	109	138	39846	39935	Y	8222819	236.552	0.108115	0.891885	0.886521	21257005	shovill_assembly/DRR245252.shovill.contigs.fa	mmassiliense	6	Mma_argH(1)	Mma_cya(1)	Mma_gnd(1)	Mma_murC(3)	Mma_pta(3)	Mma_purH(2)	Mma_rpoB(3)	mmassiliense	OK
DRR245253	DRR245253	DRR245253	3435949	3369688	98.07	60987	1.77	Mycobacteroides abscessus	82.7	2786636	2692383	S	Mycobacterium sp. YC-RL4	0.08	2849	2849	S	shovill_assembly/DRR245253.shovill.contigs.fa	65	5093277	37.3548	contig00035	96.667	30	0	109	138	20534	20623	Y	5993988	172.922	0.109757	0.890243	0.882895	13310956	shovill_assembly/DRR245253.shovill.contigs.fa	mmassiliense	10	Mma_argH(1)	Mma_cya(2)	Mma_gnd(2)	Mma_murC(1)	Mma_pta(2)	Mma_purH(1)	Mma_rpoB(1)	mmassiliense	OK
DRR245254	DRR245254	DRR245254	4276300	4192411	98.04	77799	1.82	Mycobacteroides abscessus	83.32	3493125	3474432	S	Staphylococcus aureus	0.39	16242	16242	S	shovill_assembly/DRR245254.shovill.contigs.fa	73	4954130	36.9207	contig00021	98.551	138	0	1	138	58040	57627	N	7820158	224.421	0.0905791	0.909421	0.904078	22083127	shovill_assembly/DRR245254.shovill.contigs.fa	mabscessus	-	Mab_argH(~1)	Mab_cya(1)	Mab_gnd(3)	Mab_murC(2)	Mab_pta(1)	Mab_purH(2)	Mab_rpoB(1)	mabscessus	OK
DRR245255	DRR245255	DRR245255	1042115	1029802	98.82	11863	1.14	Mycobacteroides abscessus	84.7	872272	868081	S	Mycobacteroides chelonae	0.12	1266	1266	S	shovill_assembly/DRR245255.shovill.contigs.fa	58	4849931	16.7688	contig00010	99.275	138	0	1	138	39801	40214	N	1969789	57.8148	0.0842798	0.91572	0.867065	1003800	shovill_assembly/DRR245255.shovill.contigs.fa	mabscessus	-	Mab_argH(~1)	Mab_cya(2)	Mab_gnd(3)	Mab_murC(2)	Mab_pta(1)	Mab_purH(2)	Mab_rpoB(1)	mabscessus	OK
DRR245256	DRR245256	DRR245256	1428365	1366107	95.64	56658	3.97	Mycobacteroides abscessus	79.49	1085924	1075799	S	Mycobacterium sp. YC-RL4	1.05	14304	14304	S	shovill_assembly/DRR245256.shovill.contigs.fa	79	5082271	20.4846	contig00001	99.275	138	0	1	138	377116	377529	N	2506062	71.794	0.0829271	0.917073	0.896226	2947088	shovill_assembly/DRR245256.shovill.contigs.fa	mabscessus	-	Mab_argH(1)	Mab_cya(4)	Mab_gnd(3)	Mab_murC(2)	Mab_pta(~4)	Mab_purH(4)	Mab_rpoB(1)	mabscessus	OK
DRR245257	DRR245257	DRR245257	1624072	1588818	97.83	32636	2.01	Mycobacteroides abscessus	84.66	1345098	1322999	S	Staphylococcus aureus	0.05	797	797	S	shovill_assembly/DRR245257.shovill.contigs.fa	89	5225301	23.0805	contig00018	99.275	138	0	1	138	58087	57674	N	2785213	80.5817	0.0968272	0.903173	0.88104	4327339	shovill_assembly/DRR245257.shovill.contigs.fa	mabscessus	1	Mab_argH(2)	Mab_cya(1)	Mab_gnd(1)	Mab_murC(2)	Mab_pta(2)	Mab_purH(3)	Mab_rpoB(1)	mabscessus	OK
DRR245258	DRR245258	DRR245258	569142	556488	97.78	11575	2.03	Mycobacteroides abscessus	78.8	438496	434338	S	Mycobacterium sp. QIA-37	0.55	3086	3086	S	shovill_assembly/DRR245258.shovill.contigs.fa	139	5244973	8.16226	contig00037	99.275	138	0	1	138	39800	40213	N	982559	28.3772	0.0837686	0.916231	0.168709	1635433	shovill_assembly/DRR245258.shovill.contigs.fa	mabscessus	-	Mab_argH(2)	Mab_cya(1)	Mab_gnd(~1)	Mab_murC(2)	Mab_pta(~2)	Mab_purH(1)	Mab_rpoB(~1)	mabscessus	LOW_COV
DRR245259	DRR245259	DRR245259	1145273	1119014	97.71	24271	2.12	Mycobacteroides abscessus	84.68	947559	946761	S	Staphylococcus aureus	0.03	358	358	S	shovill_assembly/DRR245259.shovill.contigs.fa	78	4866956	17.7712	contig00019	96.667	30	0	109	138	39806	39895	Y	2094105	60.4345	0.107536	0.892464	0.831306	3845609	shovill_assembly/DRR245259.shovill.contigs.fa	mmassiliense	6	Mma_argH(1)	Mma_cya(1)	Mma_gnd(1)	Mma_murC(3)	Mma_pta(3)	Mma_purH(2)	Mma_rpoB(3)	mmassiliense	OK
DRR245260	DRR245260	DRR245260	3218910	3142911	97.64	70499	2.19	Mycobacteroides abscessus	81.18	2551571	2539556	S	Mycobacteroides immunogenum	0.32	10074	10074	S	shovill_assembly/DRR245260.shovill.contigs.fa	69	5153080	36.7761	contig00027	96.667	30	0	109	138	39860	39949	Y	5504793	158.313	0.111281	0.888719	0.877564	12043234	shovill_assembly/DRR245260.shovill.contigs.fa	mmassiliense	4	Mma_argH(1)	Mma_cya(1)	Mma_gnd(1)	Mma_murC(2)	Mma_pta(3)	Mma_purH(2)	Mma_rpoB(3)	mmassiliense	OK
DRR245261	DRR245261	DRR245261	2258787	2194142	97.14	60015	2.66	Mycobacteroides abscessus	82.97	1820372	1800786	S	Streptomyces sp. ICC4	0.1	2089	2089	S	shovill_assembly/DRR245261.shovill.contigs.fa	75	4912370	34.4091	contig00013	99.275	138	0	1	138	58038	57625	N	4158903	120.109	0.0857759	0.914224	0.904203	5636205	shovill_assembly/DRR245261.shovill.contigs.fa	mabscessus	-	Mab_argH(1)	Mab_cya(1)	Mab_gnd(3)	Mab_murC(2)	Mab_pta(~9)	Mab_purH(4)	Mab_rpoB(1)	mabscessus	OK
DRR245262	DRR245262	DRR245262	3985695	3888878	97.57	91376	2.3	Mycobacteroides abscessus	86.19	3351771	3349252	S	Staphylococcus aureus	0.05	1846	1846	S	shovill_assembly/DRR245262.shovill.contigs.fa	81	5245383	36.6506	contig00033	98.551	138	0	1	138	10171	9758	N	7305347	210.843	0.0217618	0.978238	0.973974	10375004	shovill_assembly/DRR245262.shovill.contigs.fa	mabscessus	5	Mab_argH(3)	Mab_cya(1)	Mab_gnd(4)	Mab_murC(3)	Mab_pta(1)	Mab_purH(2)	Mab_rpoB(1)	mabscessus	OK
DRR245263	DRR245263	DRR245263	561585	445311	79.3	102446	18.25	Mycobacteroides abscessus	81.04	360900	354249	S	Staphylococcus aureus	0.31	1384	1384	S	shovill_assembly/DRR245263.shovill.contigs.fa	82	4902725	13.3384	contig00034	96.667	30	0	109	138	2452	2363	Y	873067	30.141	0.125805	0.874195	0.287923	9296944	shovill_assembly/DRR245263.shovill.contigs.fa	mmassiliense	-	Mma_argH(~3)	Mma_cya(1)	Mma_gnd(~3)	Mma_murC(1)	Mma_pta(2)	Mma_purH(~2)	Mma_rpoB(~8)	mmassiliense	LOW_COV
DRR245264	DRR245264	DRR245264	539872	406275	75.25	132175	24.49	Mycobacteroides abscessus	82.99	337165	327046	S	Staphylococcus aureus	0.69	2796	2796	S	shovill_assembly/DRR245264.shovill.contigs.fa	105	4883281	19.9745	contig00012	97.826	138	0	1	138	5193	5606	N	882521	36.7704	0.100953	0.899047	0.462504	19174279	shovill_assembly/DRR245264.shovill.contigs.fa	mmassiliense	-	Mma_argH(2?)	Mma_cya(~3)	Mma_gnd(~1)	Mma_murC(~2)	Mma_pta(~1)	Mma_purH(3)	Mma_rpoB(~8)	mbolettii	LOW_COV
DRR245265	DRR245265	DRR245265	2244941	2192648	97.67	48427	2.16	Mycobacteroides abscessus	85.82	1881771	1866770	S	Staphylococcus aureus	0.06	1357	1357	S	shovill_assembly/DRR245265.shovill.contigs.fa	70	5107990	32.3011	contig00031	98.551	138	0	1	138	10156	9743	N	4310879	124.524	0.0174667	0.982533	0.973553	6579866	shovill_assembly/DRR245265.shovill.contigs.fa	mabscessus	5	Mab_argH(3)	Mab_cya(1)	Mab_gnd(4)	Mab_murC(3)	Mab_pta(1)	Mab_purH(2)	Mab_rpoB(1)	mabscessus	OK
DRR245266	DRR245266	DRR245266	1358002	1344345	98.99	13043	0.96	Mycobacteroides abscessus	82.46	1108535	1073441	S	Mycobacterium avium	0.1	1399	2	S	shovill_assembly/DRR245266.shovill.contigs.fa	57	5116609	20.7428	contig00009	96.667	30	0	109	138	136302	136213	Y	2361729	68.9491	0.111068	0.888932	0.865003	3486737	shovill_assembly/DRR245266.shovill.contigs.fa	mmassiliense	10	Mma_argH(1)	Mma_cya(2)	Mma_gnd(2)	Mma_murC(1)	Mma_pta(2)	Mma_purH(1)	Mma_rpoB(1)	mmassiliense	OK
DRR245267	DRR245267	DRR245267	2026585	1978564	97.63	44514	2.19	Mycobacteroides abscessus	82.73	1636902	1609507	S	Staphylococcus aureus	0.13	2620	2620	S	shovill_assembly/DRR245267.shovill.contigs.fa	79	5085361	29.3833	contig00020	99.275	138	0	1	138	58181	57768	N	3576178	102.207	0.0950761	0.904924	0.892152	10801407	shovill_assembly/DRR245267.shovill.contigs.fa	mabscessus	1	Mab_argH(2)	Mab_cya(1)	Mab_gnd(1)	Mab_murC(2)	Mab_pta(2)	Mab_purH(3)	Mab_rpoB(1)	mabscessus	OK
DRR245268	DRR245268	DRR245268	1439839	1407324	97.74	30127	2.1	Mycobacteroides abscessus	85.91	1209100	1208932	S	Staphylococcus aureus	0.03	460	460	S	shovill_assembly/DRR245268.shovill.contigs.fa	64	4905698	21.6679	contig00026	96.667	30	0	109	138	39839	39928	Y	2614047	75.143	0.111527	0.888473	0.859535	6295018	shovill_assembly/DRR245268.shovill.contigs.fa	mmassiliense	4	Mma_argH(1)	Mma_cya(1)	Mma_gnd(1)	Mma_murC(2)	Mma_pta(3)	Mma_purH(2)	Mma_rpoB(3)	mmassiliense	OK
DRR245269	DRR245269	DRR245269	1807398	1707218	94.46	91023	5.04	Mycobacteroides abscessus	84.73	1446506	1445209	S	Staphylococcus aureus	0.21	3642	3639	S	shovill_assembly/DRR245269.shovill.contigs.fa	33	5138935	25.1462	contig00014	98.551	138	0	1	138	101394	100981	N	3413292	97.8438	0.00327106	0.996729	0.987386	1643699	shovill_assembly/DRR245269.shovill.contigs.fa	mabscessus	5	Mab_argH(3)	Mab_cya(1)	Mab_gnd(4)	Mab_murC(3)	Mab_pta(1)	Mab_purH(2)	Mab_rpoB(1)	mabscessus	OK
DRR245270	DRR245270	DRR245270	441914	335493	75.92	105312	23.83	Mycobacteroides abscessus	84.31	282849	277608	S	Staphylococcus aureus	0.44	1466	1466	S	shovill_assembly/DRR245270.shovill.contigs.fa	94	5061357	16.7856	contig00031	98.551	138	0	1	138	6625	6212	N	719162	31.028	0.0853547	0.914645	0.24631	13449277	shovill_assembly/DRR245270.shovill.contigs.fa	mabscessus	-	Mab_argH(4)	Mab_cya(5)	Mab_gnd(1)	Mab_murC(2)	Mab_pta(10)	Mab_purH(2)	Mab_rpoB(1)	mabscessus	LOW_COV
DRR245271	DRR245271	DRR245271	3069642	3002312	97.81	62489	2.04	Mycobacteroides abscessus	85.13	2555827	2552484	S	Mycobacterium sp. MS1601	0.62	18534	18534	S	shovill_assembly/DRR245271.shovill.contigs.fa	60	5101289	36.5128	contig00027	98.551	138	0	1	138	39823	40236	N	5973339	169.746	0.00322369	0.996776	0.992447	20176512	shovill_assembly/DRR245271.shovill.contigs.fa	mabscessus	5	Mab_argH(3)	Mab_cya(1)	Mab_gnd(4)	Mab_murC(3)	Mab_pta(1)	Mab_purH(2)	Mab_rpoB(1)	mabscessus	OK
DRR245272	DRR245272	DRR245272	568008	553638	97.47	13077	2.3	Mycobacteroides abscessus	85.23	471862	471588	S	Mycobacterium sp. MS1601	0.14	791	791	S	shovill_assembly/DRR245272.shovill.contigs.fa	81	4860563	8.56442	contig00031	96.667	30	0	109	138	39840	39929	Y	1007777	28.4516	0.117392	0.882608	0.190464	3596778	shovill_assembly/DRR245272.shovill.contigs.fa	mmassiliense	4	Mma_argH(1)	Mma_cya(1)	Mma_gnd(1)	Mma_murC(2)	Mma_pta(3)	Mma_purH(2)	Mma_rpoB(3)	mmassiliense	LOW_COV
DRR245273	DRR245273	DRR245273	877312	854986	97.46	20702	2.36	Mycobacteroides abscessus	85.22	728640	710985	S	Homo sapiens	0.1	891	891	S	shovill_assembly/DRR245273.shovill.contigs.fa	93	5184481	12.6473	contig00039	98.551	138	0	1	138	39931	40344	N	1642768	47.2869	0.00876367	0.991236	0.725807	2487385	shovill_assembly/DRR245273.shovill.contigs.fa	mabscessus	5	Mab_argH(3)	Mab_cya(1)	Mab_gnd(4)	Mab_murC(3)	Mab_pta(1)	Mab_purH(2)	Mab_rpoB(1)	mabscessus	OK
DRR245274	DRR245274	DRR245274	546431	535910	98.07	9765	1.79	Mycobacteroides abscessus	82.76	443528	437554	S	Mycobacteroides saopaulense	0.07	397	397	S	shovill_assembly/DRR245274.shovill.contigs.fa	58	5137645	8.2038	contig00012	97.826	138	0	1	138	121977	121564	N	964663	28.0805	0.095203	0.904797	0.133803	817830	shovill_assembly/DRR245274.shovill.contigs.fa	mabscessus	-	Mab_argH(~1)	Mab_cya(2)	Mab_gnd(1)	Mab_murC(2)	Mab_pta(2)	Mab_purH(3)	Mab_rpoB(~1)	mabscessus	LOW_COV
DRR245275	DRR245275	DRR245275	850272	831627	97.81	17039	2.01	Mycobacteroides abscessus	85.12	707864	705634	S	Staphylococcus aureus	0.06	529	529	S	shovill_assembly/DRR245275.shovill.contigs.fa	102	4747895	13.3754	contig00031	99.275	138	0	1	138	10157	9744	N	1598357	46.0299	0.107367	0.892633	0.718918	3060574	shovill_assembly/DRR245275.shovill.contigs.fa	mabscessus	-	Mab_argH(2)	Mab_cya(1)	Mab_gnd(3)	Mab_murC(2)	Mab_pta(9)	Mab_purH(2)	Mab_rpoB(1)	mabscessus	OK
DRR245276	DRR245276	DRR245276	6417298	6294744	98.09	114554	1.78	Mycobacteroides abscessus	78.37	4933438	4828173	S	Staphylococcus aureus	0.27	17293	17293	S	shovill_assembly/DRR245276.shovill.contigs.fa	141	5016934	36.1173	contig00022	93.333	30	0	109	138	1661	1572	Y	10865174	305.49	0.0932047	0.906795	0.872666	57726969	shovill_assembly/DRR245276.shovill.contigs.fa	mmassiliense	12	Mma_argH(3)	Mma_cya(4)	Mma_gnd(3)	Mma_murC(4)	Mma_pta(2)	Mma_purH(2)	Mma_rpoB(10)	mmassiliense	OK
DRR245277	DRR245277	DRR245277	1705825	1617027	94.79	80449	4.72	Mycobacteroides abscessus	84.63	1368562	1315000	S	Streptomyces sp. ICC4	0.05	734	734	S	shovill_assembly/DRR245277.shovill.contigs.fa	73	5567003	22.019	contig00016	99.275	138	0	1	138	39799	40212	N	2720985	77.5701	0.0713552	0.928645	0.909305	3661017	shovill_assembly/DRR245277.shovill.contigs.fa	mabscessus	-	Mab_argH(1)	Mab_cya(2)	Mab_gnd(1)	Mab_murC(2)	Mab_pta(6)	Mab_purH(5)	Mab_rpoB(1)	mabscessus	OK
DRR245278	DRR245278	DRR245278	892715	871831	97.66	19216	2.15	Mycobacteroides abscessus	85.51	745495	743647	S	Staphylococcus aureus	0.08	671	671	S	shovill_assembly/DRR245278.shovill.contigs.fa	110	5158800	12.8531	contig00038	98.551	138	0	1	138	39788	40201	N	1709750	49.2157	0.00627826	0.993722	0.774119	3322325	shovill_assembly/DRR245278.shovill.contigs.fa	mabscessus	5	Mab_argH(3)	Mab_cya(1)	Mab_gnd(4)	Mab_murC(3)	Mab_pta(1)	Mab_purH(2)	Mab_rpoB(1)	mabscessus	OK
DRR245279	DRR245279	DRR245279	3866368	3774763	97.63	84602	2.19	Mycobacteroides abscessus	79.92	3016824	2951138	S	Staphylococcus aureus	0.09	3412	3412	S	shovill_assembly/DRR245279.shovill.contigs.fa	96	5009229	37.4527	contig00040	93.333	30	0	109	138	9879	9790	Y	6642187	190.619	0.114854	0.885146	0.873099	17489077	shovill_assembly/DRR245279.shovill.contigs.fa	mmassiliense	12	Mma_argH(3)	Mma_cya(4)	Mma_gnd(3)	Mma_murC(4)	Mma_pta(2)	Mma_purH(2)	Mma_rpoB(10)	mmassiliense	OK
DRR245280	DRR245280	DRR245280	909154	887323	97.6	20205	2.22	Mycobacteroides abscessus	85.04	754537	743918	S	Staphylococcus aureus	0.08	732	732	S	shovill_assembly/DRR245280.shovill.contigs.fa	159	5231557	12.9077	contig00039	98.551	138	0	1	138	39788	40201	N	1724317	49.59	0.00412992	0.99587	0.784479	3551208	shovill_assembly/DRR245280.shovill.contigs.fa	mabscessus	5	Mab_argH(3)	Mab_cya(1)	Mab_gnd(4)	Mab_murC(3)	Mab_pta(1)	Mab_purH(2)	Mab_rpoB(1)	mabscessus	OK
DRR245281	DRR245281	DRR245281	1094846	1069356	97.67	23622	2.16	Mycobacteroides abscessus	85.45	913781	904511	S	Mycolicibacterium gilvum	0.13	1350	350	S	shovill_assembly/DRR245281.shovill.contigs.fa	102	5173034	15.6928	contig00035	98.551	138	0	1	138	10151	9738	N	2101955	60.4147	0.00441607	0.995584	0.902251	4591458	shovill_assembly/DRR245281.shovill.contigs.fa	mabscessus	5	Mab_argH(3)	Mab_cya(1)	Mab_gnd(4)	Mab_murC(3)	Mab_pta(1)	Mab_purH(2)	Mab_rpoB(1)	mabscessus	OK
DRR245282	DRR245282	DRR245282	1125102	1079522	95.95	41497	3.69	Mycobacteroides abscessus	87.28	942254	940231	S	Staphylococcus aureus	0.03	348	348	S	shovill_assembly/DRR245282.shovill.contigs.fa	50	5129964	15.9233	contig00010	96.667	30	0	109	138	76357	76446	Y	1709136	48.6652	0.116824	0.883176	0.785425	4187682	shovill_assembly/DRR245282.shovill.contigs.fa	mmassiliense	4	Mma_argH(1)	Mma_cya(1)	Mma_gnd(1)	Mma_murC(2)	Mma_pta(3)	Mma_purH(2)	Mma_rpoB(3)	mmassiliense	OK
DRR245283	DRR245283	DRR245283	581456	570327	98.09	10303	1.78	Mycobacteroides abscessus	84.93	484399	477282	S	Staphylococcus aureus	0.57	3255	3255	S	shovill_assembly/DRR245283.shovill.contigs.fa	265	4915675	8.61228	contig00034	99.275	138	0	1	138	39761	40174	N	1096641	31.0872	0.0795748	0.920425	0.292081	4696928	shovill_assembly/DRR245283.shovill.contigs.fa	mabscessus	-	Mab_argH(1)	Mab_cya(1)	Mab_gnd(7)	Mab_murC(2)	Mab_pta(4)	Mab_purH(5)	Mab_rpoB(4)	mabscessus	LOW_COV
DRR245284	DRR245284	DRR245284	1224089	1202455	98.23	20122	1.64	Mycobacteroides abscessus	81.77	983249	961483	S	Mycobacterium sp. MS1601	0.86	10395	10395	S	shovill_assembly/DRR245284.shovill.contigs.fa	110	5440279	17.1781	contig00039	96.667	30	0	109	138	39834	39923	Y	1960354	55.9733	0.120591	0.879409	0.812099	5835911	shovill_assembly/DRR245284.shovill.contigs.fa	mmassiliense	4	Mma_argH(1)	Mma_cya(1)	Mma_gnd(1)	Mma_murC(2)	Mma_pta(3)	Mma_purH(2)	Mma_rpoB(3)	mmassiliense	OK
DRR245285	DRR245285	DRR245285	3897224	3811648	97.8	79344	2.03	Mycobacteroides abscessus	85.84	3272078	3271550	S	Staphylococcus aureus	0.07	2724	2724	S	shovill_assembly/DRR245285.shovill.contigs.fa	41	4907653	38.0372	contig00012	96.667	30	0	109	138	120521	120432	Y	6987593	200.437	0.111693	0.888307	0.883231	20309415	shovill_assembly/DRR245285.shovill.contigs.fa	mmassiliense	4	Mma_argH(1)	Mma_cya(1)	Mma_gnd(1)	Mma_murC(2)	Mma_pta(3)	Mma_purH(2)	Mma_rpoB(3)	mmassiliense	OK
DRR245286	DRR245286	DRR245286	811011	796463	98.21	13363	1.65	Mycobacteroides abscessus	81.48	648961	648016	S	Mycobacterium sp. MS1601	0.76	6030	6030	S	shovill_assembly/DRR245286.shovill.contigs.fa	98	5072332	12.3415	contig00033	100	30	0	109	138	9812	9723	Y	1385769	39.781	0.110354	0.889646	0.582194	3631492	shovill_assembly/DRR245286.shovill.contigs.fa	mmassiliense	7	Mma_argH(1)	Mma_cya(3)	Mma_gnd(1)	Mma_murC(5)	Mma_pta(3)	Mma_purH(2)	Mma_rpoB(4)	mmassiliense	OK
DRR245287	DRR245287	DRR245287	4541385	4460602	98.22	74729	1.65	Mycobacteroides abscessus	82.48	3679177	3555387	S	Mycobacteroides immunogenum	0.45	19916	19916	S	shovill_assembly/DRR245287.shovill.contigs.fa	111	5458212	38.2195	contig00009	99.275	138	0	1	138	130952	130539	N	7041834	203.694	0.0773962	0.922604	0.91079	15138052	shovill_assembly/DRR245287.shovill.contigs.fa	mabscessus	9	Mab_argH(1)	Mab_cya(2)	Mab_gnd(1)	Mab_murC(2)	Mab_pta(4)	Mab_purH(4)	Mab_rpoB(1)	mabscessus	OK
DRR245288	DRR245288	DRR245288	1173316	1148251	97.86	22923	1.95	Mycobacteroides abscessus	81.66	937636	936304	S	Mycobacterium sp. MS1601	0.76	8750	8750	S	shovill_assembly/DRR245288.shovill.contigs.fa	81	5074443	17.5828	contig00032	100	30	0	109	138	39829	39918	Y	2006441	57.5892	0.111463	0.888537	0.8217	5235546	shovill_assembly/DRR245288.shovill.contigs.fa	mmassiliense	7	Mma_argH(1)	Mma_cya(3)	Mma_gnd(1)	Mma_murC(5)	Mma_pta(3)	Mma_purH(2)	Mma_rpoB(4)	mmassiliense	OK
DRR245289	DRR245289	DRR245289	2351533	2306461	98.08	41738	1.78	Mycobacteroides abscessus	84.1	1939638	1939272	S	Staphylococcus aureus	0.14	3343	3343	S	shovill_assembly/DRR245289.shovill.contigs.fa	71	4900880	36.2853	contig00030	96.667	30	0	109	138	39862	39951	Y	4218219	120.39	0.111212	0.888788	0.87652	16993624	shovill_assembly/DRR245289.shovill.contigs.fa	mmassiliense	4	Mma_argH(1)	Mma_cya(1)	Mma_gnd(1)	Mma_murC(2)	Mma_pta(3)	Mma_purH(2)	Mma_rpoB(3)	mmassiliense	OK
DRR245290	DRR245290	DRR245290	8850360	8675525	98.02	161587	1.83	Mycobacteroides abscessus	84.03	7290133	7233282	S	Mycobacterium sp. MS1601	0.15	13346	13346	S	shovill_assembly/DRR245290.shovill.contigs.fa	60	4973274	38.8979	contig00018	96.667	30	0	109	138	76401	76490	Y	15637109	446.369	0.120317	0.879683	0.875917	47669818	shovill_assembly/DRR245290.shovill.contigs.fa	mmassiliense	4	Mma_argH(1)	Mma_cya(1)	Mma_gnd(1)	Mma_murC(2)	Mma_pta(3)	Mma_purH(2)	Mma_rpoB(3)	mmassiliense	OK
DRR245291	DRR245291	DRR245291	1211307	1188798	98.14	20735	1.71	Mycobacteroides abscessus	81.76	971913	970537	S	Mycobacterium sp. MS1601	0.77	9101	9101	S	shovill_assembly/DRR245291.shovill.contigs.fa	88	5327771	17.3726	contig00033	96.667	30	0	109	138	39862	39951	Y	1976482	56.4664	0.119905	0.880095	0.817494	6203052	shovill_assembly/DRR245291.shovill.contigs.fa	mmassiliense	4	Mma_argH(1)	Mma_cya(1)	Mma_gnd(1)	Mma_murC(2)	Mma_pta(3)	Mma_purH(2)	Mma_rpoB(3)	mmassiliense	OK
DRR245292	DRR245292	DRR245292	1073243	1055394	98.34	16532	1.54	Mycobacteroides abscessus	83.8	884432	854496	S	Mycobacteroides immunogenum	0.07	727	727	S	shovill_assembly/DRR245292.shovill.contigs.fa	101	5044503	23.6135	contig00019	99.275	138	0	1	138	39801	40214	N	1959921	55.6885	0.0717842	0.928216	0.854492	2229433	shovill_assembly/DRR245292.shovill.contigs.fa	mabscessus	-	Mab_argH(1)	Mab_cya(2)	Mab_gnd(3)	Mab_murC(2)	Mab_pta(6)	Mab_purH(4)	Mab_rpoB(1)	mabscessus	OK
DRR245293	DRR245293	DRR245293	1374381	1310524	95.35	57836	4.21	Mycobacteroides abscessus	83.1	1089048	1054054	S	Mycobacteroides immunogenum	0.07	948	948	S	shovill_assembly/DRR245293.shovill.contigs.fa	76	5045575	19.7525	contig00001	99.275	138	0	1	138	147898	147485	N	2462453	69.5851	0.0713459	0.928654	0.90401	2595406	shovill_assembly/DRR245293.shovill.contigs.fa	mabscessus	-	Mab_argH(1)	Mab_cya(2)	Mab_gnd(3)	Mab_murC(2)	Mab_pta(6)	Mab_purH(4)	Mab_rpoB(1)	mabscessus	OK
DRR245294	DRR245294	DRR245294	760783	745626	98.01	12672	1.67	Mycobacteroides abscessus	80.3	598720	593640	S	Mycobacteroides saopaulense	0.08	625	625	S	shovill_assembly/DRR245294.shovill.contigs.fa	72	5058334	12.7343	contig00035	99.275	138	0	1	138	2334	1921	N	1387430	38.4119	0.0750521	0.924948	0.520235	1590997	shovill_assembly/DRR245294.shovill.contigs.fa	mabscessus	-	Mab_argH(1)	Mab_cya(4)	Mab_gnd(3)	Mab_murC(2)	Mab_pta(4)	Mab_purH(4)	Mab_rpoB(1)	mabscessus	LOW_COV
DRR245295	DRR245295	DRR245295	514552	506761	98.49	7312	1.42	Mycobacteroides abscessus	83.82	424745	420177	S	Mycobacterium sp. MS1601	0.3	1524	1524	S	shovill_assembly/DRR245295.shovill.contigs.fa	95	4946209	11.6247	contig00030	99.275	138	0	1	138	39797	40210	N	968662	27.6036	0.0738019	0.926198	0.123297	712856	shovill_assembly/DRR245295.shovill.contigs.fa	mabscessus	-	Mab_argH(1)	Mab_cya(~5)	Mab_gnd(3)	Mab_murC(2)	Mab_pta(2)	Mab_purH(2)	Mab_rpoB(1)	mabscessus	LOW_COV
DRR245296	DRR245296	DRR245296	709864	697682	98.28	9484	1.34	Mycobacteroides abscessus	81.61	569361	561695	S	Mycobacteroides immunogenum	0.06	446	446	S	shovill_assembly/DRR245296.shovill.contigs.fa	118	4954922	14.0949	contig00012	99.275	138	0	1	138	39812	40225	N	1301499	34.8126	0.0767848	0.923215	0.379496	970992	shovill_assembly/DRR245296.shovill.contigs.fa	mabscessus	-	Mab_argH(1)	Mab_cya(5)	Mab_gnd(3)	Mab_murC(2)	Mab_pta(~10)	Mab_purH(2)	Mab_rpoB(1)	mabscessus	LOW_COV
DRR245297	DRR245297	DRR245297	4737430	4460674	94.16	240595	5.08	Mycobacteroides abscessus	79.35	3539640	3506599	S	Mycobacteroides immunogenum	0.07	3330	3330	S	shovill_assembly/DRR245297.shovill.contigs.fa	58	5200737	35.5437	contig00009	99.275	138	0	1	138	98398	98811	N	8259591	235.362	0.0799521	0.920048	0.916637	5142112	shovill_assembly/DRR245297.shovill.contigs.fa	mabscessus	-	Mab_argH(1)	Mab_cya(1)	Mab_gnd(3)	Mab_murC(2)	Mab_pta(~4)	Mab_purH(~3)	Mab_rpoB(~4)	mabscessus	OK
DRR016047	DRR016047	DRR016047	6878391	6516239	94.73	333991	4.86	Mycobacteroides abscessus	84.09	5479817	5478949	S	Streptomyces sp. ICC4	0.42	27115	27115	S	shovill_assembly/DRR016047.shovill.contigs.fa	226	5103695	48.6171	contig00022	98.551	138	0	1	138	92247	92660	N	13317469	246.027	1.97349e-06	0.999998	0.998954	29982886	shovill_assembly/DRR016047.shovill.contigs.fa	mabscessus	5	Mab_argH(3)	Mab_cya(1)	Mab_gnd(4)	Mab_murC(3)	Mab_pta(1)	Mab_purH(2)	Mab_rpoB(1)	mabscessus	OK
DRR015960	DRR015960	DRR015960	10809841	10567249	97.76	230848	2.13	Mycobacteroides abscessus	85.13	8996373	8994865	S	Staphylococcus aureus	0.43	45087	45087	S	shovill_assembly/DRR015960.shovill.contigs.fa	94	5098951	50.0279	contig00007	98.551	138	0	1	138	94399	94812	N	21240973	404.546	2.76288e-06	0.999997	0.999724	34136060	shovill_assembly/DRR015960.shovill.contigs.fa	mabscessus	5	Mab_argH(3)	Mab_cya(1)	Mab_gnd(4)	Mab_murC(3)	Mab_pta(1)	Mab_purH(2)	Mab_rpoB(1)	mabscessus	OK
ERR4298293	ERR4298293	ERR4298293	1892556	1832055	96.8	52060	2.75	Mycobacteroides abscessus	81.46	1492303	1436711	S	Mycobacteroides immunogenum	0.06	1146	1146	S	shovill_assembly/ERR4298293.shovill.contigs.fa	34	5065064	39.4852	contig00006	96.667	30	0	109	138	18993	18904	Y	3136893	86.6336	0.12641	0.87359	0.868364	5339163	shovill_assembly/ERR4298293.shovill.contigs.fa	mmassiliense	-	Mma_argH(1)	Mma_cya(~1)	Mma_gnd(1)	Mma_murC(1)	Mma_pta(1)	Mma_purH(~3)	Mma_rpoB(8)	mmassiliense	OK
ERR4298294	ERR4298294	ERR4298294	1459480	1418656	97.2	37623	2.57	Mycobacteroides abscessus	82.02	1163523	1159705	S	Mycobacteroides chelonae	0.27	3877	3769	S	shovill_assembly/ERR4298294.shovill.contigs.fa	14	4898884	32.7273	contig00001	98.551	138	0	1	138	677797	677384	N	2735355	77.2116	0.0727773	0.927223	0.921936	2064045	shovill_assembly/ERR4298294.shovill.contigs.fa	mabscessus	-	Mab_argH(~2)	Mab_cya(2)	Mab_gnd(~1)	Mab_murC(2)	Mab_pta(9)	Mab_purH(2)	Mab_rpoB(1)	mabscessus	OK
ERR4298295	ERR4298295	ERR4298295	1345719	1304367	96.93	35961	2.67	Mycobacteroides abscessus	87.11	1136179	1135933	S	Bradyrhizobium sp. SK17	0.01	174	174	S	shovill_assembly/ERR4298295.shovill.contigs.fa	26	5235168	26.9474	contig00005	98.551	138	0	1	138	131258	130845	N	2280222	63.0797	0.017047	0.982953	0.957561	1188148	shovill_assembly/ERR4298295.shovill.contigs.fa	mabscessus	5	Mab_argH(3)	Mab_cya(1)	Mab_gnd(4)	Mab_murC(3)	Mab_pta(1)	Mab_purH(2)	Mab_rpoB(1)	mabscessus	OK
ERR4298296	ERR4298296	ERR4298296	1771547	1718211	96.99	47006	2.66	Mycobacteroides abscessus	83.06	1427202	1356261	S	Mycobacteroides chelonae	0.13	2262	2262	S	shovill_assembly/ERR4298296.shovill.contigs.fa	25	4914970	37.7507	contig00008	97.826	138	0	1	138	20993	21406	N	3158225	86.9667	0.10762	0.89238	0.887179	5270465	shovill_assembly/ERR4298296.shovill.contigs.fa	mmassiliense	-	Mma_argH(2?)	Mma_cya(~3)	Mma_gnd(~1)	Mma_murC(~2)	Mma_pta(~1)	Mma_purH(~3)	Mma_rpoB(~8)	mbolettii	OK
ERR4298297	ERR4298297	ERR4298297	2005347	1938510	96.67	56045	2.79	Mycobacteroides abscessus	79.6	1543132	1507359	S	Mycobacterium avium	0.69	13387	8328	S	shovill_assembly/ERR4298297.shovill.contigs.fa	160	5433762	37.8602	contig00003	99.275	138	0	1	138	245407	245820	N	3297305	90.6958	0.0843313	0.915669	0.912408	3100345	shovill_assembly/ERR4298297.shovill.contigs.fa	mabscessus	9	Mab_argH(1)	Mab_cya(2)	Mab_gnd(1)	Mab_murC(2)	Mab_pta(4)	Mab_purH(4)	Mab_rpoB(1)	mabscessus	OK
ERR4298298	ERR4298298	ERR4298298	1975154	1912610	96.83	52270	2.64	Mycobacteroides abscessus	83.69	1600628	1590918	S	Mycobacterium marinum	0.06	1172	0	S	shovill_assembly/ERR4298298.shovill.contigs.fa	18	4985027	41.2061	contig00004	98.551	138	0	1	138	20991	21404	N	3563982	98.3717	0.0801786	0.919821	0.917127	2815899	shovill_assembly/ERR4298298.shovill.contigs.fa	mabscessus	-	Mab_argH(4)	Mab_cya(1)	Mab_gnd(1)	Mab_murC(2)	Mab_pta(10)	Mab_purH(2)	Mab_rpoB(1)	mabscessus	OK
ERR4298299	ERR4298299	ERR4298299	1929750	1861944	96.49	54280	2.81	Mycobacteroides abscessus	86.04	1602047	1579392	S	Mycobacteroides immunogenum	0.01	110	110	S	shovill_assembly/ERR4298299.shovill.contigs.fa	16	4841417	32.4582	contig00004	96.667	30	0	109	138	166388	166299	Y	3365094	91.4725	0.129193	0.870807	0.866711	4813680	shovill_assembly/ERR4298299.shovill.contigs.fa	mmassiliense	3	Mma_argH(1)	Mma_cya(1)	Mma_gnd(1)	Mma_murC(1)	Mma_pta(1)	Mma_purH(3)	Mma_rpoB(7)	mmassiliense	OK
ERR4298300	ERR4298300	ERR4298300	1472162	1432733	97.32	35641	2.42	Mycobacteroides abscessus	87.01	1246631	1246360	S	Bradyrhizobium sp. SK17	0.01	114	114	S	shovill_assembly/ERR4298300.shovill.contigs.fa	26	5236266	30.9919	contig00006	98.551	138	0	1	138	21063	21476	N	2609212	73.6486	0.0170904	0.98291	0.977629	990909	shovill_assembly/ERR4298300.shovill.contigs.fa	mabscessus	5	Mab_argH(3)	Mab_cya(1)	Mab_gnd(4)	Mab_murC(3)	Mab_pta(1)	Mab_purH(2)	Mab_rpoB(1)	mabscessus	OK
ERR4298301	ERR4298301	ERR4298301	1615143	1564896	96.89	42827	2.65	Mycobacteroides abscessus	85.72	1341497	1341121	S	Mycobacteroides chelonae	0.01	214	214	S	shovill_assembly/ERR4298301.shovill.contigs.fa	21	5121805	32.8497	contig00002	96.667	30	0	109	138	352330	352419	Y	2767189	76.1813	0.108057	0.891943	0.886151	4247182	shovill_assembly/ERR4298301.shovill.contigs.fa	mmassiliense	4	Mma_argH(1)	Mma_cya(1)	Mma_gnd(1)	Mma_murC(2)	Mma_pta(3)	Mma_purH(2)	Mma_rpoB(3)	mmassiliense	OK
ERR4298302	ERR4298302	ERR4298302	1560444	1512316	96.92	42200	2.7	Mycobacteroides abscessus	80.91	1223658	1194625	S	Mycolicibacter terrae	0.37	5605	5605	S	shovill_assembly/ERR4298302.shovill.contigs.fa	78	5282502	31.401	contig00004	99.275	138	0	1	138	21018	21431	N	2639849	73.33	0.0848684	0.915132	0.909409	2127082	shovill_assembly/ERR4298302.shovill.contigs.fa	mabscessus	9	Mab_argH(1)	Mab_cya(2)	Mab_gnd(1)	Mab_murC(2)	Mab_pta(4)	Mab_purH(4)	Mab_rpoB(1)	mabscessus	OK
ERR4298303	ERR4298303	ERR4298303	1989146	1927297	96.89	52766	2.66	Mycobacteroides abscessus	83.01	1599789	1593466	S	Mycobacterium sp. MS1601	0.83	15924	15924	S	shovill_assembly/ERR4298303.shovill.contigs.fa	26	5001391	42.3873	contig00002	99.275	138	0	1	138	932431	932018	N	3615461	100.033	0.0721558	0.927844	0.925565	2807793	shovill_assembly/ERR4298303.shovill.contigs.fa	mabscessus	-	Mab_argH(1)	Mab_cya(1)	Mab_gnd(3)	Mab_murC(2)	Mab_pta(~7)	Mab_purH(2)	Mab_rpoB(1)	mabscessus	OK
ERR4298304	ERR4298304	ERR4298304	1992534	1934478	97.09	51369	2.58	Mycobacteroides abscessus	81.69	1580351	1541652	S	Mycolicibacter terrae	0.37	7173	7173	S	shovill_assembly/ERR4298304.shovill.contigs.fa	54	5221669	41.474	contig00004	99.275	138	0	1	138	245407	245820	N	3442666	96.3676	0.0849825	0.915017	0.912615	2721097	shovill_assembly/ERR4298304.shovill.contigs.fa	mabscessus	9	Mab_argH(1)	Mab_cya(2)	Mab_gnd(1)	Mab_murC(2)	Mab_pta(4)	Mab_purH(4)	Mab_rpoB(1)	mabscessus	OK
ERR4298305	ERR4298305	ERR4298305	1728515	1666113	96.39	49290	2.86	Mycobacteroides abscessus	84.28	1404146	1402819	S	Mycobacterium avium	0.01	247	3	S	shovill_assembly/ERR4298305.shovill.contigs.fa	25	5111788	26.856	contig00010	98.551	138	0	1	138	20991	21404	N	3300660	89.4946	0.00208045	0.99792	0.996069	804197	shovill_assembly/ERR4298305.shovill.contigs.fa	mabscessus	5	Mab_argH(3)	Mab_cya(1)	Mab_gnd(4)	Mab_murC(3)	Mab_pta(1)	Mab_purH(2)	Mab_rpoB(1)	mabscessus	OK
ERR4298306	ERR4298306	ERR4298306	1601232	1553512	97.02	42265	2.64	Mycobacteroides abscessus	77.28	1200562	1182447	S	Mycobacterium sp. YC-RL4	0.24	3775	3775	S	shovill_assembly/ERR4298306.shovill.contigs.fa	90	5033961	34.1711	contig00002	93.333	30	0	109	138	229253	229342	Y	2685990	74.5774	0.123713	0.876287	0.870731	4365160	shovill_assembly/ERR4298306.shovill.contigs.fa	mmassiliense	12	Mma_argH(3)	Mma_cya(4)	Mma_gnd(3)	Mma_murC(4)	Mma_pta(2)	Mma_purH(2)	Mma_rpoB(10)	mmassiliense	OK
ERR4298307	ERR4298307	ERR4298307	1997559	1936588	96.95	52892	2.64	Mycobacteroides abscessus	82.54	1598422	1583693	S	Mycobacteroides immunogenum	0.04	697	697	S	shovill_assembly/ERR4298307.shovill.contigs.fa	29	5247610	40.2805	contig00001	98.551	138	0	1	138	532723	533136	N	3710769	103.535	0.00360872	0.996391	0.995602	808633	shovill_assembly/ERR4298307.shovill.contigs.fa	mabscessus	5	Mab_argH(3)	Mab_cya(1)	Mab_gnd(4)	Mab_murC(3)	Mab_pta(1)	Mab_purH(2)	Mab_rpoB(1)	mabscessus	OK
ERR4298308	ERR4298308	ERR4298308	1757927	1708290	97.18	45544	2.59	Mycobacteroides abscessus	81.81	1397529	1360763	S	Mycobacteroides chelonae	0.09	1548	1396	S	shovill_assembly/ERR4298308.shovill.contigs.fa	17	4987657	39.1907	contig00008	96.667	30	0	109	138	213714	213625	Y	3053529	85.8271	0.11055	0.88945	0.88493	4661493	shovill_assembly/ERR4298308.shovill.contigs.fa	mmassiliense	10	Mma_argH(1)	Mma_cya(2)	Mma_gnd(2)	Mma_murC(1)	Mma_pta(2)	Mma_purH(1)	Mma_rpoB(1)	mmassiliense	OK
ERR4298309	ERR4298309	ERR4298309	1573677	1527127	97.04	40305	2.56	Mycobacteroides abscessus	86.52	1321203	1320911	S	Mycobacteroides immunogenum	0.01	95	95	S	shovill_assembly/ERR4298309.shovill.contigs.fa	25	5239678	32.4892	contig00005	98.551	138	0	1	138	224857	224444	N	2905810	81.4135	0.0170949	0.982905	0.97989	883895	shovill_assembly/ERR4298309.shovill.contigs.fa	mabscessus	5	Mab_argH(3)	Mab_cya(1)	Mab_gnd(4)	Mab_murC(3)	Mab_pta(1)	Mab_purH(2)	Mab_rpoB(1)	mabscessus	OK
ERR4298310	ERR4298310	ERR4298310	1642631	1589705	96.78	44256	2.69	Mycobacteroides abscessus	82	1303499	1277208	S	Mycobacteroides immunogenum	0.39	6212	6212	S	shovill_assembly/ERR4298310.shovill.contigs.fa	53	5365647	31.1024	contig00008	99.275	138	0	1	138	258462	258049	N	2765639	75.7844	0.0758918	0.924108	0.919331	2151881	shovill_assembly/ERR4298310.shovill.contigs.fa	mabscessus	-	Mab_argH(1)	Mab_cya(4)	Mab_gnd(1)	Mab_murC(2)	Mab_pta(~7)	Mab_purH(5)	Mab_rpoB(1)	mabscessus	OK
ERR4298311	ERR4298311	ERR4298311	2231807	2164340	96.98	60072	2.7	Mycobacteroides abscessus	81.02	1753503	1726234	S	[Mycobacterium] stephanolepidis	0.02	539	539	S	shovill_assembly/ERR4298311.shovill.contigs.fa	23	5097290	46.7679	contig00006	96.667	30	0	109	138	297387	297476	Y	3755479	104.326	0.122404	0.877596	0.872689	5876383	shovill_assembly/ERR4298311.shovill.contigs.fa	mmassiliense	-	Mma_argH(1)	Mma_cya(1)	Mma_gnd(1)	Mma_murC(1)	Mma_pta(1)	Mma_purH(~3)	Mma_rpoB(7)	mmassiliense	OK
ERR4298312	ERR4298312	ERR4298312	1495603	1444567	96.59	40718	2.72	Mycobacteroides abscessus	84.94	1227031	1218694	S	Mycobacteroides immunogenum	0.03	366	366	S	shovill_assembly/ERR4298312.shovill.contigs.fa	23	5220727	23.3268	contig00001	98.551	138	0	1	138	1347975	1347562	N	2778313	75.8331	0.00336085	0.996639	0.990189	741434	shovill_assembly/ERR4298312.shovill.contigs.fa	mabscessus	5	Mab_argH(3)	Mab_cya(1)	Mab_gnd(4)	Mab_murC(3)	Mab_pta(1)	Mab_purH(2)	Mab_rpoB(1)	mabscessus	OK
ERR4298313	ERR4298313	ERR4298313	1838398	1782144	96.94	49977	2.72	Mycobacteroides abscessus	80.69	1438031	1414317	S	Mycobacterium phage Adler	2.19	38974	38974	S	shovill_assembly/ERR4298313.shovill.contigs.fa	54	5165551	37.8968	contig00004	96.667	30	0	109	138	70233	70322	Y	3057604	84.6324	0.105166	0.894834	0.889483	5925296	shovill_assembly/ERR4298313.shovill.contigs.fa	mmassiliense	-	Mma_argH(1)	Mma_cya(1)	Mma_gnd(1)	Mma_murC(1)	Mma_pta(1)	Mma_purH(3)	Mma_rpoB(~4)	mmassiliense	KRAKEN_SECOND_HIGH
ERR4298314	ERR4298314	ERR4298314	2081846	2019579	97.01	55007	2.64	Mycobacteroides abscessus	84.99	1716519	1714225	S	Bradyrhizobium sp. SK17	0.02	319	319	S	shovill_assembly/ERR4298314.shovill.contigs.fa	39	4913546	45.215	contig00002	98.551	138	0	1	138	90497	90084	N	3876097	108.019	0.0732957	0.926704	0.924846	2774510	shovill_assembly/ERR4298314.shovill.contigs.fa	mabscessus	-	Mab_argH(4)	Mab_cya(5)	Mab_gnd(1)	Mab_murC(2)	Mab_pta(10)	Mab_purH(2)	Mab_rpoB(1)	mabscessus	OK
ERR4298315	ERR4298315	ERR4298315	1835951	1784612	97.2	47076	2.56	Mycobacteroides abscessus	77.5	1383102	1330557	S	[Mycobacterium] stephanolepidis	0.08	1394	1394	S	shovill_assembly/ERR4298315.shovill.contigs.fa	114	5652874	35.6656	contig00022	98.551	138	0	1	138	5520	5933	N	2887080	80.8494	0.10511	0.89489	0.888439	4612541	shovill_assembly/ERR4298315.shovill.contigs.fa	mmassiliense	-	Mma_argH(2?)	Mma_cya(~3)	Mma_gnd(~1)	Mma_murC(~2)	Mma_pta(~1)	Mma_purH(~3)	Mma_rpoB(~8)	mbolettii	ASSEMBLY_HIGH
ERR4298316	ERR4298316	ERR4298316	1540387	1493899	96.98	40553	2.64	Mycobacteroides abscessus	82.62	1234240	1211232	S	Mycobacteroides immunogenum	0.12	1798	1798	S	shovill_assembly/ERR4298316.shovill.contigs.fa	42	5149962	31.313	contig00011	96.667	30	0	109	138	69399	69488	Y	2581229	70.9815	0.126235	0.873765	0.866273	4125113	shovill_assembly/ERR4298316.shovill.contigs.fa	mmassiliense	-	Mma_argH(~1)	Mma_cya(1)	Mma_gnd(1)	Mma_murC(1)	Mma_pta(1)	Mma_purH(~3)	Mma_rpoB(7)	mmassiliense	OK
ERR4298317	ERR4298317	ERR4298317	2059607	2001627	97.18	54815	2.66	Mycobacteroides abscessus	83.2	1665341	1654605	S	Mycobacterium marinum	0.06	1167	0	S	shovill_assembly/ERR4298317.shovill.contigs.fa	15	4985339	33.3972	contig00001	98.551	138	0	1	138	140582	140169	N	3621506	103.576	0.0799722	0.920028	0.917105	2801708	shovill_assembly/ERR4298317.shovill.contigs.fa	mabscessus	-	Mab_argH(4)	Mab_cya(1)	Mab_gnd(1)	Mab_murC(2)	Mab_pta(10)	Mab_purH(2)	Mab_rpoB(1)	mabscessus	OK
ERR4298318	ERR4298318	ERR4298318	2909861	2820669	96.93	82839	2.85	Mycobacteroides abscessus	79.42	2240157	2193161	S	Bacillus subtilis	0.26	7273	6205	S	shovill_assembly/ERR4298318.shovill.contigs.fa	99	5756988	38.4781	contig00004	99.275	138	0	1	138	193043	192630	N	4611772	129.483	0.0796746	0.920325	0.917994	8638031	shovill_assembly/ERR4298318.shovill.contigs.fa	mabscessus	-	Mab_argH(4)	Mab_cya(~2)	Mab_gnd(~6)	Mab_murC(2)	Mab_pta(2)	Mab_purH(7)	Mab_rpoB(1)	mabscessus	ASSEMBLY_HIGH
ERR4298319	ERR4298319	ERR4298319	2518077	2440389	96.91	72598	2.88	Mycobacteroides abscessus	84.06	2051339	2043895	S	Mycobacterium sp. MS1601	0.25	6158	6158	S	shovill_assembly/ERR4298319.shovill.contigs.fa	23	4988740	39.9843	contig00002	99.275	138	0	1	138	224058	223645	N	4624457	130.775	0.0723522	0.927648	0.926102	3164189	shovill_assembly/ERR4298319.shovill.contigs.fa	mabscessus	-	Mab_argH(1)	Mab_cya(1)	Mab_gnd(3)	Mab_murC(2)	Mab_pta(~7)	Mab_purH(2)	Mab_rpoB(1)	mabscessus	OK
ERR4298320	ERR4298320	ERR4298320	2464629	2385115	96.77	74538	3.02	Mycobacteroides abscessus	83.23	1985232	1940046	S	Mycobacterium kansasii	0.07	1551	1551	S	shovill_assembly/ERR4298320.shovill.contigs.fa	15	5000011	38.9229	contig00001	96.667	30	0	109	138	298231	298142	Y	4223672	119.705	0.11743	0.88257	0.876699	6926860	shovill_assembly/ERR4298320.shovill.contigs.fa	mmassiliense	3	Mma_argH(1)	Mma_cya(1)	Mma_gnd(1)	Mma_murC(1)	Mma_pta(1)	Mma_purH(3)	Mma_rpoB(7)	mmassiliense	OK
ERR4298321	ERR4298321	ERR4298321	1635947	1577681	96.44	53779	3.29	Mycobacteroides abscessus	84.97	1340595	1337936	S	Mycobacterium intracellulare	0.01	148	147	S	shovill_assembly/ERR4298321.shovill.contigs.fa	28	4850701	25.1244	contig00007	96.667	30	0	109	138	214068	213979	Y	2901061	81.3481	0.11979	0.88021	0.873357	4688521	shovill_assembly/ERR4298321.shovill.contigs.fa	mmassiliense	-	Mma_argH(1)	Mma_cya(1)	Mma_gnd(1)	Mma_murC(1)	Mma_pta(1)	Mma_purH(3)	Mma_rpoB(~4)	mmassiliense	OK
ERR4298322	ERR4298322	ERR4298322	2377911	2306449	96.99	66928	2.81	Mycobacteroides abscessus	82.48	1902348	1830472	S	Mycolicibacter terrae	0.33	7538	7538	S	shovill_assembly/ERR4298322.shovill.contigs.fa	90	5464582	35.0064	contig00025	99.275	138	0	1	138	10374	9961	N	3939512	112.214	0.0789018	0.921098	0.918306	3989731	shovill_assembly/ERR4298322.shovill.contigs.fa	mabscessus	9	Mab_argH(1)	Mab_cya(2)	Mab_gnd(1)	Mab_murC(2)	Mab_pta(4)	Mab_purH(4)	Mab_rpoB(1)	mabscessus	OK
ERR4298323	ERR4298323	ERR4298323	2304407	2230671	96.8	68743	2.98	Mycobacteroides abscessus	83.02	1851850	1834901	S	Mycobacteroides immunogenum	0.03	747	747	S	shovill_assembly/ERR4298323.shovill.contigs.fa	60	5257415	34.4117	contig00001	98.551	138	0	1	138	403669	404082	N	4287806	122.644	0.00360773	0.996392	0.995736	719862	shovill_assembly/ERR4298323.shovill.contigs.fa	mabscessus	5	Mab_argH(3)	Mab_cya(1)	Mab_gnd(4)	Mab_murC(3)	Mab_pta(1)	Mab_purH(2)	Mab_rpoB(1)	mabscessus	OK
ERR4298324	ERR4298324	ERR4298324	2234950	2164995	96.87	65529	2.94	Mycobacteroides abscessus	84.94	1838970	1838556	S	Pseudomonas sp. TKP	0.04	933	933	S	shovill_assembly/ERR4298324.shovill.contigs.fa	25	5240673	33.4028	contig00005	98.551	138	0	1	138	298119	298532	N	4011082	114.903	0.0171863	0.982814	0.981436	1188487	shovill_assembly/ERR4298324.shovill.contigs.fa	mabscessus	5	Mab_argH(3)	Mab_cya(1)	Mab_gnd(4)	Mab_murC(3)	Mab_pta(1)	Mab_purH(2)	Mab_rpoB(1)	mabscessus	OK
ERR4298325	ERR4298325	ERR4298325	2301651	2229115	96.85	67980	2.95	Mycobacteroides abscessus	80.64	1797638	1754437	S	Mycolicibacter terrae	0.34	7685	7685	S	shovill_assembly/ERR4298325.shovill.contigs.fa	143	5394671	34.2434	contig00001	99.275	138	0	1	138	226725	226312	N	3807102	108.51	0.0848673	0.915133	0.912869	3366762	shovill_assembly/ERR4298325.shovill.contigs.fa	mabscessus	9	Mab_argH(1)	Mab_cya(2)	Mab_gnd(1)	Mab_murC(2)	Mab_pta(4)	Mab_purH(4)	Mab_rpoB(1)	mabscessus	OK
ERR4298326	ERR4298326	ERR4298326	2657665	2575084	96.89	77135	2.9	Mycobacteroides abscessus	82.43	2122737	2048350	S	Mycobacteroides immunogenum	0.06	1567	1567	S	shovill_assembly/ERR4298326.shovill.contigs.fa	26	5063074	43.1968	contig00003	96.667	30	0	109	138	389141	389052	Y	4499743	127.004	0.126327	0.873673	0.87001	7633341	shovill_assembly/ERR4298326.shovill.contigs.fa	mmassiliense	-	Mma_argH(1)	Mma_cya(~1)	Mma_gnd(1)	Mma_murC(1)	Mma_pta(1)	Mma_purH(~3)	Mma_rpoB(8)	mmassiliense	OK
ERR4298327	ERR4298327	ERR4298327	2581306	2510038	97.24	66498	2.58	Mycobacteroides abscessus	85.21	2138820	2138234	S	Staphylococcus aureus	1	24975	24941	S	shovill_assembly/ERR4298327.shovill.contigs.fa	20	5141502	39.539	contig00001	96.667	30	0	109	138	373731	373820	Y	4373863	124.398	0.107998	0.892002	0.889024	6774140	shovill_assembly/ERR4298327.shovill.contigs.fa	mmassiliense	4	Mma_argH(1)	Mma_cya(1)	Mma_gnd(1)	Mma_murC(2)	Mma_pta(3)	Mma_purH(2)	Mma_rpoB(3)	mmassiliense	OK
ERR4298328	ERR4298328	ERR4298328	1662395	1609000	96.79	48084	2.89	Mycobacteroides abscessus	82.1	1321007	1294620	S	Mycobacteroides immunogenum	0.21	3350	3350	S	shovill_assembly/ERR4298328.shovill.contigs.fa	73	5334004	33.9425	contig00009	99.275	138	0	1	138	20991	21404	N	2757337	76.8292	0.0804214	0.919579	0.913977	4511923	shovill_assembly/ERR4298328.shovill.contigs.fa	mabscessus	-	Mab_argH(4)	Mab_cya(~2)	Mab_gnd(~6)	Mab_murC(2)	Mab_pta(2)	Mab_purH(7)	Mab_rpoB(1)	mabscessus	OK
ERR4298329	ERR4298329	ERR4298329	1887487	1833816	97.16	50127	2.65	Mycobacteroides abscessus	82.45	1511920	1459942	S	Mycolicibacter terrae	0.31	5773	5773	S	shovill_assembly/ERR4298329.shovill.contigs.fa	82	5451014	27.9359	contig00023	99.275	138	0	1	138	8851	9264	N	3141272	89.0039	0.0799799	0.92002	0.916101	3175777	shovill_assembly/ERR4298329.shovill.contigs.fa	mabscessus	9	Mab_argH(1)	Mab_cya(2)	Mab_gnd(1)	Mab_murC(2)	Mab_pta(4)	Mab_purH(4)	Mab_rpoB(1)	mabscessus	OK
ERR4298330	ERR4298330	ERR4298330	1471369	1431788	97.31	37310	2.53	Mycobacteroides abscessus	82.4	1179785	1175786	S	Mycobacteroides chelonae	0.26	3760	3639	S	shovill_assembly/ERR4298330.shovill.contigs.fa	25	4900597	24.3831	contig00011	98.551	138	0	1	138	121762	121349	N	2762979	78.7706	0.0730204	0.92698	0.921411	2048429	shovill_assembly/ERR4298330.shovill.contigs.fa	mabscessus	-	Mab_argH(~2)	Mab_cya(2)	Mab_gnd(~1)	Mab_murC(2)	Mab_pta(9)	Mab_purH(2)	Mab_rpoB(1)	mabscessus	OK
ERR4298331	ERR4298331	ERR4298331	1936358	1867677	96.45	63253	3.27	Mycobacteroides abscessus	85.96	1605522	1594791	S	Mycobacteroides immunogenum	0.01	134	134	S	shovill_assembly/ERR4298331.shovill.contigs.fa	34	5077349	42.6659	contig00007	98.551	138	0	1	138	21033	21446	N	3688972	104.218	0.0232568	0.976743	0.975539	762323	shovill_assembly/ERR4298331.shovill.contigs.fa	mabscessus	5	Mab_argH(3)	Mab_cya(1)	Mab_gnd(4)	Mab_murC(3)	Mab_pta(1)	Mab_purH(2)	Mab_rpoB(1)	mabscessus	OK
ERR1413167	ERR1413167	ERR1413167	2910763	2630793	90.38	274181	9.42	Mycobacteroides abscessus	81.66	2148380	2120020	S	Staphylococcus aureus	0.17	4377	4377	S	shovill_assembly/ERR1413167.shovill.contigs.fa	253	5239415	22.1312	contig00011	99.145	117	0	22	138	131650	131300	N	5203141	75.7034	0.00584665	0.994153	0.951667	8312073	shovill_assembly/ERR1413167.shovill.contigs.fa	mabscessus	5	Mab_argH(3)	Mab_cya(1)	Mab_gnd(4)	Mab_murC(3)	Mab_pta(1)	Mab_purH(2)	Mab_rpoB(1)	mabscessus	OK
ERR1413168	ERR1413168	ERR1413168	2967787	2822787	95.11	137424	4.63	Mycobacteroides abscessus	83.27	2350502	2347617	S	Mycobacteroides immunogenum	0.04	1159	1159	S	shovill_assembly/ERR1413168.shovill.contigs.fa	30	5217225	37.9843	contig00007	98.551	138	0	1	138	215000	214587	N	5484768	155.86	0.00561339	0.994387	0.990925	2791111	shovill_assembly/ERR1413168.shovill.contigs.fa	mabscessus	5	Mab_argH(3)	Mab_cya(1)	Mab_gnd(4)	Mab_murC(3)	Mab_pta(1)	Mab_purH(2)	Mab_rpoB(1)	mabscessus	OK
ERR1413169	ERR1413169	ERR1413169	2148912	2040204	94.94	103685	4.82	Mycobacteroides abscessus	84.6	1726009	1677094	S	Mycobacteroides immunogenum	0.07	1454	1454	S	shovill_assembly/ERR1413169.shovill.contigs.fa	25	4774830	33.3636	contig00006	97.101	138	0	1	138	136849	136436	N	3991830	112.598	0.0931166	0.906883	0.90031	5831932	shovill_assembly/ERR1413169.shovill.contigs.fa	mmassiliense	-	Mma_argH(2?)	Mma_cya(3?)	Mma_gnd(~1)	Mma_murC(~2)	Mma_pta(~1)	Mma_purH(~3)	Mma_rpoB(~8)	mbolettii	OK
ERR1413170	ERR1413170	ERR1413170	3129552	2969811	94.9	152954	4.89	Mycobacteroides abscessus	84.5	2509433	2438809	S	Mycobacteroides immunogenum	0.07	2098	2098	S	shovill_assembly/ERR1413170.shovill.contigs.fa	41	4774304	38.0314	contig00008	97.101	138	0	1	138	92263	92676	N	5805628	164.257	0.0928364	0.907164	0.902837	8835885	shovill_assembly/ERR1413170.shovill.contigs.fa	mmassiliense	-	Mma_argH(2?)	Mma_cya(3?)	Mma_gnd(~1)	Mma_murC(~2)	Mma_pta(~1)	Mma_purH(~3)	Mma_rpoB(~8)	mbolettii	OK
ERR1413171	ERR1413171	ERR1413171	2034669	1976648	97.15	55133	2.71	Mycobacteroides abscessus	83.35	1647450	1641801	S	Mycobacteroides chelonae	0.26	5179	5047	S	shovill_assembly/ERR1413171.shovill.contigs.fa	40	4907115	33.3171	contig00001	98.551	138	0	1	138	384128	384541	N	3836179	110.514	0.0713408	0.928659	0.922558	3199467	shovill_assembly/ERR1413171.shovill.contigs.fa	mabscessus	-	Mab_argH(~2)	Mab_cya(2)	Mab_gnd(~1)	Mab_murC(2)	Mab_pta(7)	Mab_purH(2)	Mab_rpoB(1)	mabscessus	OK
ERR1413172	ERR1413172	ERR1413172	1668612	1620044	97.09	46121	2.76	Mycobacteroides abscessus	87.46	1416957	1416751	S	Erwinia billingiae	0.01	88	0	S	shovill_assembly/ERR1413172.shovill.contigs.fa	41	5228788	25.053	contig00004	98.551	138	0	1	138	298121	298534	N	2956951	85.2038	0.0171184	0.982882	0.973229	1422268	shovill_assembly/ERR1413172.shovill.contigs.fa	mabscessus	5	Mab_argH(3)	Mab_cya(1)	Mab_gnd(4)	Mab_murC(3)	Mab_pta(1)	Mab_purH(2)	Mab_rpoB(1)	mabscessus	OK
ERR1413173	ERR1413173	ERR1413173	2058477	2009202	97.61	45884	2.23	Mycobacteroides abscessus	85.17	1711228	1707950	S	Mycobacteroides chelonae	0.14	2908	2847	S	shovill_assembly/ERR1413173.shovill.contigs.fa	13063	8385977	23.6239	contig01134	98.551	138	0	1	138	504	91	N	3751835	107.558	0.0154682	0.984532	0.969479	2941287	shovill_assembly/ERR1413173.shovill.contigs.fa	mabscessus	-	Mab_argH(3)	Mab_cya(3?)	Mab_gnd(1?)	Mab_murC(3?)	Mab_pta(~1)	Mab_purH(2)	Mab_rpoB(1)	mabscessus	ASSEMBLY_HIGH
ERR1413174	ERR1413174	ERR1413174	1542984	1438152	93.21	98313	6.37	Mycobacteroides abscessus	75	1078578	1047868	S	Mycolicibacter terrae	0.33	4684	4684	S	shovill_assembly/ERR1413174.shovill.contigs.fa	116	5453384	20.8173	contig00008	99.275	138	0	1	138	159387	158974	N	2404602	66.5889	0.0858266	0.914173	0.889929	3000479	shovill_assembly/ERR1413174.shovill.contigs.fa	mabscessus	9	Mab_argH(1)	Mab_cya(2)	Mab_gnd(1)	Mab_murC(2)	Mab_pta(4)	Mab_purH(4)	Mab_rpoB(1)	mabscessus	OK
ERR1413175	ERR1413175	ERR1413175	1845875	1789130	96.93	53900	2.92	Mycobacteroides abscessus	79.94	1430280	1376421	S	Mycobacteroides immunogenum	0.16	2889	2889	S	shovill_assembly/ERR1413175.shovill.contigs.fa	34	5224614	28.2424	contig00005	97.826	138	0	1	138	317779	318192	N	3146467	90.2248	0.0986187	0.901381	0.892092	5149575	shovill_assembly/ERR1413175.shovill.contigs.fa	mmassiliense	-	Mma_argH(2?)	Mma_cya(~3)	Mma_gnd(~1)	Mma_murC(~2)	Mma_pta(~1)	Mma_purH(3)	Mma_rpoB(~8)	mbolettii	OK
ERR1413176	ERR1413176	ERR1413176	1932708	1815353	93.93	109359	5.65	Mycobacteroides abscessus	84.25	1529408	1519956	S	Mycobacteroides immunogenum	0.01	119	119	S	shovill_assembly/ERR1413176.shovill.contigs.fa	37	5127402	28.2486	contig00011	98.551	138	0	1	138	39811	40224	N	3625171	101.437	0.00331151	0.996688	0.989557	1636877	shovill_assembly/ERR1413176.shovill.contigs.fa	mabscessus	5	Mab_argH(3)	Mab_cya(1)	Mab_gnd(4)	Mab_murC(3)	Mab_pta(1)	Mab_purH(2)	Mab_rpoB(1)	mabscessus	OK
ERR1413177	ERR1413177	ERR1413177	1319102	1232824	93.46	81081	6.15	Mycobacteroides abscessus	83.76	1032587	1030285	S	Mycobacteroides chelonae	0.01	109	109	S	shovill_assembly/ERR1413177.shovill.contigs.fa	39	5142494	18.8444	contig00012	98.551	138	0	1	138	134768	134355	N	2435941	67.8674	0.0059773	0.994023	0.958096	1449281	shovill_assembly/ERR1413177.shovill.contigs.fa	mabscessus	5	Mab_argH(3)	Mab_cya(1)	Mab_gnd(4)	Mab_murC(3)	Mab_pta(1)	Mab_purH(2)	Mab_rpoB(1)	mabscessus	OK
ERR1413178	ERR1413178	ERR1413178	3655498	3526573	96.47	118076	3.23	Mycobacteroides abscessus	80.7	2845861	2777285	S	Mycobacteroides chelonae	0.21	7385	7385	S	shovill_assembly/ERR1413178.shovill.contigs.fa	30	4896751	56.0123	contig00008	98.551	138	0	1	138	94239	94652	N	6495920	181.968	0.110815	0.889185	0.88518	10616163	shovill_assembly/ERR1413178.shovill.contigs.fa	mmassiliense	-	Mma_argH(2?)	Mma_cya(~3)	Mma_gnd(~1)	Mma_murC(~2)	Mma_pta(~1)	Mma_purH(3)	Mma_rpoB(~8)	mbolettii	OK
ERR1413179	ERR1413179	ERR1413179	976988	887077	90.8	88862	9.1	Mycobacteroides abscessus	84.87	752841	727910	S	[Mycobacterium] stephanolepidis	0.18	1560	1560	S	shovill_assembly/ERR1413179.shovill.contigs.fa	12	4972256	51.3974	contig00001	97.826	138	0	1	138	39757	40170	N	1715512	81.9864	0.102519	0.897481	0.885843	6870719	shovill_assembly/ERR1413179.shovill.contigs.fa	mmassiliense	-	Mma_argH(2?)	Mma_cya(~3)	Mma_gnd(~1)	Mma_murC(~2)	Mma_pta(~1)	Mma_purH(~3)	Mma_rpoB(~8)	mbolettii	OK
ERR1413180	ERR1413180	ERR1413180	3450599	3221602	93.36	221858	6.43	Mycobacteroides abscessus	84.37	2718222	2632439	S	Mycobacteroides immunogenum	0.13	4158	4158	S	shovill_assembly/ERR1413180.shovill.contigs.fa	48	4979970	37.499	contig00002	97.826	138	0	1	138	133491	133904	N	6062744	170.279	0.102704	0.897296	0.89293	10514597	shovill_assembly/ERR1413180.shovill.contigs.fa	mmassiliense	-	Mma_argH(2?)	Mma_cya(~3)	Mma_gnd(~1)	Mma_murC(~2)	Mma_pta(~1)	Mma_purH(~3)	Mma_rpoB(~8)	mbolettii	OK
ERR1413181	ERR1413181	ERR1413181	1483971	1379861	92.98	99460	6.7	Mycobacteroides abscessus	78.25	1079770	1065609	S	Mycobacterium chimaera	0.57	7885	7885	S	shovill_assembly/ERR1413181.shovill.contigs.fa	70	5048927	22.0598	contig00012	100	30	0	109	138	39839	39928	Y	2410135	67.397	0.127773	0.872227	0.848626	4567672	shovill_assembly/ERR1413181.shovill.contigs.fa	mmassiliense	-	Mma_argH(1)	Mma_cya(2)	Mma_gnd(~3)	Mma_murC(4)	Mma_pta(3)	Mma_purH(2)	Mma_rpoB(10)	mmassiliense	OK
ERR1413182	ERR1413182	ERR1413182	3543512	3395013	95.81	138814	3.91	Mycobacteroides abscessus	83.3	2827936	2823630	S	Mycobacteroides immunogenum	0.05	1725	1725	S	shovill_assembly/ERR1413182.shovill.contigs.fa	47	4909834	55.8738	contig00004	96.667	30	0	109	138	35832	35743	Y	6227854	174.719	0.108881	0.891119	0.887006	10705807	shovill_assembly/ERR1413182.shovill.contigs.fa	mmassiliense	-	Mma_argH(1)	Mma_cya(1)	Mma_gnd(1)	Mma_murC(1)	Mma_pta(1)	Mma_purH(3)	Mma_rpoB(~4)	mmassiliense	OK
ERR1413183	ERR1413183	ERR1413183	2715862	2606043	95.96	104232	3.84	Mycobacteroides abscessus	80.16	2088902	2044652	S	Mycobacterium sp. MS1601	0.58	15075	15075	S	shovill_assembly/ERR1413183.shovill.contigs.fa	91	5477620	39.0577	contig00015	99.275	138	0	1	138	147623	147210	N	4457212	126.07	0.0753604	0.92464	0.919509	4869445	shovill_assembly/ERR1413183.shovill.contigs.fa	mabscessus	24	Mab_argH(1)	Mab_cya(4)	Mab_gnd(3)	Mab_murC(2)	Mab_pta(2)	Mab_purH(4)	Mab_rpoB(1)	mabscessus	OK
ERR1413184	ERR1413184	ERR1413184	4934534	4720699	95.67	200219	4.05	Mycobacteroides abscessus	80.39	3794840	3738028	S	Mycobacteroides chelonae	0.06	3060	3060	S	shovill_assembly/ERR1413184.shovill.contigs.fa	60	5166372	40.2973	contig00001	99.275	138	0	1	138	147906	147493	N	8392311	235.927	0.076387	0.923613	0.921075	8896974	shovill_assembly/ERR1413184.shovill.contigs.fa	mabscessus	-	Mab_argH(4)	Mab_cya(~2)	Mab_gnd(1)	Mab_murC(2)	Mab_pta(1)	Mab_purH(1)	Mab_rpoB(4)	mabscessus	OK
ERR1413185	ERR1413185	ERR1413185	1390674	1344201	96.66	43958	3.16	Mycobacteroides abscessus	87.53	1176565	1023102	S	Homo sapiens	0	61	61	S	shovill_assembly/ERR1413185.shovill.contigs.fa	37	5064539	21.4239	contig00015	97.826	138	0	1	138	39735	40148	N	2418339	69.1905	0.107164	0.892836	0.87646	3529230	shovill_assembly/ERR1413185.shovill.contigs.fa	mmassiliense	-	Mma_argH(2?)	Mma_cya(3?)	Mma_gnd(~1)	Mma_murC(~2)	Mma_pta(~1)	Mma_purH(~3)	Mma_rpoB(~8)	mbolettii	OK
ERR1413186	ERR1413186	ERR1413186	2116024	2051331	96.94	61551	2.9	Mycobacteroides abscessus	87.17	1788123	1731464	S	Mycobacteroides immunogenum	0.01	118	118	S	shovill_assembly/ERR1413186.shovill.contigs.fa	37	4970418	33.7578	contig00011	96.667	30	0	109	138	120906	120817	Y	3720288	106.489	0.12085	0.87915	0.870602	6736114	shovill_assembly/ERR1413186.shovill.contigs.fa	mmassiliense	3	Mma_argH(1)	Mma_cya(1)	Mma_gnd(1)	Mma_murC(1)	Mma_pta(1)	Mma_purH(3)	Mma_rpoB(7)	mmassiliense	OK
ERR1413187	ERR1413187	ERR1413187	2880348	2750907	95.51	120785	4.2	Mycobacteroides abscessus	85.11	2341273	2335810	S	Mycobacteroides immunogenum	0.04	1203	1203	S	shovill_assembly/ERR1413187.shovill.contigs.fa	15	4997934	54.799	contig00004	98.551	138	0	1	138	170195	169782	N	5206705	146.107	0.0738887	0.926111	0.92229	5592228	shovill_assembly/ERR1413187.shovill.contigs.fa	mabscessus	-	Mab_argH(4)	Mab_cya(2)	Mab_gnd(1)	Mab_murC(2)	Mab_pta(10)	Mab_purH(~3)	Mab_rpoB(1)	mabscessus	OK
ERR1413188	ERR1413188	ERR1413188	2732906	2597070	95.03	129371	4.74	Mycobacteroides abscessus	80.63	2094023	2045040	S	Mycolicibacter terrae	0.36	9460	9460	S	shovill_assembly/ERR1413188.shovill.contigs.fa	79	5201430	39.5955	contig00009	99.275	138	0	1	138	39806	40219	N	4688789	132.817	0.0843386	0.915661	0.910507	4078949	shovill_assembly/ERR1413188.shovill.contigs.fa	mabscessus	9	Mab_argH(1)	Mab_cya(2)	Mab_gnd(1)	Mab_murC(2)	Mab_pta(4)	Mab_purH(4)	Mab_rpoB(1)	mabscessus	OK
ERR1413189	ERR1413189	ERR1413189	3240832	2950475	91.04	283981	8.76	Mycobacteroides abscessus	75.63	2231572	2188963	S	Staphylococcus aureus	0.2	5992	5992	S	shovill_assembly/ERR1413189.shovill.contigs.fa	268	5062067	25.5709	contig00003	93.333	30	0	109	138	72337	72426	Y	5020737	72.6705	0.122247	0.877753	0.8522	10220869	shovill_assembly/ERR1413189.shovill.contigs.fa	mmassiliense	12	Mma_argH(3)	Mma_cya(4)	Mma_gnd(3)	Mma_murC(4)	Mma_pta(2)	Mma_purH(2)	Mma_rpoB(10)	mmassiliense	OK
ERR1413190	ERR1413190	ERR1413190	2146914	2050134	95.49	92190	4.29	Mycobacteroides abscessus	84.17	1725527	1725233	S	Mycobacterium tuberculosis	0.03	521	374	S	shovill_assembly/ERR1413190.shovill.contigs.fa	34	5105212	32.4402	contig00003	98.551	138	0	1	138	147330	146917	N	4105926	115.736	0.00327836	0.996722	0.991769	1576995	shovill_assembly/ERR1413190.shovill.contigs.fa	mabscessus	5	Mab_argH(3)	Mab_cya(1)	Mab_gnd(4)	Mab_murC(3)	Mab_pta(1)	Mab_purH(2)	Mab_rpoB(1)	mabscessus	OK
ERR1413191	ERR1413191	ERR1413191	3358710	3187703	94.91	158025	4.7	Mycobacteroides abscessus	83.74	2669231	2606721	S	Mycobacteroides immunogenum	0.06	1972	1972	S	shovill_assembly/ERR1413191.shovill.contigs.fa	41	4795780	55.0144	contig00008	97.826	138	0	1	138	98411	98824	N	6140217	170.543	0.103847	0.896153	0.888734	9332156	shovill_assembly/ERR1413191.shovill.contigs.fa	mmassiliense	-	Mma_argH(2?)	Mma_cya(~3)	Mma_gnd(~1)	Mma_murC(~2)	Mma_pta(~1)	Mma_purH(3)	Mma_rpoB(~8)	mbolettii	OK
ERR1413192	ERR1413192	ERR1413192	1214400	1128305	92.91	79444	6.54	Mycobacteroides abscessus	79.03	891686	883161	S	Mycobacterium sp. MS1601	0.79	8863	8863	S	shovill_assembly/ERR1413192.shovill.contigs.fa	76	5119171	24.123	contig00012	99.275	138	0	1	138	98426	98839	N	2105211	56.9246	0.0754152	0.924585	0.860233	2821537	shovill_assembly/ERR1413192.shovill.contigs.fa	mabscessus	26	Mab_argH(1)	Mab_cya(4)	Mab_gnd(3)	Mab_murC(2)	Mab_pta(2)	Mab_purH(7)	Mab_rpoB(1)	mabscessus	OK
ERR1413193	ERR1413193	ERR1413193	3296331	3161840	95.92	125371	3.81	Mycobacteroides abscessus	84.58	2674341	2627624	S	Mycobacterium chimaera	0.02	529	529	S	shovill_assembly/ERR1413193.shovill.contigs.fa	57	4954791	55.712	contig00009	96.667	30	0	109	138	71653	71742	Y	5789835	161.855	0.10537	0.89463	0.88999	11388501	shovill_assembly/ERR1413193.shovill.contigs.fa	mmassiliense	-	Mma_argH(1)	Mma_cya(1)	Mma_gnd(1)	Mma_murC(1)	Mma_pta(1)	Mma_purH(3)	Mma_rpoB(~4)	mmassiliense	OK
ERR1413194	ERR1413194	ERR1413194	3417766	3278528	95.93	129313	3.79	Mycobacteroides abscessus	85.29	2796350	2795865	S	Mycobacteroides immunogenum	0.01	187	187	S	shovill_assembly/ERR1413194.shovill.contigs.fa	33	5077715	55.6821	contig00009	98.551	138	0	1	138	98489	98902	N	6581652	185.632	0.00346367	0.996536	0.994356	1840177	shovill_assembly/ERR1413194.shovill.contigs.fa	mabscessus	5	Mab_argH(3)	Mab_cya(1)	Mab_gnd(4)	Mab_murC(3)	Mab_pta(1)	Mab_purH(2)	Mab_rpoB(1)	mabscessus	OK
ERR1413195	ERR1413195	ERR1413195	2184887	2086103	95.48	93634	4.28	Mycobacteroides abscessus	83.22	1736018	1722109	S	Mycobacteroides immunogenum	0.06	1269	1269	S	shovill_assembly/ERR1413195.shovill.contigs.fa	60	4979131	33.206	contig00004	98.551	138	0	1	138	147936	147523	N	3979583	112.707	0.0732107	0.926789	0.920713	3369287	shovill_assembly/ERR1413195.shovill.contigs.fa	mabscessus	-	Mab_argH(4)	Mab_cya(1)	Mab_gnd(3)	Mab_murC(2)	Mab_pta(1)	Mab_purH(2)	Mab_rpoB(1)	mabscessus	OK
ERR1413196	ERR1413196	ERR1413196	3134189	3005181	95.88	120728	3.85	Mycobacteroides abscessus	82.1	2467122	2441345	S	Mycobacteroides chelonae	0.17	4997	4997	S	shovill_assembly/ERR1413196.shovill.contigs.fa	76	5273569	38.7828	contig00001	99.275	138	0	1	138	375987	376400	N	5437623	153.712	0.0709534	0.929047	0.925395	4708556	shovill_assembly/ERR1413196.shovill.contigs.fa	mabscessus	-	Mab_argH(1)	Mab_cya(~2)	Mab_gnd(3)	Mab_murC(2)	Mab_pta(2)	Mab_purH(4)	Mab_rpoB(1)	mabscessus	OK
ERR1413197	ERR1413197	ERR1413197	1835864	1786674	97.32	46062	2.51	Mycobacteroides abscessus	82.56	1475048	1473289	S	Mycobacterium phage Adler	1.17	20876	20876	S	shovill_assembly/ERR1413197.shovill.contigs.fa	29	5016214	29.1133	contig00011	96.667	30	0	109	138	120554	120465	Y	3259818	93.241	0.104442	0.895558	0.887992	4766301	shovill_assembly/ERR1413197.shovill.contigs.fa	mmassiliense	6	Mma_argH(1)	Mma_cya(1)	Mma_gnd(1)	Mma_murC(3)	Mma_pta(3)	Mma_purH(2)	Mma_rpoB(3)	mmassiliense	OK
ERR1413198	ERR1413198	ERR1413198	1912860	1861268	97.3	48583	2.54	Mycobacteroides abscessus	84.52	1573202	1522984	S	Mycobacteroides immunogenum	0.07	1376	1376	S	shovill_assembly/ERR1413198.shovill.contigs.fa	23	4819113	31.4351	contig00003	97.826	138	0	1	138	136771	136358	N	3527723	101.233	0.0903861	0.909614	0.886467	4954127	shovill_assembly/ERR1413198.shovill.contigs.fa	mmassiliense	-	Mma_argH(2?)	Mma_cya(~3)	Mma_gnd(~1)	Mma_murC(~2)	Mma_pta(~1)	Mma_purH(~3)	Mma_rpoB(~8)	mbolettii	OK
ERR1413199	ERR1413199	ERR1413199	3397731	3267203	96.16	116577	3.43	Mycobacteroides abscessus	85.6	2796862	2780524	S	Mycobacteroides saopaulense	0.01	203	203	S	shovill_assembly/ERR1413199.shovill.contigs.fa	55	5105578	55.0546	contig00009	98.551	138	0	1	138	39811	40224	N	6434463	179.031	0.017198	0.982802	0.980915	2984631	shovill_assembly/ERR1413199.shovill.contigs.fa	mabscessus	5	Mab_argH(3)	Mab_cya(1)	Mab_gnd(4)	Mab_murC(3)	Mab_pta(1)	Mab_purH(2)	Mab_rpoB(1)	mabscessus	OK
ERR1413200	ERR1413200	ERR1413200	1600590	1554972	97.15	43557	2.72	Mycobacteroides abscessus	82.01	1275217	1262013	S	Mycobacterium sp. QIA-37	0.06	934	934	S	shovill_assembly/ERR1413200.shovill.contigs.fa	33	5148698	24.8974	contig00009	99.275	138	0	1	138	134769	134356	N	2880640	83.1582	0.0690798	0.93092	0.921349	2310633	shovill_assembly/ERR1413200.shovill.contigs.fa	mabscessus	-	Mab_argH(1)	Mab_cya(4)	Mab_gnd(~3)	Mab_murC(2)	Mab_pta(2)	Mab_purH(~3)	Mab_rpoB(~1)	mabscessus	OK
ERR1413201	ERR1413201	ERR1413201	2727126	2569010	94.2	148819	5.45	Mycobacteroides abscessus	80.94	2079312	2034543	S	Mycobacteroides immunogenum	0.1	2501	2501	S	shovill_assembly/ERR1413201.shovill.contigs.fa	38	4805635	38.3983	contig00012	96.667	30	0	109	138	136376	136287	Y	4315184	120.584	0.127391	0.872609	0.866611	7686291	shovill_assembly/ERR1413201.shovill.contigs.fa	mmassiliense	-	Mma_argH(1)	Mma_cya(2)	Mma_gnd(~3)	Mma_murC(2)	Mma_pta(3)	Mma_purH(~2)	Mma_rpoB(10)	mmassiliense	OK
ERR1413202	ERR1413202	ERR1413202	2053017	1989684	96.92	59489	2.9	Mycobacteroides abscessus	86.29	1716921	1706117	S	Homo sapiens	0.01	122	122	S	shovill_assembly/ERR1413202.shovill.contigs.fa	44	5106697	32.4037	contig00013	98.551	138	0	1	138	39810	40223	N	3918642	112.745	0.0172785	0.982722	0.977827	1086439	shovill_assembly/ERR1413202.shovill.contigs.fa	mabscessus	5	Mab_argH(3)	Mab_cya(1)	Mab_gnd(4)	Mab_murC(3)	Mab_pta(1)	Mab_purH(2)	Mab_rpoB(1)	mabscessus	OK
ERR1413203	ERR1413203	ERR1413203	1493103	1445386	96.8	45364	3.04	Mycobacteroides abscessus	86.36	1248295	1240573	S	Mycobacteroides saopaulense	0	70	70	S	shovill_assembly/ERR1413203.shovill.contigs.fa	54	5107163	23.2728	contig00015	98.551	138	0	1	138	58345	57932	N	2851079	82.1965	0.0173509	0.982649	0.970767	837648	shovill_assembly/ERR1413203.shovill.contigs.fa	mabscessus	5	Mab_argH(3)	Mab_cya(1)	Mab_gnd(4)	Mab_murC(3)	Mab_pta(1)	Mab_purH(2)	Mab_rpoB(1)	mabscessus	OK
ERR1413204	ERR1413204	ERR1413204	2394442	2272407	94.9	116459	4.86	Mycobacteroides abscessus	82.16	1867010	1859169	S	Mycobacteroides immunogenum	0.07	1697	1697	S	shovill_assembly/ERR1413204.shovill.contigs.fa	43	5305980	33.8468	contig00004	98.551	138	0	1	138	160141	159728	N	4346928	123.221	0.00669782	0.993302	0.988636	2745357	shovill_assembly/ERR1413204.shovill.contigs.fa	mabscessus	5	Mab_argH(3)	Mab_cya(1)	Mab_gnd(4)	Mab_murC(3)	Mab_pta(1)	Mab_purH(2)	Mab_rpoB(1)	mabscessus	OK
ERR1413205	ERR1413205	ERR1413205	2097048	2039671	97.26	54212	2.59	Mycobacteroides abscessus	82.21	1676843	1617000	S	Mycobacteroides immunogenum	0.76	15557	15557	S	shovill_assembly/ERR1413205.shovill.contigs.fa	26	5006721	33.5296	contig00010	98.551	138	0	1	138	39785	40198	N	3742737	106.976	0.0973861	0.902614	0.895639	5903352	shovill_assembly/ERR1413205.shovill.contigs.fa	mmassiliense	-	Mma_argH(2?)	Mma_cya(~3)	Mma_gnd(~1)	Mma_murC(~2)	Mma_pta(~1)	Mma_purH(~3)	Mma_rpoB(~8)	mbolettii	OK
ERR1413206	ERR1413206	ERR1413206	8391748	8045512	95.87	320311	3.82	Mycobacteroides abscessus	79.8	6420408	6386084	S	Mycobacteroides chelonae	0.11	8635	7662	S	shovill_assembly/ERR1413206.shovill.contigs.fa	97	4804334	41.1482	contig00011	98.551	138	0	1	138	19707	20120	N	15083592	424.161	0.12639	0.87361	0.871475	14996605	shovill_assembly/ERR1413206.shovill.contigs.fa	mabscessus	3	Mab_argH(5)	Mab_cya(1)	Mab_gnd(1)	Mab_murC(4)	Mab_pta(5)	Mab_purH(6)	Mab_rpoB(1)	mabscessus	OK
ERR1413207	ERR1413207	ERR1413207	1868869	1769722	94.69	92914	4.97	Mycobacteroides abscessus	79.18	1401215	1393510	S	Homo sapiens	0.55	9810	9810	S	shovill_assembly/ERR1413207.shovill.contigs.fa	73	4801875	30.2929	contig00012	98.551	138	0	1	138	103962	103549	N	3308333	92.9403	0.126157	0.873843	0.864917	3698175	shovill_assembly/ERR1413207.shovill.contigs.fa	mabscessus	3	Mab_argH(5)	Mab_cya(1)	Mab_gnd(1)	Mab_murC(4)	Mab_pta(5)	Mab_purH(6)	Mab_rpoB(1)	mabscessus	OK
ERR1413208	ERR1413208	ERR1413208	3067827	2926791	95.4	134001	4.37	Mycobacteroides abscessus	80.59	2358760	2260158	S	Mycolicibacter terrae	0.34	9885	9885	S	shovill_assembly/ERR1413208.shovill.contigs.fa	68	5203616	38.2731	contig00006	99.275	138	0	1	138	39812	40225	N	5185442	146.798	0.0787463	0.921254	0.916643	5346548	shovill_assembly/ERR1413208.shovill.contigs.fa	mabscessus	9	Mab_argH(1)	Mab_cya(2)	Mab_gnd(1)	Mab_murC(2)	Mab_pta(4)	Mab_purH(4)	Mab_rpoB(1)	mabscessus	OK
ERR233332	ERR233332	ERR233332	1260363	908527	72.08	280391	22.24	Mycobacteroides abscessus	6.42	58369	55706	S	Staphylococcus aureus	0.03	283	281	S	shovill_assembly/ERR233332.shovill.contigs.fa	144	94044	5.07226	contig00138	40.541	37	1	16	51	114	4	Y	1416618	9.9995	0.120063	0.879937	0.00109607	326887	shovill_assembly/ERR233332.shovill.contigs.fa	mmassiliense	-	Mma_argH(-)	Mma_cya(-)	Mma_gnd(-)	Mma_murC(-)	Mma_pta(-)	Mma_purH(-)	Mma_rpoB(-)	mbolettii	KRAKEN_LOW,LOW_COV
ERR233333	ERR233333	ERR233333	16701917	15473999	92.65	1090145	6.53	Mycobacteroides abscessus	7.02	1086255	1039674	S	Staphylococcus aureus	0	393	393	S	shovill_assembly/ERR233333.shovill.contigs.fa	215	4988418	36.0859	contig00007	97.826	138	0	1	138	164690	164277	N	25260750	178.063	0.112362	0.887638	0.879572	7062834	shovill_assembly/ERR233333.shovill.contigs.fa	mmassiliense	-	Mma_argH(2?)	Mma_cya(~3)	Mma_gnd(~1)	Mma_murC(~2)	Mma_pta(~1)	Mma_purH(~3)	Mma_rpoB(~8)	mbolettii	KRAKEN_LOW
ERR233334	ERR233334	ERR233334	2462764	1799583	73.07	536067	21.77	Mycobacteroides abscessus	6.22	112002	106810	S	Escherichia coli	0.06	991	960	S	shovill_assembly/ERR233334.shovill.contigs.fa	753	4956722	7.68321	contig00029	97.826	138	0	1	138	2672	2259	N	2791460	19.6908	0.115099	0.884901	0.074047	710833	shovill_assembly/ERR233334.shovill.contigs.fa	mmassiliense	-	Mma_argH(2?)	Mma_cya(~3)	Mma_gnd(~1)	Mma_murC(~2)	Mma_pta(~1)	Mma_purH(~3)	Mma_rpoB(~8)	mbolettii	KRAKEN_LOW,LOW_COV
ERR233335	ERR233335	ERR233335	2434679	1772893	72.82	537056	22.05	Mycobacteroides abscessus	7.01	124315	118700	S	Staphylococcus aureus	0.02	334	334	S	shovill_assembly/ERR233335.shovill.contigs.fa	663	4982320	7.83265	contig00037	97.826	138	0	1	138	20896	21309	N	3077025	21.6999	0.114468	0.885532	0.0970458	810553	shovill_assembly/ERR233335.shovill.contigs.fa	mmassiliense	-	Mma_argH(2?)	Mma_cya(~3)	Mma_gnd(~1)	Mma_murC(~2)	Mma_pta(~1)	Mma_purH(~3)	Mma_rpoB(~8)	mbolettii	KRAKEN_LOW,LOW_COV
ERR233336	ERR233336	ERR233336	2125151	1555983	73.22	459983	21.64	Mycobacteroides abscessus	6.73	104680	100065	S	Staphylococcus aureus	0.01	227	225	S	shovill_assembly/ERR233336.shovill.contigs.fa	1136	4907199	6.19183	contig00003	97.826	138	0	1	138	29563	29976	N	2594773	18.3179	0.116582	0.883418	0.0558098	587823	shovill_assembly/ERR233336.shovill.contigs.fa	mmassiliense	-	Mma_argH(2?)	Mma_cya(~3)	Mma_gnd(~1)	Mma_murC(~2)	Mma_pta(~1)	Mma_purH(~3)	Mma_rpoB(~8)	mbolettii	KRAKEN_LOW,LOW_COV
ERR233337	ERR233337	ERR233337	1246407	925943	74.29	264075	21.18	Mycobacteroides abscessus	7	64808	61970	S	Staphylococcus aureus	0.02	142	142	S	shovill_assembly/ERR233337.shovill.contigs.fa	293	136780	2.55511	contig00214	35.897	39	2	88	125	182	75	Y	1558240	10.9998	0.118352	0.881648	0.00217695	356288	shovill_assembly/ERR233337.shovill.contigs.fa	mmassiliense	-	Mma_argH(-)	Mma_cya(-)	Mma_gnd(-)	Mma_murC(-)	Mma_pta(-)	Mma_purH(-)	Mma_rpoB(-)	mbolettii	KRAKEN_LOW,LOW_COV
ERR1869531	ERR1869531	ERR1869531	2190872	2159275	98.56	29899	1.37	Mycobacteroides abscessus	82.73	1786365	1760260	S	Mycobacterium sp. MS1601	1.01	21836	21836	S	shovill_assembly/ERR1869531.shovill.contigs.fa	18	5208053	33.6989	contig00001	100	30	0	109	138	582586	582497	Y	3666879	105.903	0.112531	0.887469	0.884555	5312303	shovill_assembly/ERR1869531.shovill.contigs.fa	mmassiliense	7	Mma_argH(1)	Mma_cya(3)	Mma_gnd(1)	Mma_murC(5)	Mma_pta(3)	Mma_purH(2)	Mma_rpoB(4)	mmassiliense	OK
ERR1869532	ERR1869532	ERR1869532	9379949	9052496	96.51	307452	3.27	Mycobacteroides abscessus	82.13	7434385	7328569	S	Mycobacterium sp. MS1601	1	90147	90147	S	shovill_assembly/ERR1869532.shovill.contigs.fa	24	5208649	38.0986	contig00001	100	30	0	109	138	72433	72522	Y	15491950	435.886	0.111839	0.888161	0.886329	24570991	shovill_assembly/ERR1869532.shovill.contigs.fa	mmassiliense	7	Mma_argH(1)	Mma_cya(3)	Mma_gnd(1)	Mma_murC(5)	Mma_pta(3)	Mma_purH(2)	Mma_rpoB(4)	mmassiliense	OK
ERR1869533	ERR1869533	ERR1869533	5684003	4462668	78.51	1195747	21.04	Mycobacteroides abscessus	74.1	3306701	2780511	S	Mycobacteroides chelonae	0.75	33397	33397	S	shovill_assembly/ERR1869533.shovill.contigs.fa	89	4972625	38.3698	contig00005	100	30	0	109	138	344721	344632	Y	2895069	77.3424	0.112154	0.887846	0.876991	10901052	shovill_assembly/ERR1869533.shovill.contigs.fa	mmassiliense	-	Mma_argH(1)	Mma_cya(3)	Mma_gnd(~1)	Mma_murC(5)	Mma_pta(3)	Mma_purH(~3)	Mma_rpoB(4)	mmassiliense	KRAKEN_LOW
ERR1869534	ERR1869534	ERR1869534	4133622	3950678	95.57	165757	4.01	Mycobacteroides abscessus	73.29	2895642	2837947	S	Mycobacteroides immunogenum	0.2	7988	7988	S	shovill_assembly/ERR1869534.shovill.contigs.fa	178	5451242	51.3252	contig00008	96.667	30	0	109	138	245634	245545	Y	5884809	155.984	0.112302	0.887698	0.884743	32723845	shovill_assembly/ERR1869534.shovill.contigs.fa	mmassiliense	-	Mma_argH(1)	Mma_cya(1)	Mma_gnd(1)	Mma_murC(1)	Mma_pta(~1)	Mma_purH(3)	Mma_rpoB(~4)	mmassiliense	KRAKEN_LOW
ERR1869535	ERR1869535	ERR1869535	1022997	990967	96.87	14260	1.4	Mycobacteroides abscessus	81.09	803577	802350	S	Homo sapiens	0.26	2603	2603	S	shovill_assembly/ERR1869535.shovill.contigs.fa	114	4881647	14.4308	contig00009	100	30	0	109	138	72409	72498	Y	1795643	42.3583	0.105904	0.894096	0.594991	3262018	shovill_assembly/ERR1869535.shovill.contigs.fa	mmassiliense	7	Mma_argH(1)	Mma_cya(3)	Mma_gnd(1)	Mma_murC(5)	Mma_pta(3)	Mma_purH(2)	Mma_rpoB(4)	mmassiliense	OK
ERR1869536	ERR1869536	ERR1869536	2010768	1985643	98.75	23745	1.18	Mycobacteroides abscessus	75.73	1503672	1446949	S	[Mycobacterium] stephanolepidis	0.12	2395	2395	S	shovill_assembly/ERR1869536.shovill.contigs.fa	79	5554756	29.3474	contig00021	98.551	138	0	1	138	5540	5953	N	3069806	89.1785	0.106329	0.893671	0.889953	4737497	shovill_assembly/ERR1869536.shovill.contigs.fa	mmassiliense	-	Mma_argH(2?)	Mma_cya(~3)	Mma_gnd(~1)	Mma_murC(~2)	Mma_pta(~1)	Mma_purH(~3)	Mma_rpoB(~8)	mbolettii	OK
ERR1869537	ERR1869537	ERR1869537	9049439	8734262	96.52	294922	3.26	Mycobacteroides abscessus	75.37	6582799	6337633	S	[Mycobacterium] stephanolepidis	0.1	8843	8843	S	shovill_assembly/ERR1869537.shovill.contigs.fa	86	5555416	38.6829	contig00020	98.551	138	0	1	138	5540	5953	N	13654099	386.927	0.105653	0.894347	0.892517	22734946	shovill_assembly/ERR1869537.shovill.contigs.fa	mmassiliense	-	Mma_argH(2?)	Mma_cya(~3)	Mma_gnd(~1)	Mma_murC(~2)	Mma_pta(~1)	Mma_purH(~3)	Mma_rpoB(~8)	mbolettii	OK
ERR1869538	ERR1869538	ERR1869538	4521234	3573292	79.03	932455	20.63	Mycobacteroides abscessus	51.48	1839645	1804004	S	[Mycobacterium] stephanolepidis	1.01	36087	36087	S	shovill_assembly/ERR1869538.shovill.contigs.fa	2935	4825919	46.3336	contig00027	98.551	138	0	1	138	28249	28662	N	887138	24.2023	0.0732371	0.926763	0.0813393	4596846	shovill_assembly/ERR1869538.shovill.contigs.fa	mabscessus	-	Mab_argH(~2)	Mab_cya(~2)	Mab_gnd(-)	Mab_murC(-)	Mab_pta(9)	Mab_purH(2)	Mab_rpoB(~1)	mabscessus	KRAKEN_LOW,LOW_COV
ERR1869539	ERR1869539	ERR1869539	2390767	2362937	98.84	26724	1.12	Mycobacteroides abscessus	79.19	1871303	1761735	S	Mycobacteroides chelonae	0.32	7634	7634	S	shovill_assembly/ERR1869539.shovill.contigs.fa	25	5243821	36.9889	contig00001	97.101	138	0	1	138	1561685	1561272	N	3968995	115.484	0.10382	0.89618	0.892977	6124079	shovill_assembly/ERR1869539.shovill.contigs.fa	mmassiliense	-	Mma_argH(2?)	Mma_cya(3?)	Mma_gnd(~1)	Mma_murC(~2)	Mma_pta(~1)	Mma_purH(~3)	Mma_rpoB(~8)	mbolettii	OK
ERR1869540	ERR1869540	ERR1869540	10320203	10002803	96.92	297534	2.89	Mycobacteroides abscessus	78.71	7873519	7415664	S	Mycobacteroides chelonae	0.3	30299	30299	S	shovill_assembly/ERR1869540.shovill.contigs.fa	34	5244454	38.5881	contig00003	97.101	138	0	1	138	684303	683890	N	16909919	480.218	0.103166	0.896834	0.895046	28468131	shovill_assembly/ERR1869540.shovill.contigs.fa	mmassiliense	-	Mma_argH(2?)	Mma_cya(3?)	Mma_gnd(~1)	Mma_murC(~2)	Mma_pta(~1)	Mma_purH(~3)	Mma_rpoB(~8)	mbolettii	OK
ERR3524782	ERR3524782	ERR3524782	923780	872972	94.5	49190	5.33	Mycobacteroides abscessus	82.78	722640	721560	S	Mycobacterium avium	0.14	1220	1086	S	shovill_assembly/ERR3524782.shovill.contigs.fa	43	5050089	14.9872	contig00010	98.551	138	0	1	138	94342	94755	N	1649074	46.6134	0.0735327	0.926467	0.826203	1128875	shovill_assembly/ERR3524782.shovill.contigs.fa	mabscessus	-	Mab_argH(4)	Mab_cya(5)	Mab_gnd(1)	Mab_murC(2)	Mab_pta(10)	Mab_purH(2)	Mab_rpoB(1)	mabscessus	OK
ERR3337628	ERR3337628	ERR3337628	1519721	1455497	95.77	63098	4.16	Mycobacteroides chelonae	11.08	161255	148434	S	Mycobacterium sp. QIA-37	6.81	99188	99188	S	shovill_assembly/ERR3337628.shovill.contigs.fa	24	5193534	22.4616	contig00004	51.163	43	1	19	60	67610	67738	Y	1747362	39.2669	0.336727	0.663273	0.507681	58986435	shovill_assembly/ERR3337628.shovill.contigs.fa	mmassiliense	-	Mma_argH(-)	Mma_cya(-)	Mma_gnd(-)	Mma_murC(-)	Mma_pta(-)	Mma_purH(-)	Mma_rpoB(~7)	mbolettii	CHELONAE,KRAKEN_LOW,KRAKEN_SECOND_HIGH,LOW_COV
ERR3337661	ERR3337661	ERR3337661	1620305	1550672	95.7	68421	4.23	Mycobacteroides abscessus	58.86	912682	907849	S	Mycobacterium intracellulare	3.05	47241	41940	S	shovill_assembly/ERR3337661.shovill.contigs.fa	130	10620612	11.5938	contig00001	99.275	138	0	1	138	744258	744671	N	2165548	60.8802	0.0790536	0.920946	0.909355	7593853	shovill_assembly/ERR3337661.shovill.contigs.fa	mabscessus	-	Mab_argH(~5)	Mab_cya(4)	Mab_gnd(1)	Mab_murC(2)	Mab_pta(1)	Mab_purH(2)	Mab_rpoB(1)	mabscessus	KRAKEN_LOW,KRAKEN_SECOND_HIGH,ASSEMBLY_HIGH
ERR3468903	ERR3468903	ERR3468903	806097	774703	96.11	30383	3.76	Mycobacteroides chelonae	10.64	82448	81927	S	Mycobacterium sp. QIA-37	6.92	53629	53629	S	shovill_assembly/ERR3468903.shovill.contigs.fa	27	5112403	12.5531	contig00003	50	44	1	17	60	67478	67606	Y	940837	21.1432	0.352565	0.647435	0.238455	31587052	shovill_assembly/ERR3468903.shovill.contigs.fa	mmassiliense	-	Mma_argH(-)	Mma_cya(-)	Mma_gnd(-)	Mma_murC(-)	Mma_pta(-)	Mma_purH(-)	Mma_rpoB(~7)	mbolettii	CHELONAE,KRAKEN_LOW,KRAKEN_SECOND_HIGH,LOW_COV
ERR3468949	ERR3468949	ERR3468949	764096	731097	95.68	31849	4.17	Mycobacteroides abscessus	77.45	566220	536648	S	Mycobacterium sp. MS1601	0.84	6121	6121	S	shovill_assembly/ERR3468949.shovill.contigs.fa	43	5336725	10.4592	contig00003	99.275	138	0	1	138	93743	94156	N	1223430	34.5928	0.075212	0.924788	0.34721	1571079	shovill_assembly/ERR3468949.shovill.contigs.fa	mabscessus	-	Mab_argH(1)	Mab_cya(4)	Mab_gnd(3)	Mab_murC(2)	Mab_pta(11)	Mab_purH(4)	Mab_rpoB(1)	mabscessus	LOW_COV
ERR4339045	ERR4339045	ERR4339045	842982	804157	95.39	37848	4.49	Mycobacteroides chelonae	10.68	85895	85221	S	Mycobacterium sp. QIA-37	6.97	56017	56017	S	shovill_assembly/ERR4339045.shovill.contigs.fa	47	5114498	12.4475	contig00004	50	44	1	17	60	67478	67606	Y	968814	21.3834	0.352417	0.647583	0.24586	32078275	shovill_assembly/ERR4339045.shovill.contigs.fa	mmassiliense	-	Mma_argH(-)	Mma_cya(-)	Mma_gnd(-)	Mma_murC(-)	Mma_pta(-)	Mma_purH(-)	Mma_rpoB(~7)	mbolettii	CHELONAE,KRAKEN_LOW,KRAKEN_SECOND_HIGH,LOW_COV
ERR3899081	ERR3899081	ERR3899081	1352864	1296687	95.85	52464	3.88	Mycobacteroides abscessus	83.64	1084485	1038785	S	Mycobacteroides chelonae	0.08	980	980	S	shovill_assembly/ERR3899081.shovill.contigs.fa	21	4962323	24.5722	contig00001	97.826	138	0	1	138	890437	890024	N	2413171	57.7344	0.107427	0.892573	0.870677	2565823	shovill_assembly/ERR3899081.shovill.contigs.fa	mmassiliense	-	Mma_argH(2?)	Mma_cya(~3)	Mma_gnd(~1)	Mma_murC(~2)	Mma_pta(~1)	Mma_purH(~3)	Mma_rpoB(~8)	mbolettii	OK
ERR3899084	ERR3899084	ERR3899084	1453114	1398230	96.22	51169	3.52	Mycobacteroides abscessus	83.66	1169750	1120879	S	Mycobacteroides chelonae	0.08	1062	1062	S	shovill_assembly/ERR3899084.shovill.contigs.fa	21	4961447	26.4305	contig00002	97.826	138	0	1	138	890437	890024	N	2590893	62.0491	0.106241	0.893759	0.877869	2769315	shovill_assembly/ERR3899084.shovill.contigs.fa	mmassiliense	-	Mma_argH(2?)	Mma_cya(~3)	Mma_gnd(~1)	Mma_murC(~2)	Mma_pta(~1)	Mma_purH(~3)	Mma_rpoB(~8)	mbolettii	OK
ERR3899087	ERR3899087	ERR3899087	1161178	1109730	95.57	47926	4.13	Mycobacteroides abscessus	83.52	926860	883043	S	Mycobacteroides chelonae	0.09	1036	1036	S	shovill_assembly/ERR3899087.shovill.contigs.fa	31	4991438	20.8525	contig00001	97.826	138	0	1	138	890438	890025	N	2043808	48.7989	0.107502	0.892498	0.830446	2198506	shovill_assembly/ERR3899087.shovill.contigs.fa	mmassiliense	-	Mma_argH(2?)	Mma_cya(~3)	Mma_gnd(~1)	Mma_murC(~2)	Mma_pta(~1)	Mma_purH(~3)	Mma_rpoB(~8)	mbolettii	OK
ERR3899089	ERR3899089	ERR3899089	1279353	1226916	95.9	49073	3.84	Mycobacteroides abscessus	83.32	1022298	978774	S	Mycobacteroides chelonae	0.08	958	958	S	shovill_assembly/ERR3899089.shovill.contigs.fa	22	4962293	23.2024	contig00001	97.826	138	0	1	138	477139	477552	N	2256572	53.9855	0.106983	0.893017	0.861337	2475016	shovill_assembly/ERR3899089.shovill.contigs.fa	mmassiliense	-	Mma_argH(2?)	Mma_cya(~3)	Mma_gnd(~1)	Mma_murC(~2)	Mma_pta(~1)	Mma_purH(~3)	Mma_rpoB(~8)	mbolettii	OK
ERR3899090	ERR3899090	ERR3899090	1246017	1197499	96.11	45281	3.63	Mycobacteroides abscessus	83.48	999726	957444	S	Mycobacteroides chelonae	0.08	908	908	S	shovill_assembly/ERR3899090.shovill.contigs.fa	33	4962851	22.6177	contig00003	97.826	138	0	1	138	890437	890024	N	2206341	52.7708	0.107302	0.892698	0.857153	2418703	shovill_assembly/ERR3899090.shovill.contigs.fa	mmassiliense	-	Mma_argH(2?)	Mma_cya(~3)	Mma_gnd(~1)	Mma_murC(~2)	Mma_pta(~1)	Mma_purH(~3)	Mma_rpoB(~8)	mbolettii	OK
ERR3899092	ERR3899092	ERR3899092	1292632	1246153	96.4	43266	3.35	Mycobacteroides abscessus	83.4	1039235	995141	S	Mycobacteroides chelonae	0.08	964	963	S	shovill_assembly/ERR3899092.shovill.contigs.fa	28	4962535	23.483	contig00001	97.826	138	0	1	138	890437	890024	N	2288908	54.7903	0.106638	0.893362	0.863814	2526064	shovill_assembly/ERR3899092.shovill.contigs.fa	mmassiliense	-	Mma_argH(2?)	Mma_cya(~3)	Mma_gnd(~1)	Mma_murC(~2)	Mma_pta(~1)	Mma_purH(~3)	Mma_rpoB(~8)	mbolettii	OK
ERR3899095	ERR3899095	ERR3899095	1223720	1172992	95.85	47254	3.86	Mycobacteroides abscessus	81.53	956301	938758	S	Mycolicibacter terrae	0.33	3858	3858	S	shovill_assembly/ERR3899095.shovill.contigs.fa	43	5134714	21.4195	contig00001	99.275	138	0	1	138	839618	840031	N	2145565	51.5772	0.0856026	0.914397	0.866083	708492	shovill_assembly/ERR3899095.shovill.contigs.fa	mabscessus	9	Mab_argH(1)	Mab_cya(2)	Mab_gnd(1)	Mab_murC(2)	Mab_pta(4)	Mab_purH(4)	Mab_rpoB(1)	mabscessus	OK
ERR3899098	ERR3899098	ERR3899098	1314491	1262762	96.06	48296	3.67	Mycobacteroides abscessus	79.89	1008882	989029	S	Mycolicibacter terrae	0.32	4069	4069	S	shovill_assembly/ERR3899098.shovill.contigs.fa	41	5188566	22.8513	contig00001	99.275	138	0	1	138	367017	366604	N	2269170	54.2773	0.085407	0.914593	0.882218	1043650	shovill_assembly/ERR3899098.shovill.contigs.fa	mabscessus	9	Mab_argH(1)	Mab_cya(2)	Mab_gnd(1)	Mab_murC(2)	Mab_pta(4)	Mab_purH(4)	Mab_rpoB(1)	mabscessus	OK
ERR3899100	ERR3899100	ERR3899100	1256231	1208692	96.22	44527	3.54	Mycobacteroides abscessus	79.89	965564	946330	S	Mycolicibacter terrae	0.33	3955	3955	S	shovill_assembly/ERR3899100.shovill.contigs.fa	44	5188784	21.8128	contig00001	99.275	138	0	1	138	367017	366604	N	2169391	51.8951	0.0852322	0.914768	0.870375	1001511	shovill_assembly/ERR3899100.shovill.contigs.fa	mabscessus	9	Mab_argH(1)	Mab_cya(2)	Mab_gnd(1)	Mab_murC(2)	Mab_pta(4)	Mab_purH(4)	Mab_rpoB(1)	mabscessus	OK
ERR3899101	ERR3899101	ERR3899101	1251397	1202733	96.11	45496	3.63	Mycobacteroides abscessus	79.76	959262	940921	S	Mycolicibacter terrae	0.33	4011	4011	S	shovill_assembly/ERR3899101.shovill.contigs.fa	38	5188215	21.7589	contig00001	99.275	138	0	1	138	367017	366604	N	2163314	51.7247	0.0854502	0.91455	0.865074	992322	shovill_assembly/ERR3899101.shovill.contigs.fa	mabscessus	9	Mab_argH(1)	Mab_cya(2)	Mab_gnd(1)	Mab_murC(2)	Mab_pta(4)	Mab_purH(4)	Mab_rpoB(1)	mabscessus	OK
ERR3899103	ERR3899103	ERR3899103	1222071	1171983	95.9	46658	3.82	Mycobacteroides abscessus	79.57	932526	914151	S	Mycolicibacter terrae	0.33	3903	3903	S	shovill_assembly/ERR3899103.shovill.contigs.fa	39	5188128	21.1884	contig00001	99.275	138	0	1	138	839613	840026	N	2105762	50.3063	0.0854662	0.914534	0.855468	981438	shovill_assembly/ERR3899103.shovill.contigs.fa	mabscessus	9	Mab_argH(1)	Mab_cya(2)	Mab_gnd(1)	Mab_murC(2)	Mab_pta(4)	Mab_purH(4)	Mab_rpoB(1)	mabscessus	OK
ERR3899104	ERR3899104	ERR3899104	1264337	1214135	96.03	46987	3.72	Mycobacteroides abscessus	79.89	969945	950650	S	Mycolicibacter terrae	0.32	3846	3846	S	shovill_assembly/ERR3899104.shovill.contigs.fa	45	5188387	21.9555	contig00001	99.275	138	0	1	138	839613	840026	N	2183569	52.2047	0.0853946	0.914605	0.870371	998992	shovill_assembly/ERR3899104.shovill.contigs.fa	mabscessus	9	Mab_argH(1)	Mab_cya(2)	Mab_gnd(1)	Mab_murC(2)	Mab_pta(4)	Mab_purH(4)	Mab_rpoB(1)	mabscessus	OK
ERR3899105	ERR3899105	ERR3899105	1261441	1214018	96.24	44255	3.51	Mycobacteroides abscessus	79.89	969880	950845	S	Mycolicibacter terrae	0.33	3988	3988	S	shovill_assembly/ERR3899105.shovill.contigs.fa	42	5188230	21.9173	contig00001	99.275	138	0	1	138	839741	840154	N	2180520	52.1421	0.0847439	0.915256	0.871381	1025232	shovill_assembly/ERR3899105.shovill.contigs.fa	mabscessus	9	Mab_argH(1)	Mab_cya(2)	Mab_gnd(1)	Mab_murC(2)	Mab_pta(4)	Mab_purH(4)	Mab_rpoB(1)	mabscessus	OK
ERR3899109	ERR3899109	ERR3899109	1351302	1301170	96.29	46853	3.47	Mycobacteroides abscessus	65.87	857039	841844	S	Staphylococcus epidermidis	9.99	130040	125233	S	shovill_assembly/ERR3899109.shovill.contigs.fa	168	7738489	15.7383	contig00001	99.275	138	0	1	138	367017	366604	N	1965950	46.8698	0.0854765	0.914524	0.733672	1224100	shovill_assembly/ERR3899109.shovill.contigs.fa	mabscessus	9	Mab_argH(1)	Mab_cya(2)	Mab_gnd(1)	Mab_murC(2)	Mab_pta(4)	Mab_purH(4)	Mab_rpoB(1)	mabscessus	KRAKEN_LOW,KRAKEN_SECOND_HIGH,ASSEMBLY_HIGH
ERR3899113	ERR3899113	ERR3899113	1258718	1207493	95.93	47819	3.8	Mycobacteroides abscessus	80.21	968549	949234	S	Mycolicibacter terrae	0.32	3911	3911	S	shovill_assembly/ERR3899113.shovill.contigs.fa	39	5188182	21.8238	contig00001	99.275	138	0	1	138	367017	366604	N	2178287	52.082	0.0854335	0.914567	0.872496	993334	shovill_assembly/ERR3899113.shovill.contigs.fa	mabscessus	9	Mab_argH(1)	Mab_cya(2)	Mab_gnd(1)	Mab_murC(2)	Mab_pta(4)	Mab_purH(4)	Mab_rpoB(1)	mabscessus	OK
ERR3899115	ERR3899115	ERR3899115	1305870	1252817	95.94	49556	3.79	Mycobacteroides abscessus	80.31	1006161	986445	S	Mycolicibacter terrae	0.33	4187	4187	S	shovill_assembly/ERR3899115.shovill.contigs.fa	35	5187944	22.6605	contig00001	99.275	138	0	1	138	839708	840121	N	2264491	54.1751	0.0852884	0.914712	0.882184	993340	shovill_assembly/ERR3899115.shovill.contigs.fa	mabscessus	9	Mab_argH(1)	Mab_cya(2)	Mab_gnd(1)	Mab_murC(2)	Mab_pta(4)	Mab_purH(4)	Mab_rpoB(1)	mabscessus	OK
ERR3899118	ERR3899118	ERR3899118	1319789	1267319	96.02	49005	3.71	Mycobacteroides abscessus	80.27	1017238	996701	S	Mycolicibacter terrae	0.32	3993	3993	S	shovill_assembly/ERR3899118.shovill.contigs.fa	47	5188708	22.9166	contig00001	99.275	138	0	1	138	367017	366604	N	2286598	54.7008	0.0854919	0.914508	0.884422	1030943	shovill_assembly/ERR3899118.shovill.contigs.fa	mabscessus	9	Mab_argH(1)	Mab_cya(2)	Mab_gnd(1)	Mab_murC(2)	Mab_pta(4)	Mab_purH(4)	Mab_rpoB(1)	mabscessus	OK
ERR3899121	ERR3899121	ERR3899121	1390061	1335764	96.09	50685	3.65	Mycobacteroides abscessus	80.35	1073302	1052031	S	Mycolicibacter terrae	0.32	4265	4265	S	shovill_assembly/ERR3899121.shovill.contigs.fa	45	5188824	24.1564	contig00001	99.275	138	0	1	138	839613	840026	N	2410875	57.7073	0.0855345	0.914466	0.892571	1064007	shovill_assembly/ERR3899121.shovill.contigs.fa	mabscessus	9	Mab_argH(1)	Mab_cya(2)	Mab_gnd(1)	Mab_murC(2)	Mab_pta(4)	Mab_purH(4)	Mab_rpoB(1)	mabscessus	OK
ERR3899123	ERR3899123	ERR3899123	1255719	1204896	95.95	47359	3.77	Mycobacteroides abscessus	80.83	973890	955509	S	Mycolicibacter terrae	0.33	3964	3964	S	shovill_assembly/ERR3899123.shovill.contigs.fa	53	5189463	21.7783	contig00001	99.275	138	0	1	138	839613	840026	N	2191183	52.4639	0.0853752	0.914625	0.871731	901514	shovill_assembly/ERR3899123.shovill.contigs.fa	mabscessus	9	Mab_argH(1)	Mab_cya(2)	Mab_gnd(1)	Mab_murC(2)	Mab_pta(4)	Mab_purH(4)	Mab_rpoB(1)	mabscessus	OK
ERR3899125	ERR3899125	ERR3899125	1079237	1036019	96	40305	3.73	Mycobacteroides abscessus	83.49	864925	828362	S	Mycobacteroides chelonae	0.08	796	796	S	shovill_assembly/ERR3899125.shovill.contigs.fa	31	4963323	19.5668	contig00001	97.826	138	0	1	138	890437	890024	N	1913337	45.7392	0.0818683	0.918132	0.797015	2084339	shovill_assembly/ERR3899125.shovill.contigs.fa	mmassiliense	-	Mma_argH(2?)	Mma_cya(~3)	Mma_gnd(~1)	Mma_murC(~2)	Mma_pta(~1)	Mma_purH(~3)	Mma_rpoB(~8)	mbolettii	OK
ERR3899127	ERR3899127	ERR3899127	1226162	1178155	96.08	44849	3.66	Mycobacteroides abscessus	83.54	984232	942301	S	Mycobacteroides chelonae	0.08	914	914	S	shovill_assembly/ERR3899127.shovill.contigs.fa	23	4962675	22.2691	contig00001	97.826	138	0	1	138	890437	890024	N	2176921	52.0527	0.107623	0.892377	0.853763	2363918	shovill_assembly/ERR3899127.shovill.contigs.fa	mmassiliense	-	Mma_argH(2?)	Mma_cya(~3)	Mma_gnd(~1)	Mma_murC(~2)	Mma_pta(~1)	Mma_purH(~3)	Mma_rpoB(~8)	mbolettii	OK
ERR3899129	ERR3899129	ERR3899129	1357349	1306479	96.25	47545	3.5	Mycobacteroides abscessus	83.58	1091967	1045533	S	Mycobacteroides chelonae	0.08	1028	1027	S	shovill_assembly/ERR3899129.shovill.contigs.fa	21	4962064	24.6407	contig00001	97.826	138	0	1	138	476612	477025	N	2412628	57.7539	0.107492	0.892508	0.871409	2624200	shovill_assembly/ERR3899129.shovill.contigs.fa	mmassiliense	-	Mma_argH(2?)	Mma_cya(~3)	Mma_gnd(~1)	Mma_murC(~2)	Mma_pta(~1)	Mma_purH(~3)	Mma_rpoB(~8)	mbolettii	OK
ERR3899130	ERR3899130	ERR3899130	1258840	1210327	96.15	45385	3.6	Mycobacteroides abscessus	83.56	1011396	968268	S	Mycobacteroides chelonae	0.08	921	921	S	shovill_assembly/ERR3899130.shovill.contigs.fa	27	4961942	22.8574	contig00001	97.826	138	0	1	138	890437	890024	N	2235280	53.4952	0.107233	0.892767	0.860062	2437267	shovill_assembly/ERR3899130.shovill.contigs.fa	mmassiliense	-	Mma_argH(2?)	Mma_cya(~3)	Mma_gnd(~1)	Mma_murC(~2)	Mma_pta(~1)	Mma_purH(~3)	Mma_rpoB(~8)	mbolettii	OK
ERR3899132	ERR3899132	ERR3899132	1288897	1237658	96.02	47854	3.71	Mycobacteroides abscessus	83.45	1032772	988909	S	Mycobacteroides chelonae	0.07	881	881	S	shovill_assembly/ERR3899132.shovill.contigs.fa	31	4962462	23.3692	contig00001	97.826	138	0	1	138	890437	890024	N	2283337	54.6333	0.107358	0.892642	0.863638	2474165	shovill_assembly/ERR3899132.shovill.contigs.fa	mmassiliense	-	Mma_argH(2?)	Mma_cya(~3)	Mma_gnd(~1)	Mma_murC(~2)	Mma_pta(~1)	Mma_purH(~3)	Mma_rpoB(~8)	mbolettii	OK
ERR3899133	ERR3899133	ERR3899133	1245433	1198582	96.24	43732	3.51	Mycobacteroides abscessus	83.58	1001818	959393	S	Mycobacteroides chelonae	0.08	910	910	S	shovill_assembly/ERR3899133.shovill.contigs.fa	34	4962973	22.6432	contig00001	97.826	138	0	1	138	890437	890024	N	2213851	52.9934	0.107495	0.892505	0.858135	2422753	shovill_assembly/ERR3899133.shovill.contigs.fa	mmassiliense	-	Mma_argH(2?)	Mma_cya(~3)	Mma_gnd(~1)	Mma_murC(~2)	Mma_pta(~1)	Mma_purH(~3)	Mma_rpoB(~8)	mbolettii	OK
ERR3899139	ERR3899139	ERR3899139	1257288	1201229	95.54	52356	4.16	Mycobacteroides abscessus	86.86	1043397	1036165	S	Mycobacteroides immunogenum	0.01	68	68	S	shovill_assembly/ERR3899139.shovill.contigs.fa	22	5213682	21.6426	contig00002	96.667	30	0	109	138	551237	551326	Y	2133853	51.025	0.107488	0.892512	0.847014	2219138	shovill_assembly/ERR3899139.shovill.contigs.fa	mmassiliense	4	Mma_argH(1)	Mma_cya(1)	Mma_gnd(1)	Mma_murC(2)	Mma_pta(3)	Mma_purH(2)	Mma_rpoB(3)	mmassiliense	OK
ERR3899141	ERR3899141	ERR3899141	1030661	988437	95.9	39329	3.81	Mycobacteroides abscessus	86.91	859029	852966	S	Mycobacteroides immunogenum	0.01	59	59	S	shovill_assembly/ERR3899141.shovill.contigs.fa	22	5213982	17.7821	contig00002	96.667	30	0	109	138	741394	741305	Y	1753626	41.9241	0.107076	0.892924	0.71808	1827931	shovill_assembly/ERR3899141.shovill.contigs.fa	mmassiliense	4	Mma_argH(1)	Mma_cya(1)	Mma_gnd(1)	Mma_murC(2)	Mma_pta(3)	Mma_purH(2)	Mma_rpoB(3)	mmassiliense	OK
ERR3899142	ERR3899142	ERR3899142	1232383	1183194	96.01	45943	3.73	Mycobacteroides abscessus	86.87	1027846	1020804	S	Mycobacteroides saopaulense	0	55	55	S	shovill_assembly/ERR3899142.shovill.contigs.fa	18	5213586	21.2767	contig00002	96.667	30	0	109	138	741400	741311	Y	2101003	50.2889	0.106949	0.893051	0.842141	2174098	shovill_assembly/ERR3899142.shovill.contigs.fa	mmassiliense	4	Mma_argH(1)	Mma_cya(1)	Mma_gnd(1)	Mma_murC(2)	Mma_pta(3)	Mma_purH(2)	Mma_rpoB(3)	mmassiliense	OK
ERR3899145	ERR3899145	ERR3899145	1370836	1313613	95.83	53577	3.9	Mycobacteroides abscessus	86.91	1141694	1133930	S	Mycobacteroides immunogenum	0.01	68	68	S	shovill_assembly/ERR3899145.shovill.contigs.fa	19	5213636	23.6831	contig00002	96.667	30	0	109	138	741394	741305	Y	2335717	55.9222	0.107393	0.892607	0.865935	2436884	shovill_assembly/ERR3899145.shovill.contigs.fa	mmassiliense	4	Mma_argH(1)	Mma_cya(1)	Mma_gnd(1)	Mma_murC(2)	Mma_pta(3)	Mma_purH(2)	Mma_rpoB(3)	mmassiliense	OK
ERR3899147	ERR3899147	ERR3899147	1304131	1253899	96.15	46773	3.58	Mycobacteroides abscessus	86.93	1090003	1082456	S	Mycobacteroides immunogenum	0.01	66	66	S	shovill_assembly/ERR3899147.shovill.contigs.fa	22	5213999	22.5221	contig00002	96.667	30	0	109	138	443642	443731	Y	2221426	53.1911	0.106795	0.893205	0.857864	2306467	shovill_assembly/ERR3899147.shovill.contigs.fa	mmassiliense	4	Mma_argH(1)	Mma_cya(1)	Mma_gnd(1)	Mma_murC(2)	Mma_pta(3)	Mma_purH(2)	Mma_rpoB(3)	mmassiliense	OK
ERR3899148	ERR3899148	ERR3899148	1253131	1202212	95.94	47491	3.79	Mycobacteroides abscessus	86.9	1044756	1037554	S	Mycobacteroides immunogenum	0.01	62	62	S	shovill_assembly/ERR3899148.shovill.contigs.fa	21	5213794	21.5894	contig00002	96.667	30	0	109	138	741394	741305	Y	2136484	51.101	0.1074	0.8926	0.846312	2227700	shovill_assembly/ERR3899148.shovill.contigs.fa	mmassiliense	4	Mma_argH(1)	Mma_cya(1)	Mma_gnd(1)	Mma_murC(2)	Mma_pta(3)	Mma_purH(2)	Mma_rpoB(3)	mmassiliense	OK
ERR3899150	ERR3899150	ERR3899150	1088845	1042211	95.72	43388	3.99	Mycobacteroides abscessus	86.93	906012	899697	S	Mycobacteroides saopaulense	0.01	57	57	S	shovill_assembly/ERR3899150.shovill.contigs.fa	21	5214349	18.7535	contig00002	96.667	30	0	109	138	551237	551326	Y	1853492	44.294	0.107512	0.892488	0.768804	1943724	shovill_assembly/ERR3899150.shovill.contigs.fa	mmassiliense	4	Mma_argH(1)	Mma_cya(1)	Mma_gnd(1)	Mma_murC(2)	Mma_pta(3)	Mma_purH(2)	Mma_rpoB(3)	mmassiliense	OK
ERR3899154	ERR3899154	ERR3899154	1071666	1026941	95.83	41631	3.88	Mycobacteroides abscessus	86.82	891576	885404	S	Mycobacteroides immunogenum	0.01	62	62	S	shovill_assembly/ERR3899154.shovill.contigs.fa	24	5214305	18.4633	contig00002	96.667	30	0	109	138	741394	741305	Y	1827846	43.6913	0.107333	0.892667	0.7537	1904888	shovill_assembly/ERR3899154.shovill.contigs.fa	mmassiliense	4	Mma_argH(1)	Mma_cya(1)	Mma_gnd(1)	Mma_murC(2)	Mma_pta(3)	Mma_purH(2)	Mma_rpoB(3)	mmassiliense	OK
ERR3899155	ERR3899155	ERR3899155	1305448	1248560	95.64	53095	4.06	Mycobacteroides abscessus	86.88	1084740	1077147	S	Mycobacteroides immunogenum	0.01	73	73	S	shovill_assembly/ERR3899155.shovill.contigs.fa	21	5213585	22.5034	contig00002	96.667	30	0	109	138	741393	741304	Y	2227776	53.2908	0.105399	0.894601	0.854995	2302880	shovill_assembly/ERR3899155.shovill.contigs.fa	mmassiliense	4	Mma_argH(1)	Mma_cya(1)	Mma_gnd(1)	Mma_murC(2)	Mma_pta(3)	Mma_purH(2)	Mma_rpoB(3)	mmassiliense	OK
ERR3899156	ERR3899156	ERR3899156	1113486	1068139	95.93	42272	3.79	Mycobacteroides abscessus	86.84	927558	921118	S	Mycobacteroides immunogenum	0.01	69	69	S	shovill_assembly/ERR3899156.shovill.contigs.fa	22	5213419	19.2124	contig00002	96.667	30	0	109	138	741394	741305	Y	1898789	45.401	0.107209	0.892791	0.786414	1990151	shovill_assembly/ERR3899156.shovill.contigs.fa	mmassiliense	4	Mma_argH(1)	Mma_cya(1)	Mma_gnd(1)	Mma_murC(2)	Mma_pta(3)	Mma_purH(2)	Mma_rpoB(3)	mmassiliense	OK
ERR3899161	ERR3899161	ERR3899161	1095859	1045718	95.42	47299	4.31	Mycobacteroides abscessus	86.84	908077	901837	S	Streptococcus pneumoniae	0.01	90	90	S	shovill_assembly/ERR3899161.shovill.contigs.fa	20	5213781	18.8659	contig00001	96.667	30	0	109	138	1916284	1916195	Y	1867994	44.6723	0.107832	0.892168	0.772313	1940278	shovill_assembly/ERR3899161.shovill.contigs.fa	mmassiliense	4	Mma_argH(1)	Mma_cya(1)	Mma_gnd(1)	Mma_murC(2)	Mma_pta(3)	Mma_purH(2)	Mma_rpoB(3)	mmassiliense	OK
ERR3899162	ERR3899162	ERR3899162	897482	853466	95.1	41466	4.62	Mycobacteroides abscessus	86.82	740975	735761	S	Streptococcus pneumoniae	0.01	115	115	S	shovill_assembly/ERR3899162.shovill.contigs.fa	40	5215162	15.4166	contig00002	96.667	30	0	109	138	551237	551326	Y	1525587	36.4122	0.10806	0.89194	0.507511	1584941	shovill_assembly/ERR3899162.shovill.contigs.fa	mmassiliense	4	Mma_argH(1)	Mma_cya(1)	Mma_gnd(1)	Mma_murC(2)	Mma_pta(3)	Mma_purH(2)	Mma_rpoB(3)	mmassiliense	LOW_COV
ERR3899166	ERR3899166	ERR3899166	1014818	970038	95.59	42195	4.16	Mycobacteroides abscessus	86.79	841913	835910	S	Streptococcus pneumoniae	0.04	353	348	S	shovill_assembly/ERR3899166.shovill.contigs.fa	32	5215753	17.5051	contig00001	96.667	30	0	109	138	1433775	1433686	Y	1725301	41.2721	0.107994	0.892006	0.696576	1781313	shovill_assembly/ERR3899166.shovill.contigs.fa	mmassiliense	4	Mma_argH(1)	Mma_cya(1)	Mma_gnd(1)	Mma_murC(2)	Mma_pta(3)	Mma_purH(2)	Mma_rpoB(3)	mmassiliense	OK
ERR3899077	ERR3899077	ERR3899077	1118137	1073314	95.99	41745	3.74	Mycobacteroides abscessus	83.21	893142	855622	S	Mycobacteroides chelonae	0.08	853	853	S	shovill_assembly/ERR3899077.shovill.contigs.fa	37	4962786	20.2919	contig00001	97.826	138	0	1	138	890437	890024	N	1976896	47.2825	0.107335	0.892665	0.811691	2118572	shovill_assembly/ERR3899077.shovill.contigs.fa	mmassiliense	-	Mma_argH(2?)	Mma_cya(~3)	Mma_gnd(~1)	Mma_murC(~2)	Mma_pta(~1)	Mma_purH(~3)	Mma_rpoB(~8)	mbolettii	OK
ERR3899078	ERR3899078	ERR3899078	1123664	1077331	95.88	43166	3.84	Mycobacteroides abscessus	83.62	900872	858626	S	Mycobacteroides chelonae	0.09	1015	1015	S	shovill_assembly/ERR3899078.shovill.contigs.fa	25	4991542	20.2292	contig00001	97.826	138	0	1	138	890437	890024	N	1988178	47.5289	0.107493	0.892507	0.819241	2156255	shovill_assembly/ERR3899078.shovill.contigs.fa	mmassiliense	-	Mma_argH(2?)	Mma_cya(~3)	Mma_gnd(~1)	Mma_murC(~2)	Mma_pta(~1)	Mma_purH(~3)	Mma_rpoB(~8)	mbolettii	OK
ERR3899079	ERR3899079	ERR3899079	1132149	1087118	96.02	42000	3.71	Mycobacteroides abscessus	83.54	908130	869572	S	Mycobacteroides chelonae	0.08	858	858	S	shovill_assembly/ERR3899079.shovill.contigs.fa	23	4962987	20.5446	contig00001	97.826	138	0	1	138	476612	477025	N	2016269	48.1831	0.107361	0.892639	0.824562	2168586	shovill_assembly/ERR3899079.shovill.contigs.fa	mmassiliense	-	Mma_argH(2?)	Mma_cya(~3)	Mma_gnd(~1)	Mma_murC(~2)	Mma_pta(~1)	Mma_purH(~3)	Mma_rpoB(~8)	mbolettii	OK
ERR3899080	ERR3899080	ERR3899080	1247907	1198822	96.07	45913	3.68	Mycobacteroides abscessus	83.61	1002296	960109	S	Mycobacteroides chelonae	0.08	947	946	S	shovill_assembly/ERR3899080.shovill.contigs.fa	29	4962073	22.6571	contig00002	97.826	138	0	1	138	94235	94648	N	2221912	53.1618	0.10748	0.89252	0.857496	2407442	shovill_assembly/ERR3899080.shovill.contigs.fa	mmassiliense	-	Mma_argH(2?)	Mma_cya(~3)	Mma_gnd(~1)	Mma_murC(~2)	Mma_pta(~1)	Mma_purH(~3)	Mma_rpoB(~8)	mbolettii	OK
ERR3899082	ERR3899082	ERR3899082	1205455	1152387	95.6	49452	4.1	Mycobacteroides abscessus	83.6	963425	922890	S	Mycobacteroides chelonae	0.07	837	837	S	shovill_assembly/ERR3899082.shovill.contigs.fa	18	4962219	21.8199	contig00001	97.826	138	0	1	138	477059	477472	N	2142029	51.1671	0.107676	0.892324	0.846137	2308801	shovill_assembly/ERR3899082.shovill.contigs.fa	mmassiliense	-	Mma_argH(2?)	Mma_cya(~3)	Mma_gnd(~1)	Mma_murC(~2)	Mma_pta(~1)	Mma_purH(~3)	Mma_rpoB(~8)	mbolettii	OK
ERR3899083	ERR3899083	ERR3899083	1357789	1303401	95.99	50727	3.73	Mycobacteroides abscessus	83.62	1089853	1044095	S	Mycobacteroides chelonae	0.08	1104	1104	S	shovill_assembly/ERR3899083.shovill.contigs.fa	29	4963720	24.6296	contig00001	97.826	138	0	1	138	890437	890024	N	2417056	57.7991	0.107417	0.892583	0.871501	2598415	shovill_assembly/ERR3899083.shovill.contigs.fa	mmassiliense	-	Mma_argH(2?)	Mma_cya(~3)	Mma_gnd(~1)	Mma_murC(~2)	Mma_pta(~1)	Mma_purH(~3)	Mma_rpoB(~8)	mbolettii	OK
ERR3899085	ERR3899085	ERR3899085	1075046	1025704	95.41	45991	4.28	Mycobacteroides abscessus	83.19	853315	816793	S	Mycobacteroides chelonae	0.07	754	753	S	shovill_assembly/ERR3899085.shovill.contigs.fa	30	4962131	19.405	contig00002	97.826	138	0	1	138	890437	890024	N	1886527	45.0085	0.107586	0.892414	0.784552	2076926	shovill_assembly/ERR3899085.shovill.contigs.fa	mmassiliense	-	Mma_argH(2?)	Mma_cya(~3)	Mma_gnd(~1)	Mma_murC(~2)	Mma_pta(~1)	Mma_purH(~3)	Mma_rpoB(~8)	mbolettii	OK
ERR3899086	ERR3899086	ERR3899086	1212813	1161780	95.79	47612	3.92	Mycobacteroides abscessus	83.26	967299	926040	S	Mycobacteroides chelonae	0.08	926	926	S	shovill_assembly/ERR3899086.shovill.contigs.fa	30	4962630	21.9812	contig00001	97.826	138	0	1	138	94235	94648	N	2132783	50.9914	0.106898	0.893102	0.847929	2352626	shovill_assembly/ERR3899086.shovill.contigs.fa	mmassiliense	-	Mma_argH(2?)	Mma_cya(~3)	Mma_gnd(~1)	Mma_murC(~2)	Mma_pta(~1)	Mma_purH(~3)	Mma_rpoB(~8)	mbolettii	OK
ERR3899088	ERR3899088	ERR3899088	1236285	1187940	96.09	45014	3.64	Mycobacteroides abscessus	83.34	990053	947656	S	Mycobacteroides chelonae	0.08	932	932	S	shovill_assembly/ERR3899088.shovill.contigs.fa	32	4962484	22.4358	contig00003	97.826	138	0	1	138	609699	609286	N	2182059	52.2122	0.107312	0.892688	0.854428	2388554	shovill_assembly/ERR3899088.shovill.contigs.fa	mmassiliense	-	Mma_argH(2?)	Mma_cya(~3)	Mma_gnd(~1)	Mma_murC(~2)	Mma_pta(~1)	Mma_purH(~3)	Mma_rpoB(~8)	mbolettii	OK
ERR3899091	ERR3899091	ERR3899091	1268880	1216514	95.87	48869	3.86	Mycobacteroides abscessus	83.34	1013825	970525	S	Mycobacteroides chelonae	0.08	932	932	S	shovill_assembly/ERR3899091.shovill.contigs.fa	31	4962913	23.0051	contig00001	97.826	138	0	1	138	476723	477136	N	2239299	53.5313	0.107368	0.892632	0.859122	2441535	shovill_assembly/ERR3899091.shovill.contigs.fa	mmassiliense	-	Mma_argH(2?)	Mma_cya(~3)	Mma_gnd(~1)	Mma_murC(~2)	Mma_pta(~1)	Mma_purH(~3)	Mma_rpoB(~8)	mbolettii	OK
ERR3899093	ERR3899093	ERR3899093	1203040	1158263	96.28	41812	3.48	Mycobacteroides abscessus	83.5	967105	921371	S	Mycobacteroides chelonae	0.1	1115	1115	S	shovill_assembly/ERR3899093.shovill.contigs.fa	30	4991176	21.7536	contig00002	97.826	138	0	1	138	890438	890025	N	2127229	50.9308	0.1075	0.8925	0.848417	2306664	shovill_assembly/ERR3899093.shovill.contigs.fa	mmassiliense	-	Mma_argH(2?)	Mma_cya(~3)	Mma_gnd(~1)	Mma_murC(~2)	Mma_pta(~1)	Mma_purH(~3)	Mma_rpoB(~8)	mbolettii	OK
ERR3899094	ERR3899094	ERR3899094	1260135	1208648	95.91	47968	3.8	Mycobacteroides abscessus	83.3	1006815	964232	S	Mycobacteroides chelonae	0.08	931	931	S	shovill_assembly/ERR3899094.shovill.contigs.fa	35	4963670	22.8645	contig00001	97.826	138	0	1	138	476723	477136	N	2221986	53.1306	0.107624	0.892376	0.857641	2453685	shovill_assembly/ERR3899094.shovill.contigs.fa	mmassiliense	-	Mma_argH(2?)	Mma_cya(~3)	Mma_gnd(~1)	Mma_murC(~2)	Mma_pta(~1)	Mma_purH(~3)	Mma_rpoB(~8)	mbolettii	OK
ERR3899096	ERR3899096	ERR3899096	1217863	1167795	95.89	46841	3.85	Mycobacteroides abscessus	80.02	934439	916245	S	Mycolicibacter terrae	0.32	3694	3694	S	shovill_assembly/ERR3899096.shovill.contigs.fa	38	5187884	21.1244	contig00001	99.275	138	0	1	138	367017	366604	N	2104355	50.2943	0.0854648	0.914535	0.858473	948931	shovill_assembly/ERR3899096.shovill.contigs.fa	mabscessus	9	Mab_argH(1)	Mab_cya(2)	Mab_gnd(1)	Mab_murC(2)	Mab_pta(4)	Mab_purH(4)	Mab_rpoB(1)	mabscessus	OK
ERR3899097	ERR3899097	ERR3899097	1230006	1182704	96.15	44106	3.58	Mycobacteroides abscessus	79.94	945427	926836	S	Mycolicibacter terrae	0.33	3850	3850	S	shovill_assembly/ERR3899097.shovill.contigs.fa	34	5187802	21.3507	contig00001	99.275	138	0	1	138	839613	840026	N	2123589	50.7757	0.0854518	0.914548	0.864342	964885	shovill_assembly/ERR3899097.shovill.contigs.fa	mabscessus	9	Mab_argH(1)	Mab_cya(2)	Mab_gnd(1)	Mab_murC(2)	Mab_pta(4)	Mab_purH(4)	Mab_rpoB(1)	mabscessus	OK
ERR3899099	ERR3899099	ERR3899099	1293071	1240414	95.93	49293	3.81	Mycobacteroides abscessus	79.9	991125	971230	S	Mycolicibacter terrae	0.33	4105	4105	S	shovill_assembly/ERR3899099.shovill.contigs.fa	53	5189123	22.4204	contig00001	99.275	138	0	1	138	367017	366604	N	2230052	53.2968	0.0839904	0.91601	0.877881	1048947	shovill_assembly/ERR3899099.shovill.contigs.fa	mabscessus	9	Mab_argH(1)	Mab_cya(2)	Mab_gnd(1)	Mab_murC(2)	Mab_pta(4)	Mab_purH(4)	Mab_rpoB(1)	mabscessus	OK
ERR3899102	ERR3899102	ERR3899102	1332622	1283345	96.3	46049	3.46	Mycobacteroides abscessus	79.76	1023567	1003357	S	Mycolicibacter terrae	0.32	4082	4082	S	shovill_assembly/ERR3899102.shovill.contigs.fa	38	5188071	23.1309	contig00001	99.275	138	0	1	138	839613	840026	N	2302333	55.0554	0.0851414	0.914859	0.883885	1087542	shovill_assembly/ERR3899102.shovill.contigs.fa	mabscessus	9	Mab_argH(1)	Mab_cya(2)	Mab_gnd(1)	Mab_murC(2)	Mab_pta(4)	Mab_purH(4)	Mab_rpoB(1)	mabscessus	OK
ERR3899106	ERR3899106	ERR3899106	1338328	1277578	95.46	56922	4.25	Mycobacteroides abscessus	79.79	1019398	999167	S	Mycolicibacter terrae	0.33	4163	4163	S	shovill_assembly/ERR3899106.shovill.contigs.fa	36	5187766	23.1926	contig00001	99.275	138	0	1	138	367017	366604	N	2303237	55.0023	0.0855132	0.914487	0.884943	1068176	shovill_assembly/ERR3899106.shovill.contigs.fa	mabscessus	9	Mab_argH(1)	Mab_cya(2)	Mab_gnd(1)	Mab_murC(2)	Mab_pta(4)	Mab_purH(4)	Mab_rpoB(1)	mabscessus	OK
ERR3899107	ERR3899107	ERR3899107	1380935	1325885	96.01	51472	3.73	Mycobacteroides abscessus	79.91	1059537	1038778	S	Mycolicibacter terrae	0.32	4194	4194	S	shovill_assembly/ERR3899107.shovill.contigs.fa	42	5188327	23.9768	contig00001	99.275	138	0	1	138	367017	366604	N	2385319	57.0316	0.08529	0.91471	0.891914	1101177	shovill_assembly/ERR3899107.shovill.contigs.fa	mabscessus	9	Mab_argH(1)	Mab_cya(2)	Mab_gnd(1)	Mab_murC(2)	Mab_pta(4)	Mab_purH(4)	Mab_rpoB(1)	mabscessus	OK
ERR3899108	ERR3899108	ERR3899108	1367800	1317546	96.33	46871	3.42	Mycobacteroides abscessus	79.77	1050973	1030583	S	Mycolicibacter terrae	0.31	4149	4149	S	shovill_assembly/ERR3899108.shovill.contigs.fa	41	5188518	23.7874	contig00001	99.275	138	0	1	138	367017	366604	N	2362658	56.5364	0.0854338	0.914566	0.890104	1085992	shovill_assembly/ERR3899108.shovill.contigs.fa	mabscessus	9	Mab_argH(1)	Mab_cya(2)	Mab_gnd(1)	Mab_murC(2)	Mab_pta(4)	Mab_purH(4)	Mab_rpoB(1)	mabscessus	OK
ERR3899110	ERR3899110	ERR3899110	1264928	1214523	96.02	47042	3.72	Mycobacteroides abscessus	79.73	968317	949136	S	Mycolicibacter terrae	0.32	3871	3871	S	shovill_assembly/ERR3899110.shovill.contigs.fa	40	5188311	21.9708	contig00001	99.275	138	0	1	138	367017	366604	N	2182397	52.1431	0.0854658	0.914534	0.871744	1029711	shovill_assembly/ERR3899110.shovill.contigs.fa	mabscessus	9	Mab_argH(1)	Mab_cya(2)	Mab_gnd(1)	Mab_murC(2)	Mab_pta(4)	Mab_purH(4)	Mab_rpoB(1)	mabscessus	OK
ERR3899111	ERR3899111	ERR3899111	1231859	1179481	95.75	49092	3.98	Mycobacteroides abscessus	80.22	946216	927426	S	Mycolicibacter terrae	0.32	3785	3785	S	shovill_assembly/ERR3899111.shovill.contigs.fa	40	5188291	21.3584	contig00001	99.275	138	0	1	138	367017	366604	N	2129759	50.9126	0.0854737	0.914526	0.864774	954427	shovill_assembly/ERR3899111.shovill.contigs.fa	mabscessus	9	Mab_argH(1)	Mab_cya(2)	Mab_gnd(1)	Mab_murC(2)	Mab_pta(4)	Mab_purH(4)	Mab_rpoB(1)	mabscessus	OK
ERR3899112	ERR3899112	ERR3899112	1314440	1260022	95.86	50756	3.86	Mycobacteroides abscessus	80.29	1011655	991778	S	Mycolicibacter terrae	0.32	4020	4020	S	shovill_assembly/ERR3899112.shovill.contigs.fa	38	5187731	22.7849	contig00001	99.275	138	0	1	138	839613	840026	N	2276312	54.4291	0.0854532	0.914547	0.884308	1025356	shovill_assembly/ERR3899112.shovill.contigs.fa	mabscessus	9	Mab_argH(1)	Mab_cya(2)	Mab_gnd(1)	Mab_murC(2)	Mab_pta(4)	Mab_purH(4)	Mab_rpoB(1)	mabscessus	OK
ERR3899114	ERR3899114	ERR3899114	1216407	1166241	95.88	46714	3.84	Mycobacteroides abscessus	80.22	935519	916872	S	Mycolicibacter terrae	0.31	3628	3628	S	shovill_assembly/ERR3899114.shovill.contigs.fa	45	5188339	21.0825	contig00001	99.275	138	0	1	138	839613	840026	N	2103513	50.2275	0.0854311	0.914569	0.856562	945826	shovill_assembly/ERR3899114.shovill.contigs.fa	mabscessus	9	Mab_argH(1)	Mab_cya(2)	Mab_gnd(1)	Mab_murC(2)	Mab_pta(4)	Mab_purH(4)	Mab_rpoB(1)	mabscessus	OK
ERR3899116	ERR3899116	ERR3899116	1337265	1284992	96.09	48875	3.66	Mycobacteroides abscessus	81.68	1049590	1030471	S	Mycolicibacter terrae	0.33	4247	4247	S	shovill_assembly/ERR3899116.shovill.contigs.fa	30	5133730	23.5014	contig00001	99.275	138	0	1	138	839617	840030	N	2351463	56.6308	0.0855728	0.914427	0.890134	779241	shovill_assembly/ERR3899116.shovill.contigs.fa	mabscessus	9	Mab_argH(1)	Mab_cya(2)	Mab_gnd(1)	Mab_murC(2)	Mab_pta(4)	Mab_purH(4)	Mab_rpoB(1)	mabscessus	OK
ERR3899117	ERR3899117	ERR3899117	1155415	1108552	95.94	43667	3.78	Mycobacteroides abscessus	80.46	891917	874422	S	Mycolicibacter terrae	0.33	3619	3619	S	shovill_assembly/ERR3899117.shovill.contigs.fa	38	5187878	20.0557	contig00001	99.275	138	0	1	138	839613	840026	N	2005312	47.9585	0.0855223	0.914478	0.835745	876346	shovill_assembly/ERR3899117.shovill.contigs.fa	mabscessus	9	Mab_argH(1)	Mab_cya(2)	Mab_gnd(1)	Mab_murC(2)	Mab_pta(4)	Mab_purH(4)	Mab_rpoB(1)	mabscessus	OK
ERR3899119	ERR3899119	ERR3899119	1266263	1215537	95.99	47325	3.74	Mycobacteroides abscessus	81.72	993390	974894	S	Mycolicibacter terrae	0.34	4079	4079	S	shovill_assembly/ERR3899119.shovill.contigs.fa	35	5134033	22.225	contig00001	99.275	138	0	1	138	414332	414745	N	2226864	53.5948	0.0857129	0.914287	0.878668	734538	shovill_assembly/ERR3899119.shovill.contigs.fa	mabscessus	9	Mab_argH(1)	Mab_cya(2)	Mab_gnd(1)	Mab_murC(2)	Mab_pta(4)	Mab_purH(4)	Mab_rpoB(1)	mabscessus	OK
ERR3899120	ERR3899120	ERR3899120	1202639	1152123	95.8	47228	3.93	Mycobacteroides abscessus	80.37	925964	907711	S	Mycolicibacter terrae	0.33	3771	3771	S	shovill_assembly/ERR3899120.shovill.contigs.fa	40	5188407	20.8415	contig00001	99.275	138	0	1	138	367017	366604	N	2081472	49.7474	0.0854015	0.914599	0.854024	929090	shovill_assembly/ERR3899120.shovill.contigs.fa	mabscessus	9	Mab_argH(1)	Mab_cya(2)	Mab_gnd(1)	Mab_murC(2)	Mab_pta(4)	Mab_purH(4)	Mab_rpoB(1)	mabscessus	OK
ERR3899122	ERR3899122	ERR3899122	1261778	1213812	96.2	44819	3.56	Mycobacteroides abscessus	80.38	975636	956549	S	Mycolicibacter terrae	0.32	3884	3884	S	shovill_assembly/ERR3899122.shovill.contigs.fa	39	5188212	21.9442	contig00001	99.275	138	0	1	138	367017	366604	N	2191434	52.4429	0.0853295	0.914671	0.875378	970449	shovill_assembly/ERR3899122.shovill.contigs.fa	mabscessus	9	Mab_argH(1)	Mab_cya(2)	Mab_gnd(1)	Mab_murC(2)	Mab_pta(4)	Mab_purH(4)	Mab_rpoB(1)	mabscessus	OK
ERR3899124	ERR3899124	ERR3899124	1358829	1309807	96.39	45806	3.37	Mycobacteroides abscessus	80.38	1052807	1032113	S	Mycolicibacter terrae	0.32	4170	4170	S	shovill_assembly/ERR3899124.shovill.contigs.fa	43	5188639	23.6372	contig00001	99.275	138	0	1	138	367017	366604	N	2362936	56.5812	0.0853626	0.914637	0.891105	1049344	shovill_assembly/ERR3899124.shovill.contigs.fa	mabscessus	9	Mab_argH(1)	Mab_cya(2)	Mab_gnd(1)	Mab_murC(2)	Mab_pta(4)	Mab_purH(4)	Mab_rpoB(1)	mabscessus	OK
ERR3899126	ERR3899126	ERR3899126	1221123	1170733	95.87	47018	3.85	Mycobacteroides abscessus	83.47	977218	935965	S	Mycobacteroides chelonae	0.07	843	843	S	shovill_assembly/ERR3899126.shovill.contigs.fa	24	4962162	22.1482	contig00001	97.826	138	0	1	138	890437	890024	N	2165371	51.7696	0.107721	0.892279	0.851557	2339638	shovill_assembly/ERR3899126.shovill.contigs.fa	mmassiliense	-	Mma_argH(2?)	Mma_cya(~3)	Mma_gnd(~1)	Mma_murC(~2)	Mma_pta(~1)	Mma_purH(~3)	Mma_rpoB(~8)	mbolettii	OK
ERR3899128	ERR3899128	ERR3899128	1275216	1224708	96.04	47146	3.7	Mycobacteroides abscessus	83.65	1024497	981048	S	Mycobacteroides chelonae	0.08	939	939	S	shovill_assembly/ERR3899128.shovill.contigs.fa	30	4962560	23.128	contig00003	97.826	138	0	1	138	890437	890024	N	2266211	54.2152	0.107534	0.892466	0.862331	2444773	shovill_assembly/ERR3899128.shovill.contigs.fa	mmassiliense	-	Mma_argH(2?)	Mma_cya(~3)	Mma_gnd(~1)	Mma_murC(~2)	Mma_pta(~1)	Mma_purH(~3)	Mma_rpoB(~8)	mbolettii	OK
ERR3899131	ERR3899131	ERR3899131	1407162	1355469	96.33	48342	3.43	Mycobacteroides abscessus	83.51	1131955	1083860	S	Mycobacteroides chelonae	0.07	1008	1008	S	shovill_assembly/ERR3899131.shovill.contigs.fa	26	4962210	25.5424	contig00001	97.826	138	0	1	138	477139	477552	N	2500182	59.8459	0.107382	0.892618	0.875267	2723777	shovill_assembly/ERR3899131.shovill.contigs.fa	mmassiliense	-	Mma_argH(2?)	Mma_cya(~3)	Mma_gnd(~1)	Mma_murC(~2)	Mma_pta(~1)	Mma_purH(~3)	Mma_rpoB(~8)	mbolettii	OK
ERR3899134	ERR3899134	ERR3899134	1281995	1232084	96.11	46614	3.63	Mycobacteroides abscessus	83.49	1028619	984982	S	Mycobacteroides chelonae	0.08	946	946	S	shovill_assembly/ERR3899134.shovill.contigs.fa	36	4963076	23.2877	contig00002	97.826	138	0	1	138	94206	94619	N	2273914	54.4196	0.107591	0.892409	0.864052	2474325	shovill_assembly/ERR3899134.shovill.contigs.fa	mmassiliense	-	Mma_argH(2?)	Mma_cya(~3)	Mma_gnd(~1)	Mma_murC(~2)	Mma_pta(~1)	Mma_purH(~3)	Mma_rpoB(~8)	mbolettii	OK
ERR3899135	ERR3899135	ERR3899135	1297831	1248389	96.19	46082	3.55	Mycobacteroides abscessus	83.52	1042709	998584	S	Mycobacteroides chelonae	0.08	958	958	S	shovill_assembly/ERR3899135.shovill.contigs.fa	23	4961927	23.5887	contig00001	97.826	138	0	1	138	476612	477025	N	2305884	55.2076	0.107453	0.892547	0.865821	2503829	shovill_assembly/ERR3899135.shovill.contigs.fa	mmassiliense	-	Mma_argH(2?)	Mma_cya(~3)	Mma_gnd(~1)	Mma_murC(~2)	Mma_pta(~1)	Mma_purH(~3)	Mma_rpoB(~8)	mbolettii	OK
ERR3899136	ERR3899136	ERR3899136	1213446	1168086	96.26	42444	3.5	Mycobacteroides abscessus	83.52	975600	934036	S	Mycobacteroides chelonae	0.08	928	928	S	shovill_assembly/ERR3899136.shovill.contigs.fa	22	4962873	22.0683	contig00001	97.826	138	0	1	138	476723	477136	N	2156493	51.6131	0.107258	0.892742	0.851	2324035	shovill_assembly/ERR3899136.shovill.contigs.fa	mmassiliense	-	Mma_argH(2?)	Mma_cya(~3)	Mma_gnd(~1)	Mma_murC(~2)	Mma_pta(~1)	Mma_purH(~3)	Mma_rpoB(~8)	mbolettii	OK
ERR3899137	ERR3899137	ERR3899137	1358397	1307530	96.26	47584	3.5	Mycobacteroides abscessus	86.96	1137038	1129423	S	Mycobacteroides immunogenum	0	59	59	S	shovill_assembly/ERR3899137.shovill.contigs.fa	15	5213342	23.4818	contig00001	96.667	30	0	109	138	1916317	1916228	Y	2317365	55.5025	0.107378	0.892622	0.866391	2415688	shovill_assembly/ERR3899137.shovill.contigs.fa	mmassiliense	4	Mma_argH(1)	Mma_cya(1)	Mma_gnd(1)	Mma_murC(2)	Mma_pta(3)	Mma_purH(2)	Mma_rpoB(3)	mmassiliense	OK
ERR3899138	ERR3899138	ERR3899138	1212880	1158269	95.5	50771	4.18	Mycobacteroides abscessus	86.8	1005354	998571	S	Mycobacteroides saopaulense	0.01	59	59	S	shovill_assembly/ERR3899138.shovill.contigs.fa	27	5214649	20.8712	contig00002	96.667	30	0	109	138	741393	741304	Y	2071936	49.4626	0.107364	0.892636	0.833943	2133817	shovill_assembly/ERR3899138.shovill.contigs.fa	mmassiliense	4	Mma_argH(1)	Mma_cya(1)	Mma_gnd(1)	Mma_murC(2)	Mma_pta(3)	Mma_purH(2)	Mma_rpoB(3)	mmassiliense	OK
ERR3899140	ERR3899140	ERR3899140	1177552	1130935	96.04	43519	3.69	Mycobacteroides abscessus	86.9	982746	975991	S	Mycobacteroides immunogenum	0.01	62	62	S	shovill_assembly/ERR3899140.shovill.contigs.fa	16	5213694	20.297	contig00001	96.667	30	0	109	138	551236	551325	Y	2002164	47.8925	0.106357	0.893643	0.824234	2115816	shovill_assembly/ERR3899140.shovill.contigs.fa	mmassiliense	4	Mma_argH(1)	Mma_cya(1)	Mma_gnd(1)	Mma_murC(2)	Mma_pta(3)	Mma_purH(2)	Mma_rpoB(3)	mmassiliense	OK
ERR3899143	ERR3899143	ERR3899143	1163403	1116814	96	43352	3.72	Mycobacteroides abscessus	86.94	971010	964247	S	Mycobacteroides immunogenum	0	54	54	S	shovill_assembly/ERR3899143.shovill.contigs.fa	26	5213783	20.0664	contig00001	96.667	30	0	109	138	741394	741305	Y	1979429	47.338	0.105837	0.894163	0.815108	2065419	shovill_assembly/ERR3899143.shovill.contigs.fa	mmassiliense	4	Mma_argH(1)	Mma_cya(1)	Mma_gnd(1)	Mma_murC(2)	Mma_pta(3)	Mma_purH(2)	Mma_rpoB(3)	mmassiliense	OK
ERR3899144	ERR3899144	ERR3899144	1103820	1055041	95.58	45461	4.11	Mycobacteroides abscessus	86.85	916286	909884	S	Mycobacteroides immunogenum	0.01	59	59	S	shovill_assembly/ERR3899144.shovill.contigs.fa	36	5214662	18.9967	contig00001	96.667	30	0	109	138	551237	551326	Y	1877206	44.8412	0.107417	0.892583	0.782166	1947208	shovill_assembly/ERR3899144.shovill.contigs.fa	mmassiliense	4	Mma_argH(1)	Mma_cya(1)	Mma_gnd(1)	Mma_murC(2)	Mma_pta(3)	Mma_purH(2)	Mma_rpoB(3)	mmassiliense	OK
ERR3899146	ERR3899146	ERR3899146	1159252	1113867	96.08	42366	3.65	Mycobacteroides abscessus	86.88	967762	961137	S	Mycobacteroides immunogenum	0.01	64	64	S	shovill_assembly/ERR3899146.shovill.contigs.fa	20	5214161	20.0261	contig00002	96.667	30	0	109	138	551236	551325	Y	1976250	47.2974	0.106817	0.893183	0.816567	2056055	shovill_assembly/ERR3899146.shovill.contigs.fa	mmassiliense	4	Mma_argH(1)	Mma_cya(1)	Mma_gnd(1)	Mma_murC(2)	Mma_pta(3)	Mma_purH(2)	Mma_rpoB(3)	mmassiliense	OK
ERR3899149	ERR3899149	ERR3899149	1032550	990794	95.96	38972	3.78	Mycobacteroides abscessus	86.84	860450	854456	S	Mycobacteroides saopaulense	0	49	49	S	shovill_assembly/ERR3899149.shovill.contigs.fa	257	5240604	17.773	contig00059	96.667	30	0	109	138	21313	21402	Y	1757729	42.0404	0.107556	0.892444	0.716264	1834538	shovill_assembly/ERR3899149.shovill.contigs.fa	mmassiliense	4	Mma_argH(1)	Mma_cya(1)	Mma_gnd(1)	Mma_murC(2)	Mma_pta(3)	Mma_purH(2)	Mma_rpoB(3)	mmassiliense	OK
ERR3899151	ERR3899151	ERR3899151	1059119	1011955	95.55	43979	4.16	Mycobacteroides abscessus	86.88	879154	872901	S	Mycobacteroides immunogenum	0.01	55	55	S	shovill_assembly/ERR3899151.shovill.contigs.fa	25	5214118	18.2197	contig00002	96.667	30	0	109	138	551156	551245	Y	1799723	42.9822	0.107455	0.892545	0.738291	1904476	shovill_assembly/ERR3899151.shovill.contigs.fa	mmassiliense	4	Mma_argH(1)	Mma_cya(1)	Mma_gnd(1)	Mma_murC(2)	Mma_pta(3)	Mma_purH(2)	Mma_rpoB(3)	mmassiliense	OK
ERR3899152	ERR3899152	ERR3899152	1229189	1181275	96.1	44690	3.64	Mycobacteroides abscessus	86.95	1027061	1019992	S	Mycobacteroides immunogenum	0.01	70	70	S	shovill_assembly/ERR3899152.shovill.contigs.fa	18	5213616	21.2397	contig00002	96.667	30	0	109	138	741394	741305	Y	2098741	50.246	0.107306	0.892694	0.839479	2172378	shovill_assembly/ERR3899152.shovill.contigs.fa	mmassiliense	4	Mma_argH(1)	Mma_cya(1)	Mma_gnd(1)	Mma_murC(2)	Mma_pta(3)	Mma_purH(2)	Mma_rpoB(3)	mmassiliense	OK
ERR3899153	ERR3899153	ERR3899153	1159426	1108870	95.64	47195	4.07	Mycobacteroides abscessus	86.85	963071	956404	S	Mycobacteroides immunogenum	0.01	57	57	S	shovill_assembly/ERR3899153.shovill.contigs.fa	24	5214386	19.9461	contig00002	96.667	30	0	109	138	551236	551325	Y	1975112	47.2031	0.107179	0.892821	0.811016	2056831	shovill_assembly/ERR3899153.shovill.contigs.fa	mmassiliense	4	Mma_argH(1)	Mma_cya(1)	Mma_gnd(1)	Mma_murC(2)	Mma_pta(3)	Mma_purH(2)	Mma_rpoB(3)	mmassiliense	OK
ERR3899157	ERR3899157	ERR3899157	796259	761807	95.67	32372	4.06	Mycobacteroides abscessus	86.9	661999	657342	S	Streptococcus pneumoniae	0.02	137	137	S	shovill_assembly/ERR3899157.shovill.contigs.fa	46	5215126	13.7115	contig00001	96.667	30	0	109	138	551236	551325	Y	1354912	32.3987	0.107934	0.892066	0.300924	1405853	shovill_assembly/ERR3899157.shovill.contigs.fa	mmassiliense	4	Mma_argH(1)	Mma_cya(1)	Mma_gnd(1)	Mma_murC(2)	Mma_pta(3)	Mma_purH(2)	Mma_rpoB(3)	mmassiliense	LOW_COV
ERR3899158	ERR3899158	ERR3899158	1015195	971155	95.66	41452	4.08	Mycobacteroides abscessus	86.84	843397	837588	S	Streptococcus pneumoniae	0.02	146	146	S	shovill_assembly/ERR3899158.shovill.contigs.fa	76	5219554	17.4687	contig00012	96.667	30	0	109	138	175230	175319	Y	1731722	41.4037	0.107964	0.892036	0.697976	1799830	shovill_assembly/ERR3899158.shovill.contigs.fa	mmassiliense	4	Mma_argH(1)	Mma_cya(1)	Mma_gnd(1)	Mma_murC(2)	Mma_pta(3)	Mma_purH(2)	Mma_rpoB(3)	mmassiliense	OK
ERR3899159	ERR3899159	ERR3899159	889181	852328	95.86	34594	3.89	Mycobacteroides abscessus	86.78	739660	734505	S	Streptococcus pneumoniae	0.03	220	218	S	shovill_assembly/ERR3899159.shovill.contigs.fa	22	5213773	15.3405	contig00001	96.667	30	0	109	138	741394	741305	Y	1516359	36.2503	0.107955	0.892045	0.497564	1583652	shovill_assembly/ERR3899159.shovill.contigs.fa	mmassiliense	4	Mma_argH(1)	Mma_cya(1)	Mma_gnd(1)	Mma_murC(2)	Mma_pta(3)	Mma_purH(2)	Mma_rpoB(3)	mmassiliense	LOW_COV
ERR3899160	ERR3899160	ERR3899160	858804	820043	95.49	36380	4.24	Mycobacteroides abscessus	86.81	711917	706975	S	Streptococcus pneumoniae	0.01	78	78	S	shovill_assembly/ERR3899160.shovill.contigs.fa	33	5214669	14.7942	contig00001	96.667	30	0	109	138	551156	551245	Y	1460881	34.901	0.107913	0.892087	0.431633	1524205	shovill_assembly/ERR3899160.shovill.contigs.fa	mmassiliense	4	Mma_argH(1)	Mma_cya(1)	Mma_gnd(1)	Mma_murC(2)	Mma_pta(3)	Mma_purH(2)	Mma_rpoB(3)	mmassiliense	LOW_COV
ERR3899163	ERR3899163	ERR3899163	1022543	976797	95.53	42892	4.19	Mycobacteroides abscessus	86.78	847651	841718	S	Streptococcus pneumoniae	0.02	148	144	S	shovill_assembly/ERR3899163.shovill.contigs.fa	31	5214971	17.5863	contig00002	96.667	30	0	109	138	551236	551325	Y	1740819	41.5762	0.107828	0.892172	0.702494	1811047	shovill_assembly/ERR3899163.shovill.contigs.fa	mmassiliense	4	Mma_argH(1)	Mma_cya(1)	Mma_gnd(1)	Mma_murC(2)	Mma_pta(3)	Mma_purH(2)	Mma_rpoB(3)	mmassiliense	OK
ERR3899164	ERR3899164	ERR3899164	1250286	1200353	96.01	46900	3.75	Mycobacteroides abscessus	86.92	1043339	1036306	S	Streptococcus pneumoniae	0.01	128	127	S	shovill_assembly/ERR3899164.shovill.contigs.fa	26	5214485	21.5904	contig00002	96.667	30	0	109	138	741400	741311	Y	2132860	51.0704	0.107617	0.892383	0.843296	2218882	shovill_assembly/ERR3899164.shovill.contigs.fa	mmassiliense	4	Mma_argH(1)	Mma_cya(1)	Mma_gnd(1)	Mma_murC(2)	Mma_pta(3)	Mma_purH(2)	Mma_rpoB(3)	mmassiliense	OK
ERR3899165	ERR3899165	ERR3899165	831636	789795	94.97	39397	4.74	Mycobacteroides abscessus	86.85	685919	681024	S	Streptococcus pneumoniae	0.01	87	87	S	shovill_assembly/ERR3899165.shovill.contigs.fa	297	5243715	14.2301	contig00058	96.667	30	0	109	138	6228	6139	Y	1408588	33.6135	0.107937	0.892063	0.364822	1468405	shovill_assembly/ERR3899165.shovill.contigs.fa	mmassiliense	4	Mma_argH(1)	Mma_cya(1)	Mma_gnd(1)	Mma_murC(2)	Mma_pta(3)	Mma_purH(2)	Mma_rpoB(3)	mmassiliense	LOW_COV
ERR343175	ERR343175	ERR343175	3225891	3124649	96.86	100133	3.1	Mycobacteroides abscessus	81.07	2533219	2506168	S	Mycobacterium sp. MS1601	0.44	13803	13803	S	shovill_assembly/ERR343175.shovill.contigs.fa	72	5048252	44.1355	contig00007	99.275	138	0	1	138	94314	94727	N	5822034	112.712	0.0656216	0.934378	0.927369	2624864	shovill_assembly/ERR343175.shovill.contigs.fa	mabscessus	-	Mab_argH(1)	Mab_cya(1)	Mab_gnd(3)	Mab_murC(2)	Mab_pta(2)	Mab_purH(7)	Mab_rpoB(1)	mabscessus	OK
ERR343176	ERR343176	ERR343176	2895022	2810926	97.1	83113	2.88	Mycobacteroides abscessus	80.81	2271600	2209169	S	Mycobacteroides chelonae	0.12	3494	3493	S	shovill_assembly/ERR343176.shovill.contigs.fa	63	4971956	40.6251	contig00001	97.826	138	0	1	138	602184	601771	N	5142572	99.5904	0.0957743	0.904226	0.89194	3990464	shovill_assembly/ERR343176.shovill.contigs.fa	mmassiliense	-	Mma_argH(2?)	Mma_cya(~3)	Mma_gnd(~1)	Mma_murC(~2)	Mma_pta(~1)	Mma_purH(~3)	Mma_rpoB(~8)	mbolettii	OK
ERR343177	ERR343177	ERR343177	3144105	3042641	96.77	100276	3.19	Mycobacteroides abscessus	80.23	2441069	2425343	S	Mycobacterium sp. QIA-37	0.09	2793	2793	S	shovill_assembly/ERR343177.shovill.contigs.fa	76	5285850	41.5713	contig00007	98.551	138	0	1	138	184632	184219	N	5424224	105.316	0.0771055	0.922894	0.916783	2087542	shovill_assembly/ERR343177.shovill.contigs.fa	mabscessus	-	Mab_argH(4)	Mab_cya(1)	Mab_gnd(1)	Mab_murC(2)	Mab_pta(10)	Mab_purH(2)	Mab_rpoB(1)	mabscessus	OK
ERR343178	ERR343178	ERR343178	2829503	2740827	96.87	87575	3.1	Mycobacteroides abscessus	77.06	2111961	2012768	S	Mycobacteroides immunogenum	0.09	2554	2554	S	shovill_assembly/ERR343178.shovill.contigs.fa	54	4990628	39.5083	contig00007	97.826	138	0	1	138	92218	92631	N	4387349	84.7599	0.1007	0.8993	0.887408	4160741	shovill_assembly/ERR343178.shovill.contigs.fa	mmassiliense	-	Mma_argH(2?)	Mma_cya(~3)	Mma_gnd(~1)	Mma_murC(~2)	Mma_pta(~1)	Mma_purH(~3)	Mma_rpoB(~8)	mbolettii	OK
ERR343179	ERR343179	ERR343179	2889171	2800931	96.95	87297	3.03	Mycobacteroides abscessus	77.55	2172262	2128342	S	Mycobacteroides immunogenum	0.19	5384	5384	S	shovill_assembly/ERR343179.shovill.contigs.fa	69	5384824	37.6338	contig00001	99.275	138	0	1	138	598535	598948	N	4845472	93.6395	0.0747823	0.925218	0.912271	2493673	shovill_assembly/ERR343179.shovill.contigs.fa	mabscessus	9	Mab_argH(1)	Mab_cya(2)	Mab_gnd(1)	Mab_murC(2)	Mab_pta(4)	Mab_purH(4)	Mab_rpoB(1)	mabscessus	OK
ERR343180	ERR343180	ERR343180	2710554	2624779	96.84	84775	3.13	Mycobacteroides abscessus	85.83	2252978	2252210	S	Homo sapiens	0.02	618	618	S	shovill_assembly/ERR343180.shovill.contigs.fa	17	4932370	38.3146	contig00001	96.667	30	0	109	138	669361	669450	Y	4810037	92.9686	0.101088	0.898912	0.88899	4244258	shovill_assembly/ERR343180.shovill.contigs.fa	mmassiliense	4	Mma_argH(1)	Mma_cya(1)	Mma_gnd(1)	Mma_murC(2)	Mma_pta(3)	Mma_purH(2)	Mma_rpoB(3)	mmassiliense	OK
ERR343181	ERR343181	ERR343181	3034204	2946564	97.11	86656	2.86	Mycobacteroides abscessus	79.99	2357017	2335638	S	Mycobacterium sp. MS1601	0.59	17454	17454	S	shovill_assembly/ERR343181.shovill.contigs.fa	54	5391841	39.397	contig00001	100	30	0	109	138	1148287	1148376	Y	4988870	96.094	0.0593134	0.940687	0.883924	4289055	shovill_assembly/ERR343181.shovill.contigs.fa	mmassiliense	7	Mma_argH(1)	Mma_cya(3)	Mma_gnd(1)	Mma_murC(5)	Mma_pta(3)	Mma_purH(2)	Mma_rpoB(4)	mmassiliense	OK
ERR343182	ERR343182	ERR343182	2916015	2817243	96.61	97681	3.35	Mycobacteroides abscessus	79.54	2240862	2196931	S	Mycolicibacter terrae	0.37	10334	10334	S	shovill_assembly/ERR343182.shovill.contigs.fa	83	5241258	38.9545	contig00001	99.275	138	0	1	138	94255	94668	N	5007143	97.3136	0.080239	0.919761	0.912559	1884464	shovill_assembly/ERR343182.shovill.contigs.fa	mabscessus	9	Mab_argH(1)	Mab_cya(2)	Mab_gnd(1)	Mab_murC(2)	Mab_pta(4)	Mab_purH(4)	Mab_rpoB(1)	mabscessus	OK
ERR343183	ERR343183	ERR343183	2914620	2829023	97.06	84552	2.9	Mycobacteroides abscessus	82.25	2326762	2304948	S	Mycobacteroides immunogenum	0.11	3204	3204	S	shovill_assembly/ERR343183.shovill.contigs.fa	94	5050842	40.363	contig00004	99.275	138	0	1	138	294575	294162	N	5234004	101.719	0.0227448	0.977255	0.9214	1912996	shovill_assembly/ERR343183.shovill.contigs.fa	mabscessus	-	Mab_argH(1)	Mab_cya(~2)	Mab_gnd(3)	Mab_murC(2)	Mab_pta(4)	Mab_purH(4)	Mab_rpoB(1)	mabscessus	OK
ERR343184	ERR343184	ERR343184	2805416	2722875	97.06	81526	2.91	Mycobacteroides abscessus	80.18	2183161	2140613	S	Mycolicibacterium gilvum	0.53	14477	851	S	shovill_assembly/ERR343184.shovill.contigs.fa	97	5220822	37.6595	contig00007	99.275	138	0	1	138	174537	174124	N	4829657	93.8655	0.07488	0.92512	0.912947	1772934	shovill_assembly/ERR343184.shovill.contigs.fa	mabscessus	9	Mab_argH(1)	Mab_cya(2)	Mab_gnd(1)	Mab_murC(2)	Mab_pta(4)	Mab_purH(4)	Mab_rpoB(1)	mabscessus	OK
ERR343185	ERR343185	ERR343185	3075830	2965494	96.41	109128	3.55	Mycobacteroides abscessus	82.46	2445302	2410958	S	Mycobacteroides immunogenum	0.16	4830	4830	S	shovill_assembly/ERR343185.shovill.contigs.fa	75	5278440	40.131	contig00001	99.275	138	0	1	138	94314	94727	N	5290870	102.703	0.0670905	0.93291	0.920365	1769478	shovill_assembly/ERR343185.shovill.contigs.fa	mabscessus	-	Mab_argH(1)	Mab_cya(2)	Mab_gnd(3)	Mab_murC(2)	Mab_pta(~2)	Mab_purH(7)	Mab_rpoB(1)	mabscessus	OK
ERR343186	ERR343186	ERR343186	3132977	3051660	97.4	80383	2.56	Mycobacteroides abscessus	56.34	1719255	1709227	S	Bacillus oceanisediminis	0.34	10495	0	S	shovill_assembly/ERR343186.shovill.contigs.fa	320	9928140	22.1066	contig00008	99.275	138	0	1	138	241463	241050	N	3910607	75.9298	0.0704501	0.92955	0.908387	1579464	shovill_assembly/ERR343186.shovill.contigs.fa	mabscessus	-	Mab_argH(~1)	Mab_cya(2)	Mab_gnd(1)	Mab_murC(2)	Mab_pta(7)	Mab_purH(~2)	Mab_rpoB(4)	mabscessus	KRAKEN_LOW,ASSEMBLY_HIGH
ERR343187	ERR343187	ERR343187	3939810	3817285	96.89	121110	3.07	Mycobacteroides abscessus	85.25	3254197	3234003	S	Homo sapiens	0.01	486	486	S	shovill_assembly/ERR343187.shovill.contigs.fa	47	5170139	52.8689	contig00003	98.551	138	0	1	138	175283	174870	N	7575745	147.651	0.00275203	0.997248	0.996739	673061	shovill_assembly/ERR343187.shovill.contigs.fa	mabscessus	5	Mab_argH(3)	Mab_cya(1)	Mab_gnd(4)	Mab_murC(3)	Mab_pta(1)	Mab_purH(2)	Mab_rpoB(1)	mabscessus	OK
ERR343189	ERR343189	ERR343189	3234635	3135254	96.93	98249	3.04	Mycobacteroides abscessus	83.66	2622984	2607411	S	Homo sapiens	0.04	1193	1193	S	shovill_assembly/ERR343189.shovill.contigs.fa	59	4895604	45.7945	contig00007	99.275	138	0	1	138	241463	241050	N	5937590	115.551	0.0702244	0.929776	0.908751	1499074	shovill_assembly/ERR343189.shovill.contigs.fa	mabscessus	-	Mab_argH(~1)	Mab_cya(2)	Mab_gnd(1)	Mab_murC(2)	Mab_pta(7)	Mab_purH(~2)	Mab_rpoB(4)	mabscessus	OK
ERR343190	ERR343190	ERR343190	3151665	3061159	97.13	89385	2.84	Mycobacteroides abscessus	79.57	2435904	2401968	S	Mycobacterium sp. MS1601	0.05	1471	1471	S	shovill_assembly/ERR343190.shovill.contigs.fa	97	4929205	45.3158	contig00006	93.333	30	0	109	138	208165	208076	Y	5477830	106.002	0.110982	0.889018	0.873601	4652768	shovill_assembly/ERR343190.shovill.contigs.fa	mmassiliense	12	Mma_argH(3)	Mma_cya(4)	Mma_gnd(3)	Mma_murC(4)	Mma_pta(2)	Mma_purH(2)	Mma_rpoB(10)	mmassiliense	OK
ERR343191	ERR343191	ERR343191	3006690	2915875	96.98	89724	2.99	Mycobacteroides abscessus	80.3	2341432	2294430	S	Mycolicibacter terrae	0.38	11135	11135	S	shovill_assembly/ERR343191.shovill.contigs.fa	51	5164552	40.3477	contig00002	99.275	138	0	1	138	6545	6132	N	5250480	101.69	0.0797804	0.92022	0.912666	2071561	shovill_assembly/ERR343191.shovill.contigs.fa	mabscessus	9	Mab_argH(1)	Mab_cya(2)	Mab_gnd(1)	Mab_murC(2)	Mab_pta(4)	Mab_purH(4)	Mab_rpoB(1)	mabscessus	OK
ERR343192	ERR343192	ERR343192	2993793	2909266	97.18	83552	2.79	Mycobacteroides abscessus	79.73	2319454	2272295	S	Mycolicibacter terrae	0.34	9858	9858	S	shovill_assembly/ERR343192.shovill.contigs.fa	68	5241080	39.9738	contig00001	99.275	138	0	1	138	401708	402121	N	5156053	100.27	0.0713988	0.928601	0.912558	1962113	shovill_assembly/ERR343192.shovill.contigs.fa	mabscessus	9	Mab_argH(1)	Mab_cya(2)	Mab_gnd(1)	Mab_murC(2)	Mab_pta(4)	Mab_purH(4)	Mab_rpoB(1)	mabscessus	OK
ERR343193	ERR343193	ERR343193	3065509	2960061	96.56	104198	3.4	Mycobacteroides abscessus	84.29	2494995	2493976	S	Mycolicibacter terrae	0.05	1538	1538	S	shovill_assembly/ERR343193.shovill.contigs.fa	45	4904226	43.1981	contig00010	96.667	30	0	109	138	84239	84150	Y	5469424	105.634	0.0969906	0.903009	0.884914	4913549	shovill_assembly/ERR343193.shovill.contigs.fa	mmassiliense	4	Mma_argH(1)	Mma_cya(1)	Mma_gnd(1)	Mma_murC(2)	Mma_pta(3)	Mma_purH(2)	Mma_rpoB(3)	mmassiliense	OK
ERR343194	ERR343194	ERR343194	2979644	2876980	96.55	101453	3.4	Mycobacteroides abscessus	84.11	2419766	2418824	S	Mycolicibacter terrae	0.05	1453	1453	S	shovill_assembly/ERR343194.shovill.contigs.fa	40	4905816	41.4165	contig00008	96.667	30	0	109	138	72272	72361	Y	5307804	102.465	0.100802	0.899198	0.884819	5037791	shovill_assembly/ERR343194.shovill.contigs.fa	mmassiliense	4	Mma_argH(1)	Mma_cya(1)	Mma_gnd(1)	Mma_murC(2)	Mma_pta(3)	Mma_purH(2)	Mma_rpoB(3)	mmassiliense	OK
ERR343195	ERR343195	ERR343195	3661286	3546237	96.86	113696	3.11	Mycobacteroides abscessus	80.94	2870171	2814117	S	Mycolicibacter terrae	0.35	12526	12526	S	shovill_assembly/ERR343195.shovill.contigs.fa	56	5162628	49.1846	contig00003	98.551	138	0	1	138	367004	366591	N	6420301	124.809	0.062127	0.937873	0.912798	1951134	shovill_assembly/ERR343195.shovill.contigs.fa	mabscessus	9	Mab_argH(1)	Mab_cya(2)	Mab_gnd(1)	Mab_murC(2)	Mab_pta(4)	Mab_purH(4)	Mab_rpoB(1)	mabscessus	OK
ERR343197	ERR343197	ERR343197	3153334	3054567	96.87	97666	3.1	Mycobacteroides abscessus	79.35	2423710	2311179	S	Mycobacteroides chelonae	0.08	2452	2451	S	shovill_assembly/ERR343197.shovill.contigs.fa	64	4991197	44.0241	contig00007	97.826	138	0	1	138	164729	164316	N	5172559	99.957	0.073202	0.926798	0.887939	4949725	shovill_assembly/ERR343197.shovill.contigs.fa	mmassiliense	-	Mma_argH(2?)	Mma_cya(~3)	Mma_gnd(~1)	Mma_murC(~2)	Mma_pta(~1)	Mma_purH(~3)	Mma_rpoB(~8)	mbolettii	OK
ERR343198	ERR343198	ERR343198	2985480	2899326	97.11	85220	2.85	Mycobacteroides abscessus	80.42	2331627	2285018	S	Mycolicibacter terrae	0.34	9882	9882	S	shovill_assembly/ERR343198.shovill.contigs.fa	60	5188783	40.2425	contig00003	99.275	138	0	1	138	94255	94668	N	5219151	101.259	0.0815102	0.91849	0.912641	1837975	shovill_assembly/ERR343198.shovill.contigs.fa	mabscessus	9	Mab_argH(1)	Mab_cya(2)	Mab_gnd(1)	Mab_murC(2)	Mab_pta(4)	Mab_purH(4)	Mab_rpoB(1)	mabscessus	OK
ERR343199	ERR343199	ERR343199	3472430	3370039	97.05	101132	2.92	Mycobacteroides abscessus	82.22	2770735	2741693	S	Mycobacteroides immunogenum	0.06	2014	2014	S	shovill_assembly/ERR343199.shovill.contigs.fa	75	4970274	48.8475	contig00001	99.275	138	0	1	138	1245322	1244909	N	6301619	122.377	0.0833684	0.916632	0.907561	2726172	shovill_assembly/ERR343199.shovill.contigs.fa	mabscessus	-	Mab_argH(1)	Mab_cya(~2)	Mab_gnd(3)	Mab_murC(2)	Mab_pta(~9)	Mab_purH(2)	Mab_rpoB(1)	mabscessus	OK
ERR343200	ERR343200	ERR343200	2823081	2733819	96.84	88206	3.13	Mycobacteroides abscessus	83.5	2282625	2199597	S	Mycobacteroides immunogenum	0.05	1418	1418	S	shovill_assembly/ERR343200.shovill.contigs.fa	33	4851107	40.1861	contig00006	97.826	138	0	1	138	92221	92634	N	5128369	99.2983	0.0943968	0.905603	0.888109	3888367	shovill_assembly/ERR343200.shovill.contigs.fa	mmassiliense	-	Mma_argH(2?)	Mma_cya(~3)	Mma_gnd(~1)	Mma_murC(~2)	Mma_pta(~1)	Mma_purH(3)	Mma_rpoB(~8)	mbolettii	OK
ERR343201	ERR343201	ERR343201	3098652	3012679	97.23	84943	2.74	Mycobacteroides abscessus	80.82	2434733	2387109	S	Mycolicibacter terrae	0.33	9802	9802	S	shovill_assembly/ERR343201.shovill.contigs.fa	55	5164179	42.1088	contig00001	99.275	138	0	1	138	521889	522302	N	5456759	105.829	0.0816738	0.918326	0.912677	1828834	shovill_assembly/ERR343201.shovill.contigs.fa	mabscessus	9	Mab_argH(1)	Mab_cya(2)	Mab_gnd(1)	Mab_murC(2)	Mab_pta(4)	Mab_purH(4)	Mab_rpoB(1)	mabscessus	OK
ERR343202	ERR343202	ERR343202	2885245	2772082	96.08	111859	3.88	Mycobacteroides abscessus	82.37	2283439	2251655	S	Mycobacterium sp. MS1601	0.53	14735	14735	S	shovill_assembly/ERR343202.shovill.contigs.fa	46	4867122	39.8663	contig00001	100	30	0	109	138	968146	968057	Y	5138370	98.8614	0.108101	0.891899	0.879053	4362563	shovill_assembly/ERR343202.shovill.contigs.fa	mmassiliense	-	Mma_argH(1)	Mma_cya(2?)	Mma_gnd(~3)	Mma_murC(~2)	Mma_pta(3)	Mma_purH(~3)	Mma_rpoB(10)	mmassiliense	OK
ERR343203	ERR343203	ERR343203	3142708	3050861	97.08	90696	2.88	Mycobacteroides abscessus	25.88	789558	753315	S	Mycobacteroides chelonae	5.61	171033	170847	S	shovill_assembly/ERR343203.shovill.contigs.fa	290	9999744	22.1225	contig00032	97.826	138	0	1	138	2715	2302	N	3207508	56.0532	0.0764379	0.923562	0.589665	33861686	shovill_assembly/ERR343203.shovill.contigs.fa	mmassiliense	-	Mma_argH(2?)	Mma_cya(~3)	Mma_gnd(~1)	Mma_murC(~2)	Mma_pta(~1)	Mma_purH(~3)	Mma_rpoB(~7)	mbolettii	KRAKEN_LOW,KRAKEN_SECOND_HIGH,ASSEMBLY_HIGH
ERR343204	ERR343204	ERR343204	3329037	3229568	97.01	98292	2.95	Mycobacteroides abscessus	78.83	2545964	2526781	S	Mycobacteroides saopaulense	0.21	6666	6666	S	shovill_assembly/ERR343204.shovill.contigs.fa	98	5224546	44.3188	contig00011	99.275	138	0	1	138	94314	94727	N	5758551	111.933	0.0688293	0.931171	0.923788	2020610	shovill_assembly/ERR343204.shovill.contigs.fa	mabscessus	-	Mab_argH(1)	Mab_cya(1)	Mab_gnd(3)	Mab_murC(2)	Mab_pta(2)	Mab_purH(7)	Mab_rpoB(1)	mabscessus	OK
ERR343205	ERR343205	ERR343205	3283164	3189203	97.14	92828	2.83	Mycobacteroides abscessus	78.48	2502939	2480728	S	Mycobacterium sp. MS1601	0.49	15618	15618	S	shovill_assembly/ERR343205.shovill.contigs.fa	111	5286071	43.5099	contig00001	99.275	138	0	1	138	1036707	1036294	N	5715849	110.737	0.0662405	0.93376	0.927931	2507191	shovill_assembly/ERR343205.shovill.contigs.fa	mabscessus	-	Mab_argH(1)	Mab_cya(4)	Mab_gnd(3)	Mab_murC(2)	Mab_pta(~10)	Mab_purH(4)	Mab_rpoB(1)	mabscessus	OK
ERR343206	ERR343206	ERR343206	2957193	2870334	97.06	85760	2.9	Mycobacteroides abscessus	82.25	2360993	2336369	S	Mycobacteroides immunogenum	0.06	1702	1702	S	shovill_assembly/ERR343206.shovill.contigs.fa	83	4973751	41.5844	contig00005	99.275	138	0	1	138	94516	94929	N	5367960	104.263	0.0830278	0.916972	0.908055	2302977	shovill_assembly/ERR343206.shovill.contigs.fa	mabscessus	-	Mab_argH(1)	Mab_cya(~2)	Mab_gnd(3)	Mab_murC(2)	Mab_pta(~9)	Mab_purH(2)	Mab_rpoB(1)	mabscessus	OK
ERR343207	ERR343207	ERR343207	3054202	2953837	96.71	99175	3.24	Mycobacteroides abscessus	80.22	2369452	2349390	S	Mycobacterium sp. MS1601	0.15	4313	4313	S	shovill_assembly/ERR343207.shovill.contigs.fa	112	5283731	39.86	contig00001	99.275	138	0	1	138	656113	655700	N	5429721	105.346	0.0630827	0.936917	0.927896	1901185	shovill_assembly/ERR343207.shovill.contigs.fa	mabscessus	-	Mab_argH(1)	Mab_cya(4)	Mab_gnd(3)	Mab_murC(2)	Mab_pta(~10)	Mab_purH(4)	Mab_rpoB(1)	mabscessus	OK
ERR343208	ERR343208	ERR343208	3166419	3065369	96.81	99837	3.15	Mycobacteroides abscessus	80.58	2470184	2449790	S	Mycobacteroides immunogenum	0.06	1933	1933	S	shovill_assembly/ERR343208.shovill.contigs.fa	102	5282617	41.2454	contig00001	99.275	138	0	1	138	1036707	1036294	N	5656578	109.875	0.046777	0.953223	0.927937	1872326	shovill_assembly/ERR343208.shovill.contigs.fa	mabscessus	-	Mab_argH(1)	Mab_cya(4)	Mab_gnd(3)	Mab_murC(2)	Mab_pta(~10)	Mab_purH(4)	Mab_rpoB(1)	mabscessus	OK
ERR343209	ERR343209	ERR343209	3241737	3142346	96.93	98252	3.03	Mycobacteroides abscessus	84.44	2653523	2626545	S	Mycobacteroides immunogenum	0.06	1828	1828	S	shovill_assembly/ERR343209.shovill.contigs.fa	42	5296655	42.1698	contig00006	98.551	138	0	1	138	175283	174870	N	5941566	115.635	0.00553465	0.994465	0.993749	1202229	shovill_assembly/ERR343209.shovill.contigs.fa	mabscessus	5	Mab_argH(3)	Mab_cya(1)	Mab_gnd(4)	Mab_murC(3)	Mab_pta(1)	Mab_purH(2)	Mab_rpoB(1)	mabscessus	OK
ERR343210	ERR343210	ERR343210	3014828	2911133	96.56	102428	3.4	Mycobacteroides abscessus	82.36	2397491	2372685	S	Mycobacteroides immunogenum	0.06	1706	1706	S	shovill_assembly/ERR343210.shovill.contigs.fa	81	4973773	41.636	contig00003	99.275	138	0	1	138	660506	660093	N	5468445	106.068	0.0641587	0.935841	0.90728	2370061	shovill_assembly/ERR343210.shovill.contigs.fa	mabscessus	-	Mab_argH(1)	Mab_cya(~2)	Mab_gnd(3)	Mab_murC(2)	Mab_pta(~9)	Mab_purH(2)	Mab_rpoB(1)	mabscessus	OK
ERR343211	ERR343211	ERR343211	3373981	3266936	96.83	105725	3.13	Mycobacteroides abscessus	81.45	2660758	2588051	S	Mycobacteroides chelonae	0.12	3979	3978	S	shovill_assembly/ERR343211.shovill.contigs.fa	51	4971397	46.9363	contig00001	97.826	138	0	1	138	1610768	1610355	N	6035835	116.775	0.0845744	0.915426	0.892441	4631178	shovill_assembly/ERR343211.shovill.contigs.fa	mmassiliense	-	Mma_argH(2?)	Mma_cya(~3)	Mma_gnd(~1)	Mma_murC(~2)	Mma_pta(~1)	Mma_purH(~3)	Mma_rpoB(~8)	mbolettii	OK
ERR343212	ERR343212	ERR343212	2873954	2776272	96.6	96488	3.35	Mycobacteroides abscessus	81.86	2272636	2250115	S	Mycobacteroides immunogenum	0.11	3181	3181	S	shovill_assembly/ERR343212.shovill.contigs.fa	98	5052418	39.121	contig00004	99.275	138	0	1	138	294575	294162	N	5079725	98.5776	0.0707126	0.929287	0.921342	1970060	shovill_assembly/ERR343212.shovill.contigs.fa	mabscessus	-	Mab_argH(1)	Mab_cya(~2)	Mab_gnd(3)	Mab_murC(2)	Mab_pta(4)	Mab_purH(4)	Mab_rpoB(1)	mabscessus	OK
ERR343213	ERR343213	ERR343213	3393525	3290435	96.96	101912	3.01	Mycobacteroides abscessus	81.56	2683834	2654683	S	Mycobacterium sp. MS1601	0.66	21828	21828	S	shovill_assembly/ERR343213.shovill.contigs.fa	88	5017844	47.4935	contig00008	99.275	138	0	1	138	94431	94844	N	6135685	118.633	0.0671603	0.93284	0.915596	2836197	shovill_assembly/ERR343213.shovill.contigs.fa	mabscessus	-	Mab_argH(1)	Mab_cya(~4)	Mab_gnd(3)	Mab_murC(2)	Mab_pta(~9)	Mab_purH(2)	Mab_rpoB(1)	mabscessus	OK
ERR343214	ERR343214	ERR343214	3128460	3032977	96.95	94307	3.02	Mycobacteroides abscessus	81.07	2458904	2413138	S	Mycolicibacter terrae	0.34	10402	10402	S	shovill_assembly/ERR343214.shovill.contigs.fa	62	5136503	41.7656	contig00002	99.275	138	0	1	138	367003	366590	N	5510835	107.151	0.0455005	0.954499	0.91264	1619844	shovill_assembly/ERR343214.shovill.contigs.fa	mabscessus	9	Mab_argH(1)	Mab_cya(2)	Mab_gnd(1)	Mab_murC(2)	Mab_pta(4)	Mab_purH(4)	Mab_rpoB(1)	mabscessus	OK
ERR343215	ERR343215	ERR343215	3212299	3118867	97.09	92297	2.87	Mycobacteroides abscessus	82.18	2563231	2536276	S	Mycobacteroides immunogenum	0.06	1903	1903	S	shovill_assembly/ERR343215.shovill.contigs.fa	81	5011843	44.3903	contig00001	99.275	138	0	1	138	247309	247722	N	5827041	113.155	0.0506596	0.94934	0.907439	2511020	shovill_assembly/ERR343215.shovill.contigs.fa	mabscessus	-	Mab_argH(1)	Mab_cya(~2)	Mab_gnd(3)	Mab_murC(2)	Mab_pta(~9)	Mab_purH(2)	Mab_rpoB(1)	mabscessus	OK
ERR343216	ERR343216	ERR343216	3070424	2980029	97.06	89241	2.91	Mycobacteroides abscessus	79.7	2375224	2328191	S	Mycolicibacter terrae	0.38	11254	11254	S	shovill_assembly/ERR343216.shovill.contigs.fa	57	5239972	40.7099	contig00001	99.275	138	0	1	138	367004	366591	N	5298798	103.013	0.080492	0.919508	0.912612	1861595	shovill_assembly/ERR343216.shovill.contigs.fa	mabscessus	9	Mab_argH(1)	Mab_cya(2)	Mab_gnd(1)	Mab_murC(2)	Mab_pta(4)	Mab_purH(4)	Mab_rpoB(1)	mabscessus	OK
ERR343217	ERR343217	ERR343217	2913300	2815591	96.65	96556	3.32	Mycobacteroides abscessus	84.98	2392643	2391506	S	Mycolicibacterium gilvum	0.47	13109	746	S	shovill_assembly/ERR343217.shovill.contigs.fa	54	5086642	39.1012	contig00003	98.551	138	0	1	138	175293	174880	N	5604899	109.12	0.0033867	0.996613	0.996291	529144	shovill_assembly/ERR343217.shovill.contigs.fa	mabscessus	5	Mab_argH(3)	Mab_cya(1)	Mab_gnd(4)	Mab_murC(3)	Mab_pta(1)	Mab_purH(2)	Mab_rpoB(1)	mabscessus	OK
ERR343218	ERR343218	ERR343218	3366947	3251044	96.56	114771	3.41	Mycobacteroides abscessus	78.65	2556799	2534488	S	Mycobacterium sp. MS1601	0.69	22483	22483	S	shovill_assembly/ERR343218.shovill.contigs.fa	104	5207220	44.7462	contig00021	98.551	138	0	1	138	6403	5990	N	5954057	114.851	0.0598614	0.940139	0.929184	4097458	shovill_assembly/ERR343218.shovill.contigs.fa	mabscessus	-	Mab_argH(1)	Mab_cya(4)	Mab_gnd(1)	Mab_murC(2)	Mab_pta(~8)	Mab_purH(4)	Mab_rpoB(1)	mabscessus	OK
ERR343219	ERR343219	ERR343219	3376851	3276487	97.03	99214	2.94	Mycobacteroides abscessus	79.58	2607403	2578873	S	Mycobacterium sp. MS1601	0.39	12907	12907	S	shovill_assembly/ERR343219.shovill.contigs.fa	76	5196777	45.2307	contig00003	99.275	138	0	1	138	168142	168555	N	5762193	111.56	0.0775367	0.922463	0.914314	3028091	shovill_assembly/ERR343219.shovill.contigs.fa	mabscessus	-	Mab_argH(1)	Mab_cya(2)	Mab_gnd(3)	Mab_murC(2)	Mab_pta(2)	Mab_purH(7)	Mab_rpoB(1)	mabscessus	OK
ERR343220	ERR343220	ERR343220	3502728	3397415	96.99	104014	2.96	Mycobacteroides abscessus	81.6	2772173	2741955	S	Mycobacterium sp. MS1601	0.66	22490	22490	S	shovill_assembly/ERR343220.shovill.contigs.fa	95	5018192	48.6661	contig00008	99.275	138	0	1	138	175596	175183	N	6332247	122.467	0.0745384	0.925462	0.915747	2724748	shovill_assembly/ERR343220.shovill.contigs.fa	mabscessus	-	Mab_argH(1)	Mab_cya(~4)	Mab_gnd(3)	Mab_murC(2)	Mab_pta(~9)	Mab_purH(2)	Mab_rpoB(1)	mabscessus	OK
ERR343221	ERR343221	ERR343221	3177755	3074590	96.75	101995	3.21	Mycobacteroides abscessus	71.77	2206499	2103426	S	Mycobacteroides immunogenum	0.12	3720	3720	S	shovill_assembly/ERR343221.shovill.contigs.fa	67	4993370	44.1372	contig00007	97.826	138	0	1	138	92218	92631	N	4273767	82.4523	0.0886275	0.911372	0.887028	4337642	shovill_assembly/ERR343221.shovill.contigs.fa	mmassiliense	-	Mma_argH(2?)	Mma_cya(~3)	Mma_gnd(~1)	Mma_murC(~2)	Mma_pta(~1)	Mma_purH(~3)	Mma_rpoB(~8)	mbolettii	KRAKEN_LOW
ERR343222	ERR343222	ERR343222	3074380	2984592	97.08	88696	2.88	Mycobacteroides abscessus	79.7	2378657	2332586	S	Mycolicibacter terrae	0.33	9947	9947	S	shovill_assembly/ERR343222.shovill.contigs.fa	56	5170352	41.1446	contig00001	99.275	138	0	1	138	521889	522302	N	5336955	103.455	0.0778113	0.922189	0.912708	1857478	shovill_assembly/ERR343222.shovill.contigs.fa	mabscessus	9	Mab_argH(1)	Mab_cya(2)	Mab_gnd(1)	Mab_murC(2)	Mab_pta(4)	Mab_purH(4)	Mab_rpoB(1)	mabscessus	OK
ERR343223	ERR343223	ERR343223	3202192	3105403	96.98	95585	2.99	Mycobacteroides abscessus	86.32	2680605	2679460	S	Homo sapiens	0.01	459	459	S	shovill_assembly/ERR343223.shovill.contigs.fa	22	4863031	45.5097	contig00001	96.667	30	0	109	138	443621	443710	Y	5852620	113.192	0.0915955	0.908405	0.889415	4973815	shovill_assembly/ERR343223.shovill.contigs.fa	mmassiliense	4	Mma_argH(1)	Mma_cya(1)	Mma_gnd(1)	Mma_murC(2)	Mma_pta(3)	Mma_purH(2)	Mma_rpoB(3)	mmassiliense	OK
ERR343224	ERR343224	ERR343224	3259713	3166010	97.13	92549	2.84	Mycobacteroides abscessus	81.07	2566672	2517002	S	Mycolicibacter terrae	0.34	10855	10855	S	shovill_assembly/ERR343224.shovill.contigs.fa	77	5135325	43.8166	contig00002	99.275	138	0	1	138	94255	94668	N	5737508	111.6	0.0790672	0.920933	0.91169	1693557	shovill_assembly/ERR343224.shovill.contigs.fa	mabscessus	9	Mab_argH(1)	Mab_cya(2)	Mab_gnd(1)	Mab_murC(2)	Mab_pta(4)	Mab_purH(4)	Mab_rpoB(1)	mabscessus	OK
ERR343226	ERR343226	ERR343226	2985136	2891051	96.85	92894	3.12	Mycobacteroides abscessus	83.4	2411063	2408376	S	Mycobacteroides saopaulense	0.19	5566	5566	S	shovill_assembly/ERR343226.shovill.contigs.fa	62	5248365	39.4064	contig00007	98.551	138	0	1	138	175283	174870	N	5618890	109.372	0.00242996	0.99757	0.996249	793365	shovill_assembly/ERR343226.shovill.contigs.fa	mabscessus	5	Mab_argH(3)	Mab_cya(1)	Mab_gnd(4)	Mab_murC(3)	Mab_pta(1)	Mab_purH(2)	Mab_rpoB(1)	mabscessus	OK
ERR343227	ERR343227	ERR343227	3271591	3176818	97.1	93653	2.86	Mycobacteroides abscessus	83.82	2662888	2637161	S	Mycobacteroides immunogenum	0.05	1603	1603	S	shovill_assembly/ERR343227.shovill.contigs.fa	200	5740319	39.4093	contig00006	98.551	138	0	1	138	94399	94812	N	5988593	116.61	0.00503516	0.994965	0.993762	1237449	shovill_assembly/ERR343227.shovill.contigs.fa	mabscessus	5	Mab_argH(3)	Mab_cya(1)	Mab_gnd(4)	Mab_murC(3)	Mab_pta(1)	Mab_purH(2)	Mab_rpoB(1)	mabscessus	ASSEMBLY_HIGH
ERR343228	ERR343228	ERR343228	2934926	2841816	96.83	92012	3.13	Mycobacteroides abscessus	79.77	2266936	2242014	S	Homo sapiens	0.15	4191	4191	S	shovill_assembly/ERR343228.shovill.contigs.fa	116	5061549	39.0722	contig00003	99.275	138	0	1	138	41885	42298	N	4908799	95.3156	0.0583781	0.941622	0.921262	2131422	shovill_assembly/ERR343228.shovill.contigs.fa	mabscessus	-	Mab_argH(1)	Mab_cya(~2)	Mab_gnd(3)	Mab_murC(2)	Mab_pta(4)	Mab_purH(4)	Mab_rpoB(1)	mabscessus	OK
ERR343229	ERR343229	ERR343229	2505129	2409047	96.16	95026	3.8	Mycobacteroides abscessus	81.04	1952293	1929341	S	Mycobacteroides immunogenum	0.17	4164	4164	S	shovill_assembly/ERR343229.shovill.contigs.fa	114	5057473	32.9569	contig00005	99.275	138	0	1	138	41885	42298	N	4136020	80.1646	0.0485235	0.951476	0.920884	1911234	shovill_assembly/ERR343229.shovill.contigs.fa	mabscessus	-	Mab_argH(1)	Mab_cya(~2)	Mab_gnd(3)	Mab_murC(2)	Mab_pta(4)	Mab_purH(4)	Mab_rpoB(1)	mabscessus	OK
ERR343230	ERR343230	ERR343230	2896624	2794281	96.47	101181	3.49	Mycobacteroides abscessus	79.76	2228794	2185640	S	Mycolicibacter terrae	0.38	10676	10676	S	shovill_assembly/ERR343230.shovill.contigs.fa	90	5212553	38.256	contig00009	99.275	138	0	1	138	248006	248419	N	5042101	97.4156	0.0630967	0.936903	0.912629	2483798	shovill_assembly/ERR343230.shovill.contigs.fa	mabscessus	9	Mab_argH(1)	Mab_cya(2)	Mab_gnd(1)	Mab_murC(2)	Mab_pta(4)	Mab_purH(4)	Mab_rpoB(1)	mabscessus	OK
ERR343231	ERR343231	ERR343231	2706422	2627361	97.08	78094	2.89	Mycobacteroides abscessus	77.36	2032418	1937397	S	Mycobacteroides immunogenum	0.09	2260	2260	S	shovill_assembly/ERR343231.shovill.contigs.fa	51	4992095	37.3009	contig00008	97.826	138	0	1	138	92218	92631	N	4234283	81.837	0.0750478	0.924952	0.887107	3927301	shovill_assembly/ERR343231.shovill.contigs.fa	mmassiliense	-	Mma_argH(2?)	Mma_cya(~3)	Mma_gnd(~1)	Mma_murC(~2)	Mma_pta(~1)	Mma_purH(~3)	Mma_rpoB(~8)	mbolettii	OK
ERR343232	ERR343232	ERR343232	2856379	2773155	97.09	82234	2.88	Mycobacteroides abscessus	81.69	2265351	2239255	S	Mycobacteroides immunogenum	0.17	4710	4710	S	shovill_assembly/ERR343232.shovill.contigs.fa	106	5053803	39.0722	contig00003	99.275	138	0	1	138	41885	42298	N	4809284	93.4236	0.0525836	0.947416	0.921255	2063784	shovill_assembly/ERR343232.shovill.contigs.fa	mabscessus	-	Mab_argH(1)	Mab_cya(~2)	Mab_gnd(3)	Mab_murC(2)	Mab_pta(4)	Mab_purH(4)	Mab_rpoB(1)	mabscessus	OK
ERR343233	ERR343233	ERR343233	3130926	3027049	96.68	102581	3.27	Mycobacteroides abscessus	81.81	2476446	2442555	S	Mycobacteroides immunogenum	0.24	7321	7321	S	shovill_assembly/ERR343233.shovill.contigs.fa	102	5054320	42.3859	contig00004	99.275	138	0	1	138	41885	42298	N	4937446	95.7432	0.0697462	0.930254	0.921317	2513307	shovill_assembly/ERR343233.shovill.contigs.fa	mabscessus	-	Mab_argH(1)	Mab_cya(~2)	Mab_gnd(3)	Mab_murC(2)	Mab_pta(4)	Mab_purH(4)	Mab_rpoB(1)	mabscessus	OK
ERR343234	ERR343234	ERR343234	3040633	2941744	96.75	97683	3.22	Mycobacteroides abscessus	79.57	2340716	2314448	S	Mycobacterium sp. MS1601	0.48	14095	14095	S	shovill_assembly/ERR343234.shovill.contigs.fa	72	5194755	40.6088	contig00004	99.275	138	0	1	138	177956	177543	N	5189499	100.308	0.0791692	0.920831	0.914169	2828300	shovill_assembly/ERR343234.shovill.contigs.fa	mabscessus	-	Mab_argH(1)	Mab_cya(2)	Mab_gnd(3)	Mab_murC(2)	Mab_pta(2)	Mab_purH(7)	Mab_rpoB(1)	mabscessus	OK
ERR343235	ERR343235	ERR343235	2987055	2888506	96.7	97516	3.26	Mycobacteroides abscessus	79.72	2302620	2280202	S	Mycolicibacterium gilvum	0.03	741	3	S	shovill_assembly/ERR343235.shovill.contigs.fa	104	5228935	38.8716	contig00001	99.275	138	0	1	138	682392	681979	N	5136712	99.7164	0.0579732	0.942027	0.920775	2134378	shovill_assembly/ERR343235.shovill.contigs.fa	mabscessus	23	Mab_argH(1)	Mab_cya(4)	Mab_gnd(3)	Mab_murC(2)	Mab_pta(11)	Mab_purH(7)	Mab_rpoB(1)	mabscessus	OK
ERR343236	ERR343236	ERR343236	3248985	3156652	97.16	91265	2.81	Mycobacteroides abscessus	83.24	2627731	2625463	S	Mycobacteroides saopaulense	0.19	6093	6093	S	shovill_assembly/ERR343236.shovill.contigs.fa	45	5203512	43.7397	contig00007	98.551	138	0	1	138	94399	94812	N	6115494	119.142	0.00288267	0.997117	0.996257	847625	shovill_assembly/ERR343236.shovill.contigs.fa	mabscessus	5	Mab_argH(3)	Mab_cya(1)	Mab_gnd(4)	Mab_murC(3)	Mab_pta(1)	Mab_purH(2)	Mab_rpoB(1)	mabscessus	OK
ERR343238	ERR343238	ERR343238	3281080	3181312	96.96	98528	3.01	Mycobacteroides abscessus	80.46	2559795	2510275	S	Mycolicibacter terrae	0.35	11126	11126	S	shovill_assembly/ERR343238.shovill.contigs.fa	84	5263374	43.0623	contig00003	99.275	138	0	1	138	367004	366591	N	5735402	111.339	0.0804565	0.919543	0.912756	1870270	shovill_assembly/ERR343238.shovill.contigs.fa	mabscessus	9	Mab_argH(1)	Mab_cya(2)	Mab_gnd(1)	Mab_murC(2)	Mab_pta(4)	Mab_purH(4)	Mab_rpoB(1)	mabscessus	OK
ERR343239	ERR343239	ERR343239	3505543	3410345	97.28	94160	2.68	Mycobacteroides abscessus	80.86	2757571	2734250	S	Mycobacteroides immunogenum	0.06	2124	2124	S	shovill_assembly/ERR343239.shovill.contigs.fa	111	5146063	48.2686	contig00001	99.275	138	0	1	138	1036707	1036294	N	6276049	122.115	0.063506	0.936494	0.927682	1975192	shovill_assembly/ERR343239.shovill.contigs.fa	mabscessus	-	Mab_argH(1)	Mab_cya(4)	Mab_gnd(3)	Mab_murC(2)	Mab_pta(~10)	Mab_purH(4)	Mab_rpoB(1)	mabscessus	OK
ERR343240	ERR343240	ERR343240	2826134	2739603	96.94	85566	3.03	Mycobacteroides abscessus	81.26	2226097	2201830	S	Homo sapiens	0.14	3759	3759	S	shovill_assembly/ERR343240.shovill.contigs.fa	96	5310722	36.153	contig00004	98.551	138	0	1	138	298076	298489	N	4894648	95.2647	0.00563154	0.994368	0.993732	1319110	shovill_assembly/ERR343240.shovill.contigs.fa	mabscessus	5	Mab_argH(3)	Mab_cya(1)	Mab_gnd(4)	Mab_murC(3)	Mab_pta(1)	Mab_purH(2)	Mab_rpoB(1)	mabscessus	OK
ERR343241	ERR343241	ERR343241	2748111	2667974	97.08	79194	2.89	Mycobacteroides abscessus	83.52	2228163	2215332	S	Mycobacterium marinum	0.02	539	537	S	shovill_assembly/ERR343241.shovill.contigs.fa	23	4958901	38.2074	contig00003	96.667	30	0	109	138	275843	275932	Y	4850650	93.9066	0.0506507	0.949349	0.888986	3749646	shovill_assembly/ERR343241.shovill.contigs.fa	mmassiliense	6	Mma_argH(1)	Mma_cya(1)	Mma_gnd(1)	Mma_murC(3)	Mma_pta(3)	Mma_purH(2)	Mma_rpoB(3)	mmassiliense	OK
ERR343242	ERR343242	ERR343242	3141643	3055588	97.26	85082	2.71	Dermabacter vaginalis	43.51	1329623	1329623	S	Mycobacteroides abscessus	30.51	932203	924737	S	shovill_assembly/ERR343242.shovill.contigs.fa	259	7625598	28.8991	contig00001	99.275	138	0	1	138	899285	898872	N	2193949	42.0324	0.0678949	0.932105	0.628701	3361091	shovill_assembly/ERR343242.shovill.contigs.fa	mabscessus	-	Mab_argH(1)	Mab_cya(4)	Mab_gnd(3)	Mab_murC(2)	Mab_pta(~10)	Mab_purH(4)	Mab_rpoB(1)	mabscessus	CONTAMINATED,KRAKEN_LOW,KRAKEN_SECOND_HIGH,ASSEMBLY_HIGH
ERR343243	ERR343243	ERR343243	2808728	2719333	96.82	88394	3.14	Mycobacteroides abscessus	80.64	2192960	2174836	S	Homo sapiens	0.11	3111	3111	S	shovill_assembly/ERR343243.shovill.contigs.fa	5475	6009834	33.7628	contig00401	99.275	138	0	1	138	146	559	N	5047900	98.0281	0.064773	0.935227	0.929181	2257137	shovill_assembly/ERR343243.shovill.contigs.fa	mabscessus	-	Mab_argH(1)	Mab_cya(4)	Mab_gnd(3?)	Mab_murC(2)	Mab_pta(10?)	Mab_purH(4)	Mab_rpoB(1)	mabscessus	ASSEMBLY_HIGH
ERR343244	ERR343244	ERR343244	3315708	3206843	96.72	107597	3.24	Mycobacteroides abscessus	82.69	2651580	2645218	S	Mycobacteroides immunogenum	0.05	1582	1582	S	shovill_assembly/ERR343244.shovill.contigs.fa	56	5261978	43.2282	contig00002	98.551	138	0	1	138	230159	229746	N	6125596	119.18	0.00384593	0.996154	0.993864	1137635	shovill_assembly/ERR343244.shovill.contigs.fa	mabscessus	5	Mab_argH(3)	Mab_cya(1)	Mab_gnd(4)	Mab_murC(3)	Mab_pta(1)	Mab_purH(2)	Mab_rpoB(1)	mabscessus	OK
ERR343245	ERR343245	ERR343245	3156315	2929165	92.8	224664	7.12	Mycobacteroides abscessus	83.12	2434688	2430866	S	Mycobacteroides immunogenum	0.04	1214	1214	S	shovill_assembly/ERR343245.shovill.contigs.fa	53	5217349	40.0587	contig00003	98.551	138	0	1	138	230159	229746	N	5783158	111.088	0.00530987	0.99469	0.993777	1153438	shovill_assembly/ERR343245.shovill.contigs.fa	mabscessus	5	Mab_argH(3)	Mab_cya(1)	Mab_gnd(4)	Mab_murC(3)	Mab_pta(1)	Mab_purH(2)	Mab_rpoB(1)	mabscessus	OK
ERR343246	ERR343246	ERR343246	3259056	3149490	96.64	108264	3.33	Mycobacteroides abscessus	82.46	2596972	2592333	S	Homo sapiens	0.41	12822	12822	S	shovill_assembly/ERR343246.shovill.contigs.fa	64	5225400	42.837	contig00006	98.551	138	0	1	138	230159	229746	N	6005662	116.849	0.00542966	0.99457	0.993877	1158171	shovill_assembly/ERR343246.shovill.contigs.fa	mabscessus	5	Mab_argH(3)	Mab_cya(1)	Mab_gnd(4)	Mab_murC(3)	Mab_pta(1)	Mab_purH(2)	Mab_rpoB(1)	mabscessus	OK
ERR343247	ERR343247	ERR343247	3221269	3125967	97.04	94207	2.92	Mycobacteroides abscessus	83.57	2612339	2608259	S	Mycobacteroides immunogenum	0.04	1213	1213	S	shovill_assembly/ERR343247.shovill.contigs.fa	46	5217324	43.0536	contig00004	98.551	138	0	1	138	230159	229746	N	6047615	117.811	0.00453922	0.995461	0.993792	918137	shovill_assembly/ERR343247.shovill.contigs.fa	mabscessus	5	Mab_argH(3)	Mab_cya(1)	Mab_gnd(4)	Mab_murC(3)	Mab_pta(1)	Mab_purH(2)	Mab_rpoB(1)	mabscessus	OK
ERR343248	ERR343248	ERR343248	3010887	2912805	96.74	96982	3.22	Mycobacteroides abscessus	82.94	2415911	2409360	S	Dermabacter vaginalis	0.06	1607	1607	S	shovill_assembly/ERR343248.shovill.contigs.fa	82	5267666	39.041	contig00006	98.551	138	0	1	138	230159	229746	N	5576485	108.519	0.00376502	0.996235	0.993822	1091379	shovill_assembly/ERR343248.shovill.contigs.fa	mabscessus	5	Mab_argH(3)	Mab_cya(1)	Mab_gnd(4)	Mab_murC(3)	Mab_pta(1)	Mab_purH(2)	Mab_rpoB(1)	mabscessus	OK
ERR1081288	ERR1081288	ERR1081288	2367668	2290011	96.72	72448	3.05	Mycobacteroides abscessus	84.75	1940699	1934789	S	Salmonella enterica	0.17	3914	3619	S	shovill_assembly/ERR1081288.shovill.contigs.fa	24	4855229	44.2978	contig00002	99.275	138	0	1	138	1260187	1259774	N	4393729	106.6	0.0903581	0.909642	0.906717	1398411	shovill_assembly/ERR1081288.shovill.contigs.fa	mabscessus	-	Mab_argH(1)	Mab_cya(1)	Mab_gnd(~1)	Mab_murC(2)	Mab_pta(2)	Mab_purH(~7)	Mab_rpoB(1)	mabscessus	OK
ERR1081289	ERR1081289	ERR1081289	2285092	2215331	96.95	65146	2.85	Mycobacteroides abscessus	83.49	1849584	1827726	S	Mycobacterium sp. MS1601	0.3	6680	6680	S	shovill_assembly/ERR1081289.shovill.contigs.fa	29	5038198	41.1757	contig00002	96.667	30	0	109	138	843343	843432	Y	4028392	97.0231	0.0872741	0.912726	0.883373	4650427	shovill_assembly/ERR1081289.shovill.contigs.fa	mmassiliense	-	Mma_argH(1)	Mma_cya(1)	Mma_gnd(1)	Mma_murC(1)	Mma_pta(1)	Mma_purH(~3)	Mma_rpoB(8)	mmassiliense	OK
ERR1081290	ERR1081290	ERR1081290	2148041	2077960	96.74	65374	3.04	Mycobacteroides abscessus	83.1	1726846	1724024	S	Salmonella enterica	0.27	5515	5020	S	shovill_assembly/ERR1081290.shovill.contigs.fa	25	5138339	37.0162	contig00003	98.551	138	0	1	138	279220	278807	N	3979237	96.7036	0.00510817	0.994892	0.994491	533004	shovill_assembly/ERR1081290.shovill.contigs.fa	mabscessus	5	Mab_argH(3)	Mab_cya(1)	Mab_gnd(4)	Mab_murC(3)	Mab_pta(1)	Mab_purH(2)	Mab_rpoB(1)	mabscessus	OK
ERR1081291	ERR1081291	ERR1081291	2483692	2397501	96.53	80580	3.24	Mycobacteroides abscessus	81.83	1961887	1944746	S	Salmonella enterica	0.05	1198	1099	S	shovill_assembly/ERR1081291.shovill.contigs.fa	14	5278980	42.8231	contig00003	98.551	138	0	1	138	156049	155636	N	4451040	108.141	0.011803	0.988197	0.988105	323775	shovill_assembly/ERR1081291.shovill.contigs.fa	mabscessus	5	Mab_argH(3)	Mab_cya(1)	Mab_gnd(4)	Mab_murC(3)	Mab_pta(1)	Mab_purH(2)	Mab_rpoB(1)	mabscessus	OK
ERR1081292	ERR1081292	ERR1081292	1813114	1751550	96.6	57480	3.17	Mycobacteroides abscessus	82.95	1452930	1448157	S	Mycobacteroides chelonae	0.26	4613	4499	S	shovill_assembly/ERR1081292.shovill.contigs.fa	15	4858802	33.7454	contig00003	98.551	138	0	1	138	168220	168633	N	3408761	82.5577	0.072854	0.927146	0.924243	1522011	shovill_assembly/ERR1081292.shovill.contigs.fa	mabscessus	-	Mab_argH(~2)	Mab_cya(2)	Mab_gnd(~1)	Mab_murC(2)	Mab_pta(9)	Mab_purH(2)	Mab_rpoB(1)	mabscessus	OK
ERR1081293	ERR1081293	ERR1081293	1945076	1890125	97.17	51160	2.63	Mycobacteroides abscessus	80.16	1515090	1510250	S	Salmonella enterica	0.46	8624	7921	S	shovill_assembly/ERR1081293.shovill.contigs.fa	59	5021245	35.0203	contig00002	98.551	138	0	1	138	294623	294210	N	3459788	84.0529	0.0995652	0.900435	0.895535	1164433	shovill_assembly/ERR1081293.shovill.contigs.fa	mabscessus	-	Mab_argH(~5)	Mab_cya(2)	Mab_gnd(1)	Mab_murC(2)	Mab_pta(1)	Mab_purH(~7)	Mab_rpoB(1)	mabscessus	OK
ERR1081294	ERR1081294	ERR1081294	2171510	2111012	97.21	56419	2.6	Mycobacteroides abscessus	86.79	1832101	1831236	S	Salmonella enterica	0.04	843	777	S	shovill_assembly/ERR1081294.shovill.contigs.fa	17	5228359	37.9204	contig00005	98.551	138	0	1	138	298088	298501	N	3947957	96.0498	0.0170843	0.982916	0.982785	639491	shovill_assembly/ERR1081294.shovill.contigs.fa	mabscessus	5	Mab_argH(3)	Mab_cya(1)	Mab_gnd(4)	Mab_murC(3)	Mab_pta(1)	Mab_purH(2)	Mab_rpoB(1)	mabscessus	OK
ERR1081295	ERR1081295	ERR1081295	2578275	2502969	97.08	70307	2.73	Mycobacteroides abscessus	85.53	2140811	2131796	S	Mycobacteroides immunogenum	0.07	1737	1737	S	shovill_assembly/ERR1081295.shovill.contigs.fa	21	5140189	45.7527	contig00002	98.551	138	0	1	138	710838	710425	N	4943122	120.198	0.00715093	0.992849	0.992423	847656	shovill_assembly/ERR1081295.shovill.contigs.fa	mabscessus	5	Mab_argH(3)	Mab_cya(1)	Mab_gnd(4)	Mab_murC(3)	Mab_pta(1)	Mab_purH(2)	Mab_rpoB(1)	mabscessus	OK
ERR1081296	ERR1081296	ERR1081296	2495580	2410860	96.61	79039	3.17	Mycobacteroides abscessus	84.57	2038794	2018283	S	Homo sapiens	0.05	1113	1113	S	shovill_assembly/ERR1081296.shovill.contigs.fa	17	5162120	43.8295	contig00003	98.551	138	0	1	138	279220	278807	N	4695032	114.114	0.00685195	0.993148	0.992696	284909	shovill_assembly/ERR1081296.shovill.contigs.fa	mabscessus	5	Mab_argH(3)	Mab_cya(1)	Mab_gnd(4)	Mab_murC(3)	Mab_pta(1)	Mab_purH(2)	Mab_rpoB(1)	mabscessus	OK
ERR1081297	ERR1081297	ERR1081297	2575989	2498326	96.99	72369	2.81	Mycobacteroides abscessus	82.5	2061057	2041243	S	Mycobacteroides immunogenum	0.08	1893	1893	S	shovill_assembly/ERR1081297.shovill.contigs.fa	25	4947305	47.2045	contig00001	99.275	138	0	1	138	2221195	2221608	N	4724919	114.709	0.0860977	0.913902	0.911756	1602233	shovill_assembly/ERR1081297.shovill.contigs.fa	mabscessus	-	Mab_argH(1)	Mab_cya(1)	Mab_gnd(3)	Mab_murC(2)	Mab_pta(~9)	Mab_purH(4)	Mab_rpoB(1)	mabscessus	OK
ERR1081298	ERR1081298	ERR1081298	2659484	2572196	96.72	81481	3.07	Mycobacteroides abscessus	81.94	2107773	2083979	S	Mycobacterium sp. MS1601	0.3	7777	7777	S	shovill_assembly/ERR1081298.shovill.contigs.fa	57	5005750	48.4966	contig00009	99.275	138	0	1	138	18441	18854	N	4832044	116.309	0.0825616	0.917438	0.915089	3046351	shovill_assembly/ERR1081298.shovill.contigs.fa	mabscessus	-	Mab_argH(1)	Mab_cya(~2)	Mab_gnd(3)	Mab_murC(2)	Mab_pta(~10)	Mab_purH(7)	Mab_rpoB(1)	mabscessus	OK
ERR1081299	ERR1081299	ERR1081299	2414286	2339263	96.89	70020	2.9	Mycobacteroides abscessus	80.8	1890082	1844148	S	Mycolicibacter terrae	0.3	7065	7065	S	shovill_assembly/ERR1081299.shovill.contigs.fa	59	5478907	40.1603	contig00001	99.275	138	0	1	138	570247	570660	N	3562009	85.9587	0.0834199	0.91658	0.912937	1762286	shovill_assembly/ERR1081299.shovill.contigs.fa	mabscessus	9	Mab_argH(1)	Mab_cya(2)	Mab_gnd(1)	Mab_murC(2)	Mab_pta(4)	Mab_purH(4)	Mab_rpoB(1)	mabscessus	OK
ERR1081300	ERR1081300	ERR1081300	2118211	2053160	96.93	60784	2.87	Mycobacteroides abscessus	77.42	1589468	1559247	S	Mycolicibacterium gilvum	0.69	14086	809	S	shovill_assembly/ERR1081300.shovill.contigs.fa	74	5445465	35.5169	contig00001	99.275	138	0	1	138	243883	244296	N	3457508	83.7703	0.0838045	0.916195	0.913491	1729766	shovill_assembly/ERR1081300.shovill.contigs.fa	mabscessus	9	Mab_argH(1)	Mab_cya(2)	Mab_gnd(1)	Mab_murC(2)	Mab_pta(4)	Mab_purH(4)	Mab_rpoB(1)	mabscessus	OK
ERR1081301	ERR1081301	ERR1081301	2149184	2082919	96.92	61649	2.87	Mycobacteroides abscessus	85.32	1777128	1769375	S	Homo sapiens	0.03	584	584	S	shovill_assembly/ERR1081301.shovill.contigs.fa	38	5094881	38.346	contig00003	98.551	138	0	1	138	250706	250293	N	4097284	99.5235	0.00580186	0.994198	0.993854	955339	shovill_assembly/ERR1081301.shovill.contigs.fa	mabscessus	5	Mab_argH(3)	Mab_cya(1)	Mab_gnd(4)	Mab_murC(3)	Mab_pta(1)	Mab_purH(2)	Mab_rpoB(1)	mabscessus	OK
ERR1081302	ERR1081302	ERR1081302	2548629	2453035	96.25	89975	3.53	Mycobacteroides abscessus	75.9	1861777	1814528	S	Mycobacterium sp. YC-RL4	1.59	38986	38986	S	shovill_assembly/ERR1081302.shovill.contigs.fa	123	5303524	43.5524	contig00037	99.275	138	0	1	138	21753	22166	N	4203948	101.859	0.0832829	0.916717	0.913159	2002647	shovill_assembly/ERR1081302.shovill.contigs.fa	mabscessus	9	Mab_argH(1)	Mab_cya(2)	Mab_gnd(1)	Mab_murC(2)	Mab_pta(4)	Mab_purH(4)	Mab_rpoB(1)	mabscessus	KRAKEN_SECOND_HIGH
ERR1081303	ERR1081303	ERR1081303	2596396	2516052	96.91	75403	2.9	Mycobacteroides abscessus	79.75	2006592	1963345	S	Mycolicibacter terrae	0.35	8791	8791	S	shovill_assembly/ERR1081303.shovill.contigs.fa	107	5482919	42.9522	contig00001	99.275	138	0	1	138	245394	245807	N	4234643	102.695	0.0842492	0.915751	0.913624	2066857	shovill_assembly/ERR1081303.shovill.contigs.fa	mabscessus	9	Mab_argH(1)	Mab_cya(2)	Mab_gnd(1)	Mab_murC(2)	Mab_pta(4)	Mab_purH(4)	Mab_rpoB(1)	mabscessus	OK
ERR1081304	ERR1081304	ERR1081304	2451702	2371614	96.73	74743	3.05	Mycobacteroides abscessus	80.38	1906372	1865379	S	Mycolicibacter terrae	0.34	8156	8156	S	shovill_assembly/ERR1081304.shovill.contigs.fa	33	5165916	42.8914	contig00001	99.275	138	0	1	138	367016	366603	N	4249193	103.07	0.0852618	0.914738	0.913034	1477187	shovill_assembly/ERR1081304.shovill.contigs.fa	mabscessus	9	Mab_argH(1)	Mab_cya(2)	Mab_gnd(1)	Mab_murC(2)	Mab_pta(4)	Mab_purH(4)	Mab_rpoB(1)	mabscessus	OK
ERR1081305	ERR1081305	ERR1081305	2486135	2419450	97.32	62253	2.5	Mycobacteroides abscessus	84.6	2046825	2027841	S	Mycobacterium marinum	0.05	1265	1	S	shovill_assembly/ERR1081305.shovill.contigs.fa	50	5287464	42.9532	contig00001	98.551	138	0	1	138	276788	277201	N	4265284	103.468	0.0797741	0.920226	0.916902	2618199	shovill_assembly/ERR1081305.shovill.contigs.fa	mabscessus	-	Mab_argH(4)	Mab_cya(5)	Mab_gnd(1)	Mab_murC(2)	Mab_pta(10)	Mab_purH(5)	Mab_rpoB(1)	mabscessus	OK
ERR1081306	ERR1081306	ERR1081306	2348485	2277716	96.99	66039	2.81	Mycobacteroides abscessus	78.14	1779770	1729220	S	Mycobacteroides saopaulense	0.18	4031	4031	S	shovill_assembly/ERR1081306.shovill.contigs.fa	26	5269358	40.5735	contig00003	97.826	138	0	1	138	94269	94682	N	3938296	94.9814	0.0948695	0.905131	0.885895	4596514	shovill_assembly/ERR1081306.shovill.contigs.fa	mmassiliense	-	Mma_argH(~2)	Mma_cya(~3)	Mma_gnd(~1)	Mma_murC(~2)	Mma_pta(~1)	Mma_purH(~3)	Mma_rpoB(~8)	mbolettii	OK
ERR1081307	ERR1081307	ERR1081307	2522005	2442107	96.83	74668	2.96	Mycobacteroides abscessus	80.32	1961401	1907022	S	Mycobacteroides immunogenum	0.32	7931	7931	S	shovill_assembly/ERR1081307.shovill.contigs.fa	180	5930867	38.6532	contig00001	99.275	138	0	1	138	243095	243508	N	4057196	97.8498	0.0043995	0.995601	0.913601	2253718	shovill_assembly/ERR1081307.shovill.contigs.fa	mabscessus	9	Mab_argH(1)	Mab_cya(2)	Mab_gnd(1)	Mab_murC(2)	Mab_pta(4)	Mab_purH(4)	Mab_rpoB(1)	mabscessus	ASSEMBLY_HIGH
ERR1081308	ERR1081308	ERR1081308	2295218	2188611	95.36	100974	4.4	Mycobacteroides abscessus	78.64	1721168	1676782	S	Mycolicibacter terrae	0.37	8120	8120	S	shovill_assembly/ERR1081308.shovill.contigs.fa	46	5292595	39.0218	contig00001	99.275	138	0	1	138	367016	366603	N	3836382	92.256	0.0849172	0.915083	0.913012	1894846	shovill_assembly/ERR1081308.shovill.contigs.fa	mabscessus	9	Mab_argH(1)	Mab_cya(2)	Mab_gnd(1)	Mab_murC(2)	Mab_pta(4)	Mab_purH(4)	Mab_rpoB(1)	mabscessus	OK
ERR1081309	ERR1081309	ERR1081309	2105643	2035232	96.66	65848	3.13	Mycobacteroides abscessus	79.75	1623147	1612293	S	Mycobacteroides chelonae	0.26	5250	5014	S	shovill_assembly/ERR1081309.shovill.contigs.fa	21	5107565	37.6308	contig00003	98.551	138	0	1	138	168227	168640	N	3752974	90.9025	0.0719818	0.928018	0.924768	2120303	shovill_assembly/ERR1081309.shovill.contigs.fa	mabscessus	-	Mab_argH(~2)	Mab_cya(2)	Mab_gnd(~1)	Mab_murC(2)	Mab_pta(9)	Mab_purH(2)	Mab_rpoB(1)	mabscessus	OK
ERR1081310	ERR1081310	ERR1081310	2089250	2027297	97.03	57691	2.76	Mycobacteroides abscessus	81.6	1654234	1624041	S	Mycobacteroides immunogenum	0.19	3820	3820	S	shovill_assembly/ERR1081310.shovill.contigs.fa	17	5156380	36.9374	contig00004	99.275	138	0	1	138	694632	694219	N	3710095	90.0112	0.0824568	0.917543	0.911973	1591680	shovill_assembly/ERR1081310.shovill.contigs.fa	mabscessus	-	Mab_argH(1)	Mab_cya(4)	Mab_gnd(~3)	Mab_murC(2)	Mab_pta(~2)	Mab_purH(~3)	Mab_rpoB(~1)	mabscessus	OK
ERR1081311	ERR1081311	ERR1081311	2588302	2503480	96.72	79404	3.07	Mycobacteroides abscessus	78.19	1957517	1935551	S	Mycobacterium sp. MS1601	0.88	22125	22125	S	shovill_assembly/ERR1081311.shovill.contigs.fa	55	5281955	44.5946	contig00001	99.275	138	0	1	138	923142	922729	N	4454405	107.383	0.0732787	0.926721	0.924024	1922206	shovill_assembly/ERR1081311.shovill.contigs.fa	mabscessus	-	Mab_argH(1)	Mab_cya(1)	Mab_gnd(3)	Mab_murC(2)	Mab_pta(2)	Mab_purH(7)	Mab_rpoB(1)	mabscessus	OK
ERR1081312	ERR1081312	ERR1081312	2336926	2253215	96.42	78502	3.36	Mycobacteroides abscessus	83.69	1885767	1884300	S	Mycobacteroides immunogenum	0.45	10111	10111	S	shovill_assembly/ERR1081312.shovill.contigs.fa	17	4972403	42.6086	contig00003	96.667	30	0	109	138	265550	265461	Y	4122553	99.4567	0.102667	0.897333	0.883996	4402106	shovill_assembly/ERR1081312.shovill.contigs.fa	mmassiliense	4	Mma_argH(1)	Mma_cya(1)	Mma_gnd(1)	Mma_murC(2)	Mma_pta(3)	Mma_purH(2)	Mma_rpoB(3)	mmassiliense	OK
ERR1081313	ERR1081313	ERR1081313	2354501	2283313	96.98	66455	2.83	Mycobacteroides abscessus	86.87	1983616	1968149	S	Salmonella enterica	0.08	1742	1605	S	shovill_assembly/ERR1081313.shovill.contigs.fa	19	5164071	41.52	contig00003	96.667	30	0	109	138	741399	741310	Y	4028055	97.2267	0.0955831	0.904417	0.889101	4326314	shovill_assembly/ERR1081313.shovill.contigs.fa	mmassiliense	4	Mma_argH(1)	Mma_cya(1)	Mma_gnd(1)	Mma_murC(2)	Mma_pta(3)	Mma_purH(2)	Mma_rpoB(3)	mmassiliense	OK
ERR1081314	ERR1081314	ERR1081314	2167840	2095405	96.66	67679	3.12	Mycobacteroides abscessus	86.93	1821482	1807419	S	Salmonella enterica	0.02	366	337	S	shovill_assembly/ERR1081314.shovill.contigs.fa	9	5161763	38.2685	contig00003	96.667	30	0	109	138	741399	741310	Y	3730407	89.9959	0.106393	0.893607	0.888767	3885481	shovill_assembly/ERR1081314.shovill.contigs.fa	mmassiliense	4	Mma_argH(1)	Mma_cya(1)	Mma_gnd(1)	Mma_murC(2)	Mma_pta(3)	Mma_purH(2)	Mma_rpoB(3)	mmassiliense	OK
ERR1081315	ERR1081315	ERR1081315	2140665	2065256	96.48	70663	3.3	Mycobacteroides abscessus	86.97	1796239	1781796	S	Salmonella enterica	0.04	845	764	S	shovill_assembly/ERR1081315.shovill.contigs.fa	29	5163568	37.7808	contig00003	96.667	30	0	109	138	741399	741310	Y	3655133	88.2119	0.103436	0.896564	0.888807	3879785	shovill_assembly/ERR1081315.shovill.contigs.fa	mmassiliense	4	Mma_argH(1)	Mma_cya(1)	Mma_gnd(1)	Mma_murC(2)	Mma_pta(3)	Mma_purH(2)	Mma_rpoB(3)	mmassiliense	OK
ERR1081316	ERR1081316	ERR1081316	2055301	1994742	97.05	56541	2.76	Mycobacteroides abscessus	86.88	1732964	1719696	S	Salmonella enterica	0.04	747	670	S	shovill_assembly/ERR1081316.shovill.contigs.fa	33	5162444	36.3337	contig00003	96.667	30	0	109	138	428468	428379	Y	3549501	85.7461	0.10674	0.89326	0.888652	3686610	shovill_assembly/ERR1081316.shovill.contigs.fa	mmassiliense	4	Mma_argH(1)	Mma_cya(1)	Mma_gnd(1)	Mma_murC(2)	Mma_pta(3)	Mma_purH(2)	Mma_rpoB(3)	mmassiliense	OK
ERR1081317	ERR1081317	ERR1081317	1834105	1775016	96.78	55261	3.02	Mycobacteroides abscessus	86.98	1543924	1531729	S	Salmonella enterica	0.03	604	563	S	shovill_assembly/ERR1081317.shovill.contigs.fa	12	5162486	32.3858	contig00003	96.667	30	0	109	138	443632	443721	Y	3145258	75.9325	0.101585	0.898415	0.888283	3307143	shovill_assembly/ERR1081317.shovill.contigs.fa	mmassiliense	4	Mma_argH(1)	Mma_cya(1)	Mma_gnd(1)	Mma_murC(2)	Mma_pta(3)	Mma_purH(2)	Mma_rpoB(3)	mmassiliense	OK
ERR1081318	ERR1081318	ERR1081318	1924593	1865748	96.94	55058	2.86	Mycobacteroides abscessus	82.4	1537399	1528198	S	Mycobacterium sp. MS1601	0.54	10123	10123	S	shovill_assembly/ERR1081318.shovill.contigs.fa	23	5020151	34.9822	contig00001	100	30	0	109	138	460881	460970	Y	3400343	82.285	0.0764726	0.923527	0.921046	1348741	shovill_assembly/ERR1081318.shovill.contigs.fa	mabscessus	-	Mab_argH(1)	Mab_cya(4)	Mab_gnd(3)	Mab_murC(2)	Mab_pta(4)	Mab_purH(~7)	Mab_rpoB(1)	mabscessus	OK
ERR369133	ERR369133	ERR369133	1349818	1329793	98.52	19743	1.47	Mycobacteroides abscessus	80.4	1069111	1041033	S	Mycolicibacter terrae	0.36	4725	4725	S	shovill_assembly/ERR369133.shovill.contigs.fa	70	5233628	18.2532	contig00001	99.275	138	0	1	138	696594	697007	N	2360712	45.9233	0.0854834	0.914517	0.83944	807352	shovill_assembly/ERR369133.shovill.contigs.fa	mabscessus	9	Mab_argH(1)	Mab_cya(2)	Mab_gnd(1)	Mab_murC(2)	Mab_pta(4)	Mab_purH(4)	Mab_rpoB(1)	mabscessus	OK
ERR369134	ERR369134	ERR369134	1547669	1522776	98.39	24587	1.59	Mycobacteroides abscessus	83.2	1267024	1234893	S	Mycobacteroides immunogenum	0.17	2563	2563	S	shovill_assembly/ERR369134.shovill.contigs.fa	25	4912110	22.0382	contig00007	97.826	138	0	1	138	164727	164314	N	2847698	55.2808	0.094472	0.905528	0.893326	2190459	shovill_assembly/ERR369134.shovill.contigs.fa	mmassiliense	-	Mma_argH(2?)	Mma_cya(~3)	Mma_gnd(~1)	Mma_murC(~2)	Mma_pta(~1)	Mma_purH(3)	Mma_rpoB(~8)	mbolettii	OK
ERR369135	ERR369135	ERR369135	1560074	1535301	98.41	24448	1.57	Mycobacteroides abscessus	84.51	1297454	1293454	S	Mycobacterium sp. MS1601	0.69	10537	10537	S	shovill_assembly/ERR369135.shovill.contigs.fa	69	4961796	22.0709	contig00006	99.275	138	0	1	138	174498	174085	N	2913156	56.5706	0.072708	0.927292	0.920278	996073	shovill_assembly/ERR369135.shovill.contigs.fa	mabscessus	-	Mab_argH(1)	Mab_cya(1)	Mab_gnd(3)	Mab_murC(2)	Mab_pta(~7)	Mab_purH(2)	Mab_rpoB(1)	mabscessus	OK
ERR369136	ERR369136	ERR369136	1658582	1634499	98.55	23730	1.43	Mycobacteroides abscessus	70.11	1145997	1110943	S	Mycobacteroides immunogenum	0.11	1836	1836	S	shovill_assembly/ERR369136.shovill.contigs.fa	56	5242738	22.4078	contig00006	97.826	138	0	1	138	164237	163824	N	2569817	49.8434	0.101826	0.898174	0.861499	2277512	shovill_assembly/ERR369136.shovill.contigs.fa	mmassiliense	-	Mma_argH(2?)	Mma_cya(~3)	Mma_gnd(~1)	Mma_murC(~2)	Mma_pta(~1)	Mma_purH(3)	Mma_rpoB(~8)	mbolettii	KRAKEN_LOW
ERR369137	ERR369137	ERR369137	1465264	1443651	98.52	21321	1.46	Mycobacteroides abscessus	82.55	1191764	1157366	S	Mycobacteroides immunogenum	0.04	634	634	S	shovill_assembly/ERR369137.shovill.contigs.fa	36	4863499	21.2046	contig00010	97.101	138	0	1	138	92222	92635	N	2732823	53.1184	0.0921137	0.907886	0.89204	1875006	shovill_assembly/ERR369137.shovill.contigs.fa	mmassiliense	-	Mma_argH(2?)	Mma_cya(~3)	Mma_gnd(~1)	Mma_murC(~2)	Mma_pta(~1)	Mma_purH(~3)	Mma_rpoB(~8)	mbolettii	OK
ERR369138	ERR369138	ERR369138	1575171	1549533	98.37	25314	1.6	Mycobacteroides abscessus	82.24	1274329	1262629	S	Mycobacteroides immunogenum	0.07	1114	1114	S	shovill_assembly/ERR369138.shovill.contigs.fa	98	4983471	22.0862	contig00019	99.275	138	0	1	138	6542	6129	N	2900349	56.5437	0.0764462	0.923554	0.915665	985017	shovill_assembly/ERR369138.shovill.contigs.fa	mabscessus	24	Mab_argH(1)	Mab_cya(4)	Mab_gnd(3)	Mab_murC(2)	Mab_pta(2)	Mab_purH(4)	Mab_rpoB(1)	mabscessus	OK
ERR369139	ERR369139	ERR369139	1428986	1407289	98.48	21389	1.5	Mycobacteroides abscessus	82.73	1164276	1123313	S	Mycobacterium sp. MS1601	0.13	1783	1783	S	shovill_assembly/ERR369139.shovill.contigs.fa	90	4966045	20.32	contig00001	99.275	138	0	1	138	897984	897571	N	2625397	51.0893	0.074018	0.925982	0.891778	1306035	shovill_assembly/ERR369139.shovill.contigs.fa	mabscessus	23	Mab_argH(1)	Mab_cya(4)	Mab_gnd(3)	Mab_murC(2)	Mab_pta(11)	Mab_purH(7)	Mab_rpoB(1)	mabscessus	OK
ERR369140	ERR369140	ERR369140	1427200	1405454	98.48	21460	1.51	Mycobacteroides abscessus	86.04	1209287	1207162	S	Streptococcus pyogenes	0.05	769	768	S	shovill_assembly/ERR369140.shovill.contigs.fa	66	4907717	20.5071	contig00013	98.551	138	0	1	138	92278	92691	N	2712382	52.8879	0.0687776	0.931222	0.911785	979685	shovill_assembly/ERR369140.shovill.contigs.fa	mabscessus	-	Mab_argH(4)	Mab_cya(5)	Mab_gnd(1)	Mab_murC(2)	Mab_pta(10)	Mab_purH(~3)	Mab_rpoB(1)	mabscessus	OK
ERR369141	ERR369141	ERR369141	1525551	1502657	98.5	22586	1.48	Mycobacteroides abscessus	80.8	1214085	1188151	S	Mycolicibacter terrae	0.36	5368	5368	S	shovill_assembly/ERR369141.shovill.contigs.fa	95	5418959	19.9165	contig00001	98.551	138	0	1	138	173181	172768	N	2513381	48.9789	0.092924	0.907076	0.869647	1031307	shovill_assembly/ERR369141.shovill.contigs.fa	mabscessus	9	Mab_argH(1)	Mab_cya(2)	Mab_gnd(1)	Mab_murC(2)	Mab_pta(4)	Mab_purH(4)	Mab_rpoB(1)	mabscessus	OK
ERR369142	ERR369142	ERR369142	1484022	1456340	98.13	27293	1.84	Mycobacteroides abscessus	84.58	1231837	1228066	S	Mycobacterium sp. MS1601	0.65	9502	9502	S	shovill_assembly/ERR369142.shovill.contigs.fa	73	4962235	20.7972	contig00004	99.275	138	0	1	138	174498	174085	N	2768331	53.7171	0.0726922	0.927308	0.913296	950811	shovill_assembly/ERR369142.shovill.contigs.fa	mabscessus	-	Mab_argH(1)	Mab_cya(1)	Mab_gnd(3)	Mab_murC(2)	Mab_pta(~7)	Mab_purH(2)	Mab_rpoB(1)	mabscessus	OK
ERR369143	ERR369143	ERR369143	1431327	1406765	98.28	24278	1.69	Mycobacteroides abscessus	83.55	1175381	1146729	S	Mycobacteroides immunogenum	0.17	2441	2441	S	shovill_assembly/ERR369143.shovill.contigs.fa	43	4872617	20.5399	contig00007	97.826	138	0	1	138	92322	92735	N	2650059	51.4369	0.093995	0.906005	0.88413	2075665	shovill_assembly/ERR369143.shovill.contigs.fa	mmassiliense	-	Mma_argH(2?)	Mma_cya(~3)	Mma_gnd(~1)	Mma_murC(~2)	Mma_pta(~1)	Mma_purH(3)	Mma_rpoB(~8)	mbolettii	OK
ERR369144	ERR369144	ERR369144	1437696	1415600	98.46	21800	1.52	Mycobacteroides abscessus	84.65	1198317	1197875	S	Streptococcus pyogenes	0.04	516	516	S	shovill_assembly/ERR369144.shovill.contigs.fa	34	4915240	20.6611	contig00004	96.667	30	0	109	138	443661	443750	Y	2577693	50.0047	0.112716	0.887284	0.861611	2269110	shovill_assembly/ERR369144.shovill.contigs.fa	mmassiliense	4	Mma_argH(1)	Mma_cya(1)	Mma_gnd(1)	Mma_murC(2)	Mma_pta(3)	Mma_purH(2)	Mma_rpoB(3)	mmassiliense	OK
ERR369145	ERR369145	ERR369145	1489935	1463531	98.23	26155	1.76	Mycobacteroides abscessus	80.4	1176661	1150215	S	Mycolicibacter terrae	0.33	4865	4865	S	shovill_assembly/ERR369145.shovill.contigs.fa	77	5287952	19.928	contig00003	99.275	138	0	1	138	367005	366592	N	2530438	49.219	0.0851972	0.914803	0.838707	2413992	shovill_assembly/ERR369145.shovill.contigs.fa	mabscessus	9	Mab_argH(1)	Mab_cya(2)	Mab_gnd(1)	Mab_murC(2)	Mab_pta(4)	Mab_purH(4)	Mab_rpoB(1)	mabscessus	OK
ERR369146	ERR369146	ERR369146	1547857	1520675	98.24	26859	1.73	Mycobacteroides abscessus	85.43	1299100	1289568	S	Mycobacteroides immunogenum	0.06	976	976	S	shovill_assembly/ERR369146.shovill.contigs.fa	52	5098612	21.2964	contig00008	98.551	138	0	1	138	94282	94695	N	2996803	58.5594	0.0154615	0.984539	0.977328	247934	shovill_assembly/ERR369146.shovill.contigs.fa	mabscessus	5	Mab_argH(3)	Mab_cya(1)	Mab_gnd(4)	Mab_murC(3)	Mab_pta(1)	Mab_purH(2)	Mab_rpoB(1)	mabscessus	OK
ERR369147	ERR369147	ERR369147	1508217	1485880	98.52	22059	1.46	Mycobacteroides abscessus	83.64	1242845	1177979	S	Mycobacteroides immunogenum	0.1	1482	1482	S	shovill_assembly/ERR369147.shovill.contigs.fa	74	4971964	21.6289	contig00009	97.826	138	0	1	138	164730	164317	N	2660297	51.6433	0.11367	0.88633	0.868546	2179296	shovill_assembly/ERR369147.shovill.contigs.fa	mmassiliense	-	Mma_argH(2?)	Mma_cya(~3)	Mma_gnd(~1)	Mma_murC(~2)	Mma_pta(~1)	Mma_purH(~3)	Mma_rpoB(~8)	mbolettii	OK
ERR369148	ERR369148	ERR369148	1450325	1427658	98.44	22410	1.55	Mycobacteroides abscessus	84.74	1209738	1204864	S	Mycobacterium sp. YC-RL4	0.17	2466	2466	S	shovill_assembly/ERR369148.shovill.contigs.fa	33	4838289	21.1586	contig00007	99.275	138	0	1	138	181541	181128	N	2742499	53.5493	0.0850982	0.914902	0.902882	563028	shovill_assembly/ERR369148.shovill.contigs.fa	mabscessus	-	Mab_argH(~5)	Mab_cya(2)	Mab_gnd(~1)	Mab_murC(7)	Mab_pta(~5)	Mab_purH(2)	Mab_rpoB(1)	mabscessus	OK
ERR369149	ERR369149	ERR369149	1460408	1438994	98.53	21128	1.44	Mycobacteroides abscessus	81.47	1172327	1120403	S	Mycobacteroides immunogenum	0.12	1714	1714	S	shovill_assembly/ERR369149.shovill.contigs.fa	46	5073672	20.4573	contig00008	97.826	138	0	1	138	164137	163724	N	2512079	48.7922	0.0952573	0.904743	0.86385	1936579	shovill_assembly/ERR369149.shovill.contigs.fa	mmassiliense	-	Mma_argH(2?)	Mma_cya(~3)	Mma_gnd(~1)	Mma_murC(~2)	Mma_pta(~1)	Mma_purH(3)	Mma_rpoB(~8)	mbolettii	OK
ERR369150	ERR369150	ERR369150	1358377	1334283	98.23	23838	1.75	Mycobacteroides abscessus	55.66	742718	722055	S	Nocardia farcinica	24.12	321846	307992	S	shovill_assembly/ERR369150.shovill.contigs.fa	507	11459875	8.22222	contig00007	99.275	138	0	1	138	248036	247623	N	1689126	32.3892	0.0851072	0.914893	0.259254	3098727	shovill_assembly/ERR369150.shovill.contigs.fa	mabscessus	9	Mab_argH(1)	Mab_cya(2)	Mab_gnd(1)	Mab_murC(2)	Mab_pta(4)	Mab_purH(4)	Mab_rpoB(1)	mabscessus	KRAKEN_LOW,KRAKEN_SECOND_HIGH,ASSEMBLY_HIGH,LOW_COV
ERR369152	ERR369152	ERR369152	1467992	1438455	97.99	29246	1.99	Mycobacteroides abscessus	81.35	1170133	1148372	S	Mycolicibacter terrae	0.34	4871	4871	S	shovill_assembly/ERR369152.shovill.contigs.fa	97	5129050	20.393	contig00003	99.275	138	0	1	138	324020	323607	N	2608664	50.7189	0.0856464	0.914354	0.873663	2178993	shovill_assembly/ERR369152.shovill.contigs.fa	mabscessus	9	Mab_argH(1)	Mab_cya(2)	Mab_gnd(1)	Mab_murC(2)	Mab_pta(4)	Mab_purH(4)	Mab_rpoB(1)	mabscessus	OK
ERR369153	ERR369153	ERR369153	1425073	1403790	98.51	21034	1.48	Mycobacteroides abscessus	75.41	1058625	1036077	S	Mycobacterium sp. YC-RL4	2.06	28921	28921	S	shovill_assembly/ERR369153.shovill.contigs.fa	183	5340675	19.2915	contig00033	99.275	138	0	1	138	37115	36702	N	2364049	46.0466	0.0751382	0.924862	0.813903	1347766	shovill_assembly/ERR369153.shovill.contigs.fa	mabscessus	9	Mab_argH(1)	Mab_cya(2)	Mab_gnd(1)	Mab_murC(2)	Mab_pta(4)	Mab_purH(4)	Mab_rpoB(1)	mabscessus	KRAKEN_SECOND_HIGH
ERR369154	ERR369154	ERR369154	1415121	1392593	98.41	22258	1.58	Mycobacteroides abscessus	79.18	1102598	1072003	S	Mycolicibacter terrae	0.37	5146	5146	S	shovill_assembly/ERR369154.shovill.contigs.fa	85	5229427	19.2277	contig00002	99.275	138	0	1	138	276979	276566	N	2380214	46.4048	0.0840242	0.915976	0.836237	914223	shovill_assembly/ERR369154.shovill.contigs.fa	mabscessus	9	Mab_argH(1)	Mab_cya(2)	Mab_gnd(1)	Mab_murC(2)	Mab_pta(4)	Mab_purH(4)	Mab_rpoB(1)	mabscessus	OK
ERR369155	ERR369155	ERR369155	1493907	1473370	98.63	20269	1.36	Mycobacteroides abscessus	76.31	1124339	1098375	S	Staphylococcus cohnii	3.44	50623	50623	S	shovill_assembly/ERR369155.shovill.contigs.fa	555	5662403	18.4029	contig00004	93.333	30	0	109	138	208161	208072	Y	2490406	48.3427	0.128922	0.871078	0.835509	2122120	shovill_assembly/ERR369155.shovill.contigs.fa	mmassiliense	12	Mma_argH(3)	Mma_cya(4)	Mma_gnd(3)	Mma_murC(4)	Mma_pta(2)	Mma_purH(2)	Mma_rpoB(10)	mmassiliense	KRAKEN_SECOND_HIGH,ASSEMBLY_HIGH
ERR369164	ERR369164	ERR369164	1262744	1244289	98.54	18206	1.44	Cutibacterium acnes	74.43	926122	906377	S	Mycobacteroides abscessus	14.99	186559	186498	S	shovill_assembly/ERR369164.shovill.contigs.fa	665	7508449	11.7432	contig00222	97.333	75	0	1	75	7735	7959	Y	457635	8.75666	0.00761529	0.992385	0.00238476	1018275	shovill_assembly/ERR369164.shovill.contigs.fa	mabscessus	-	Mab_argH(~3)	Mab_cya(1)	Mab_gnd(4)	Mab_murC(3)	Mab_pta(1)	Mab_purH(2)	Mab_rpoB(1)	mabscessus	CONTAMINATED,KRAKEN_LOW,KRAKEN_SECOND_HIGH,ASSEMBLY_HIGH,LOW_COV
ERR369165	ERR369165	ERR369165	1429593	1409867	98.62	19445	1.36	Mycobacteroides abscessus	84.9	1197032	1194851	S	Streptococcus pyogenes	0.54	7611	7602	S	shovill_assembly/ERR369165.shovill.contigs.fa	88	5121174	19.6369	contig00009	98.551	138	0	1	138	175293	174880	N	2767597	53.9801	0.00281913	0.997181	0.949693	386404	shovill_assembly/ERR369165.shovill.contigs.fa	mabscessus	5	Mab_argH(3)	Mab_cya(1)	Mab_gnd(4)	Mab_murC(3)	Mab_pta(1)	Mab_purH(2)	Mab_rpoB(1)	mabscessus	OK
ERR369166	ERR369166	ERR369166	1137180	1119703	98.46	17222	1.51	Mycobacteroides abscessus	86.58	969481	969123	S	Homo sapiens	0.03	319	319	S	shovill_assembly/ERR369166.shovill.contigs.fa	45	5074741	15.8472	contig00007	98.551	138	0	1	138	175293	174880	N	2242055	43.8429	0.00328388	0.996716	0.707381	146679	shovill_assembly/ERR369166.shovill.contigs.fa	mabscessus	5	Mab_argH(3)	Mab_cya(1)	Mab_gnd(4)	Mab_murC(3)	Mab_pta(1)	Mab_purH(2)	Mab_rpoB(1)	mabscessus	OK
ERR369167	ERR369167	ERR369167	1228489	1208780	98.4	19460	1.59	Mycobacteroides abscessus	82.08	992191	796364	S	Mycolicibacterium gilvum	0.15	1827	389	S	shovill_assembly/ERR369167.shovill.contigs.fa	129	5176418	17.0756	contig00007	98.551	138	0	1	138	92247	92660	N	1818336	35.4942	0.00416386	0.995836	0.288461	530118	shovill_assembly/ERR369167.shovill.contigs.fa	mabscessus	5	Mab_argH(3)	Mab_cya(1)	Mab_gnd(4)	Mab_murC(3)	Mab_pta(1)	Mab_purH(2)	Mab_rpoB(1)	mabscessus	LOW_COV
ERR369168	ERR369168	ERR369168	1313325	1292205	98.39	20847	1.59	Mycobacteroides abscessus	86.49	1117589	1110373	S	Streptococcus pyogenes	0.02	319	319	S	shovill_assembly/ERR369168.shovill.contigs.fa	32	5161805	17.8854	contig00002	96.667	30	0	109	138	663821	663732	Y	2290508	44.4307	0.108079	0.891921	0.807582	1912206	shovill_assembly/ERR369168.shovill.contigs.fa	mmassiliense	4	Mma_argH(1)	Mma_cya(1)	Mma_gnd(1)	Mma_murC(2)	Mma_pta(3)	Mma_purH(2)	Mma_rpoB(3)	mmassiliense	OK
ERR369169	ERR369169	ERR369169	1345269	1325106	98.5	19870	1.47	Mycobacteroides abscessus	86.65	1148260	1140754	S	Streptococcus pyogenes	0.04	518	518	S	shovill_assembly/ERR369169.shovill.contigs.fa	39	5160860	18.4025	contig00002	96.667	30	0	109	138	663821	663732	Y	2345188	45.5248	0.102193	0.897807	0.827065	1905638	shovill_assembly/ERR369169.shovill.contigs.fa	mmassiliense	4	Mma_argH(1)	Mma_cya(1)	Mma_gnd(1)	Mma_murC(2)	Mma_pta(3)	Mma_purH(2)	Mma_rpoB(3)	mmassiliense	OK
ERR369170	ERR369170	ERR369170	1258514	1236414	98.24	21808	1.73	Mycobacteroides abscessus	86.57	1070325	1063636	S	Streptococcus pyogenes	0.02	302	302	S	shovill_assembly/ERR369170.shovill.contigs.fa	38	5161796	17.0761	contig00001	96.667	30	0	109	138	729708	729797	Y	2189999	42.4594	0.107921	0.892079	0.761822	1833119	shovill_assembly/ERR369170.shovill.contigs.fa	mmassiliense	4	Mma_argH(1)	Mma_cya(1)	Mma_gnd(1)	Mma_murC(2)	Mma_pta(3)	Mma_purH(2)	Mma_rpoB(3)	mmassiliense	OK
ERR369171	ERR369171	ERR369171	2051826	2031038	98.99	20633	1	Mycobacteroides abscessus	81.29	1651010	1594908	S	Mycobacterium sp. QIA-37	0.06	1217	1217	S	shovill_assembly/ERR369171.shovill.contigs.fa	48	5020713	28.8487	contig00007	98.551	138	0	1	138	171987	171574	N	3612553	70.4223	0.110958	0.889042	0.880195	2679040	shovill_assembly/ERR369171.shovill.contigs.fa	mmassiliense	-	Mma_argH(2?)	Mma_cya(~3)	Mma_gnd(~1)	Mma_murC(~2)	Mma_pta(~1)	Mma_purH(~3)	Mma_rpoB(~8)	mbolettii	OK
ERR369172	ERR369172	ERR369172	2083302	2059819	98.87	23353	1.12	Mycobacteroides abscessus	81.06	1669731	1637719	S	Mycobacteroides immunogenum	0.16	3350	3350	S	shovill_assembly/ERR369172.shovill.contigs.fa	63	5159443	29.2869	contig00008	99.275	138	0	1	138	265435	265022	N	3763259	73.5715	0.0719196	0.92808	0.92412	2011128	shovill_assembly/ERR369172.shovill.contigs.fa	mabscessus	-	Mab_argH(~5)	Mab_cya(4)	Mab_gnd(3)	Mab_murC(2)	Mab_pta(1)	Mab_purH(7)	Mab_rpoB(~1)	mabscessus	OK
ERR369173	ERR369173	ERR369173	2299277	2270318	98.74	28791	1.25	Mycobacteroides abscessus	79.69	1809266	1774074	S	Mycolicibacter terrae	0.34	7766	7766	S	shovill_assembly/ERR369173.shovill.contigs.fa	61	5263888	31.0012	contig00001	99.275	138	0	1	138	367004	366591	N	3981728	77.4818	0.0834969	0.916503	0.912209	2039670	shovill_assembly/ERR369173.shovill.contigs.fa	mabscessus	9	Mab_argH(1)	Mab_cya(2)	Mab_gnd(1)	Mab_murC(2)	Mab_pta(4)	Mab_purH(4)	Mab_rpoB(1)	mabscessus	OK
ERR369174	ERR369174	ERR369174	2076955	2055781	98.98	21009	1.01	Mycobacteroides abscessus	74.4	1529543	1457930	S	Mycobacteroides immunogenum	0.11	2287	2287	S	shovill_assembly/ERR369174.shovill.contigs.fa	70	4992438	29.5181	contig00008	97.826	138	0	1	138	92218	92631	N	3008430	58.5272	0.106284	0.893716	0.883746	2864894	shovill_assembly/ERR369174.shovill.contigs.fa	mmassiliense	-	Mma_argH(2?)	Mma_cya(~3)	Mma_gnd(~1)	Mma_murC(~2)	Mma_pta(~1)	Mma_purH(~3)	Mma_rpoB(~8)	mbolettii	KRAKEN_LOW
ERR369175	ERR369175	ERR369175	2165137	2144439	99.04	20573	0.95	Mycobacteroides abscessus	79.94	1714254	1693509	S	Mycobacterium sp. MS1601	0.73	15664	15664	S	shovill_assembly/ERR369175.shovill.contigs.fa	87	5141460	29.9208	contig00004	99.275	138	0	1	138	357464	357051	N	3864587	75.152	0.0738544	0.926146	0.922131	2025564	shovill_assembly/ERR369175.shovill.contigs.fa	mabscessus	-	Mab_argH(1)	Mab_cya(~2)	Mab_gnd(3)	Mab_murC(2)	Mab_pta(~9)	Mab_purH(7)	Mab_rpoB(1)	mabscessus	OK
ERR369176	ERR369176	ERR369176	2277872	2252716	98.9	25018	1.1	Mycobacteroides abscessus	80.94	1823338	1788143	S	Mycobacteroides immunogenum	0.16	3603	3603	S	shovill_assembly/ERR369176.shovill.contigs.fa	56	5159446	31.7749	contig00002	99.275	138	0	1	138	659133	658720	N	4108215	80.3352	0.0715462	0.928454	0.924559	2014866	shovill_assembly/ERR369176.shovill.contigs.fa	mabscessus	-	Mab_argH(~5)	Mab_cya(4)	Mab_gnd(3)	Mab_murC(2)	Mab_pta(1)	Mab_purH(7)	Mab_rpoB(~1)	mabscessus	OK
ERR369177	ERR369177	ERR369177	2151327	2131231	99.07	19955	0.93	Mycobacteroides abscessus	86.58	1845299	1829584	S	Homo sapiens	0.03	612	612	S	shovill_assembly/ERR369177.shovill.contigs.fa	38	5217128	29.3132	contig00002	96.667	30	0	109	138	663821	663732	Y	3652755	71.1519	0.105213	0.894787	0.887185	3083110	shovill_assembly/ERR369177.shovill.contigs.fa	mmassiliense	4	Mma_argH(1)	Mma_cya(1)	Mma_gnd(1)	Mma_murC(2)	Mma_pta(3)	Mma_purH(2)	Mma_rpoB(3)	mmassiliense	OK
ERR369178	ERR369178	ERR369178	2003650	1984471	99.04	19033	0.95	Mycobacteroides abscessus	86.77	1721896	1700648	S	Homo sapiens	0.02	366	366	S	shovill_assembly/ERR369178.shovill.contigs.fa	49	5215861	27.2799	contig00002	96.667	30	0	109	138	663821	663732	Y	3365545	65.5506	0.106445	0.893555	0.886704	2857421	shovill_assembly/ERR369178.shovill.contigs.fa	mmassiliense	4	Mma_argH(1)	Mma_cya(1)	Mma_gnd(1)	Mma_murC(2)	Mma_pta(3)	Mma_purH(2)	Mma_rpoB(3)	mmassiliense	OK
ERR369179	ERR369179	ERR369179	1778506	1760783	99	17585	0.99	Mycobacteroides abscessus	86.76	1527670	1513917	S	Homo sapiens	0.02	387	387	S	shovill_assembly/ERR369179.shovill.contigs.fa	76	5219104	24.0715	contig00007	96.667	30	0	109	138	72272	72361	Y	3019254	58.8072	0.10589	0.89411	0.884812	2505712	shovill_assembly/ERR369179.shovill.contigs.fa	mmassiliense	4	Mma_argH(1)	Mma_cya(1)	Mma_gnd(1)	Mma_murC(2)	Mma_pta(3)	Mma_purH(2)	Mma_rpoB(3)	mmassiliense	OK
ERR369180	ERR369180	ERR369180	1514916	1499905	99.01	14889	0.98	Mycobacteroides abscessus	81.73	1225855	1208200	S	Mycobacteroides immunogenum	0.24	3665	3665	S	shovill_assembly/ERR369180.shovill.contigs.fa	99	5304259	20.2135	contig00001	99.275	138	0	1	138	94430	94843	N	2586253	50.5699	0.0769532	0.923047	0.89421	877080	shovill_assembly/ERR369180.shovill.contigs.fa	mabscessus	-	Mab_argH(1)	Mab_cya(2)	Mab_gnd(3)	Mab_murC(2)	Mab_pta(~2)	Mab_purH(7)	Mab_rpoB(1)	mabscessus	OK
ERR369181	ERR369181	ERR369181	1775462	1756624	98.94	18736	1.05	Mycobacteroides abscessus	80.71	1417723	1389255	S	Mycobacteroides immunogenum	0.16	2793	2793	S	shovill_assembly/ERR369181.shovill.contigs.fa	64	5160598	24.3424	contig00001	99.275	138	0	1	138	660283	659870	N	3186552	62.33	0.0717003	0.9283	0.922816	1342317	shovill_assembly/ERR369181.shovill.contigs.fa	mabscessus	-	Mab_argH(~5)	Mab_cya(4)	Mab_gnd(3)	Mab_murC(2)	Mab_pta(1)	Mab_purH(7)	Mab_rpoB(~1)	mabscessus	OK
ERR369183	ERR369183	ERR369183	1513703	1498769	99.01	14847	0.98	Mycobacteroides abscessus	80.02	1199324	1175661	S	Mycolicibacter terrae	0.32	4824	4824	S	shovill_assembly/ERR369183.shovill.contigs.fa	53	5207811	20.6029	contig00001	99.275	138	0	1	138	367004	366591	N	2656757	51.8561	0.0824689	0.917531	0.896562	889643	shovill_assembly/ERR369183.shovill.contigs.fa	mabscessus	9	Mab_argH(1)	Mab_cya(2)	Mab_gnd(1)	Mab_murC(2)	Mab_pta(4)	Mab_purH(4)	Mab_rpoB(1)	mabscessus	OK
ERR369184	ERR369184	ERR369184	1527205	1510811	98.93	16270	1.06	Mycobacteroides abscessus	86.88	1312618	1301814	S	Homo sapiens	0.02	297	297	S	shovill_assembly/ERR369184.shovill.contigs.fa	41	5214258	20.5699	contig00001	96.667	30	0	109	138	551223	551312	Y	2599526	50.6227	0.105696	0.894304	0.871451	2165478	shovill_assembly/ERR369184.shovill.contigs.fa	mmassiliense	-	Mma_argH(1)	Mma_cya(~1)	Mma_gnd(1)	Mma_murC(2)	Mma_pta(3)	Mma_purH(2)	Mma_rpoB(3)	mmassiliense	OK
ERR369185	ERR369185	ERR369185	1525805	1510337	98.99	15358	1.01	Mycobacteroides abscessus	78.03	1178528	1123326	S	Mycobacteroides immunogenum	0.09	1343	1343	S	shovill_assembly/ERR369185.shovill.contigs.fa	62	4990999	21.679	contig00007	97.826	138	0	1	138	164730	164317	N	2428165	47.2766	0.105667	0.894333	0.847891	2123511	shovill_assembly/ERR369185.shovill.contigs.fa	mmassiliense	-	Mma_argH(2?)	Mma_cya(~3)	Mma_gnd(~1)	Mma_murC(~2)	Mma_pta(~1)	Mma_purH(~3)	Mma_rpoB(~8)	mbolettii	OK
ERR369186	ERR369186	ERR369186	1679258	1661926	98.97	17204	1.03	Mycobacteroides abscessus	86.59	1439029	1438436	S	Homo sapiens	0.02	295	295	S	shovill_assembly/ERR369186.shovill.contigs.fa	45	5140966	22.9493	contig00001	96.667	30	0	109	138	663821	663732	Y	2948238	57.4282	0.106529	0.893471	0.883403	2389747	shovill_assembly/ERR369186.shovill.contigs.fa	mmassiliense	4	Mma_argH(1)	Mma_cya(1)	Mma_gnd(1)	Mma_murC(2)	Mma_pta(3)	Mma_purH(2)	Mma_rpoB(3)	mmassiliense	OK
ERR369187	ERR369187	ERR369187	1660848	1643843	98.98	16901	1.02	Mycobacteroides abscessus	86.56	1422843	1422229	S	Homo sapiens	0.02	343	343	S	shovill_assembly/ERR369187.shovill.contigs.fa	26	5140449	22.6618	contig00001	96.667	30	0	109	138	663821	663732	Y	2911595	56.7205	0.106978	0.893022	0.882767	2338722	shovill_assembly/ERR369187.shovill.contigs.fa	mmassiliense	4	Mma_argH(1)	Mma_cya(1)	Mma_gnd(1)	Mma_murC(2)	Mma_pta(3)	Mma_purH(2)	Mma_rpoB(3)	mmassiliense	OK
ERR369188	ERR369188	ERR369188	1557180	1542284	99.04	14799	0.95	Mycobacteroides abscessus	82.13	1266725	1249163	S	Mycobacteroides immunogenum	0.23	3600	3600	S	shovill_assembly/ERR369188.shovill.contigs.fa	99	5277089	20.9421	contig00001	99.275	138	0	1	138	901539	901126	N	2671403	52.3063	0.0771026	0.922897	0.904588	850314	shovill_assembly/ERR369188.shovill.contigs.fa	mabscessus	-	Mab_argH(1)	Mab_cya(2)	Mab_gnd(3)	Mab_murC(2)	Mab_pta(~2)	Mab_purH(7)	Mab_rpoB(1)	mabscessus	OK
ERR369189	ERR369189	ERR369189	1785655	1766461	98.93	19045	1.07	Mycobacteroides abscessus	79.81	1409857	1396960	S	Mycobacterium sp. MS1601	0.44	7823	7823	S	shovill_assembly/ERR369189.shovill.contigs.fa	86	5296184	23.5798	contig00001	99.275	138	0	1	138	666813	666400	N	3103421	60.5371	0.0715257	0.928474	0.922407	1155758	shovill_assembly/ERR369189.shovill.contigs.fa	mabscessus	23	Mab_argH(1)	Mab_cya(4)	Mab_gnd(3)	Mab_murC(2)	Mab_pta(11)	Mab_purH(7)	Mab_rpoB(1)	mabscessus	OK
ERR369191	ERR369191	ERR369191	1810450	1792219	98.99	18136	1	Mycobacteroides abscessus	69.26	1241250	1183084	S	Mycobacteroides immunogenum	0.15	2614	2614	S	shovill_assembly/ERR369191.shovill.contigs.fa	87	4992976	25.9549	contig00007	97.826	138	0	1	138	92218	92631	N	2255962	43.8643	0.10385	0.89615	0.779744	2276718	shovill_assembly/ERR369191.shovill.contigs.fa	mmassiliense	-	Mma_argH(2?)	Mma_cya(~3)	Mma_gnd(~1)	Mma_murC(~2)	Mma_pta(~1)	Mma_purH(~3)	Mma_rpoB(~8)	mbolettii	KRAKEN_LOW
ERR369192	ERR369192	ERR369192	1834092	1815526	98.99	18431	1	Mycobacteroides abscessus	86.53	1570962	1559802	S	Homo sapiens	0.02	430	430	S	shovill_assembly/ERR369192.shovill.contigs.fa	35	5203791	25.095	contig00002	96.667	30	0	109	138	551400	551489	Y	3176640	61.8821	0.106422	0.893578	0.885274	2618923	shovill_assembly/ERR369192.shovill.contigs.fa	mmassiliense	4	Mma_argH(1)	Mma_cya(1)	Mma_gnd(1)	Mma_murC(2)	Mma_pta(3)	Mma_purH(2)	Mma_rpoB(3)	mmassiliense	OK
ERR369193	ERR369193	ERR369193	1833115	1814635	98.99	18340	1	Mycobacteroides abscessus	86.34	1566764	1551017	S	Homo sapiens	0.04	729	729	S	shovill_assembly/ERR369193.shovill.contigs.fa	55	5220667	24.7673	contig00004	96.667	30	0	109	138	294680	294591	Y	3071985	59.8232	0.105715	0.894285	0.885437	2638536	shovill_assembly/ERR369193.shovill.contigs.fa	mmassiliense	4	Mma_argH(1)	Mma_cya(1)	Mma_gnd(1)	Mma_murC(2)	Mma_pta(3)	Mma_purH(2)	Mma_rpoB(3)	mmassiliense	OK
ERR369194	ERR369194	ERR369194	1702467	1684824	98.96	17526	1.03	Mycobacteroides abscessus	82.59	1391498	1377139	S	Mycobacteroides immunogenum	0.06	971	971	S	shovill_assembly/ERR369194.shovill.contigs.fa	74	4971070	24.1737	contig00003	99.275	138	0	1	138	94312	94725	N	3130750	61.2236	0.0866264	0.913374	0.905746	1294941	shovill_assembly/ERR369194.shovill.contigs.fa	mabscessus	-	Mab_argH(1)	Mab_cya(~2)	Mab_gnd(3)	Mab_murC(2)	Mab_pta(~9)	Mab_purH(2)	Mab_rpoB(1)	mabscessus	OK
ERR369195	ERR369195	ERR369195	1739654	1721636	98.96	17885	1.02	Mycobacteroides abscessus	82.52	1420626	1405781	S	Mycobacteroides immunogenum	0.06	1013	1013	S	shovill_assembly/ERR369195.shovill.contigs.fa	79	4971057	24.7209	contig00003	99.275	138	0	1	138	660506	660093	N	3196497	62.4953	0.0875206	0.912479	0.906083	1324862	shovill_assembly/ERR369195.shovill.contigs.fa	mabscessus	-	Mab_argH(1)	Mab_cya(~2)	Mab_gnd(3)	Mab_murC(2)	Mab_pta(~9)	Mab_purH(2)	Mab_rpoB(1)	mabscessus	OK
ERR369196	ERR369196	ERR369196	1775752	1756845	98.94	18777	1.06	Mycobacteroides abscessus	82.5	1449397	1434398	S	Homo sapiens	0.13	2311	2311	S	shovill_assembly/ERR369196.shovill.contigs.fa	71	4969850	25.4735	contig00001	99.275	138	0	1	138	1245378	1244965	N	3263446	63.825	0.0864239	0.913576	0.90619	1370109	shovill_assembly/ERR369196.shovill.contigs.fa	mabscessus	-	Mab_argH(1)	Mab_cya(~2)	Mab_gnd(3)	Mab_murC(2)	Mab_pta(~9)	Mab_purH(2)	Mab_rpoB(1)	mabscessus	OK
ERR369197	ERR369197	ERR369197	1881827	1861647	98.93	20073	1.06	Mycobacteroides abscessus	83.87	1561450	1544996	S	Mycobacteroides immunogenum	0.33	6108	6108	S	shovill_assembly/ERR369197.shovill.contigs.fa	29	4921851	27.0877	contig00006	96.667	30	0	109	138	72229	72318	Y	3351083	65.215	0.120191	0.879809	0.863146	3155112	shovill_assembly/ERR369197.shovill.contigs.fa	mmassiliense	-	Mma_argH(1)	Mma_cya(1)	Mma_gnd(1)	Mma_murC(1)	Mma_pta(1)	Mma_purH(~3)	Mma_rpoB(7)	mmassiliense	OK
ERR369198	ERR369198	ERR369198	1715073	1697522	98.98	17425	1.02	Mycobacteroides abscessus	84.42	1433122	1431765	S	Homo sapiens	0.03	543	543	S	shovill_assembly/ERR369198.shovill.contigs.fa	84	4880284	24.7517	contig00001	96.667	30	0	109	138	2000616	2000527	Y	3080393	59.9635	0.11198	0.88802	0.870117	2716234	shovill_assembly/ERR369198.shovill.contigs.fa	mmassiliense	4	Mma_argH(1)	Mma_cya(1)	Mma_gnd(1)	Mma_murC(2)	Mma_pta(3)	Mma_purH(2)	Mma_rpoB(3)	mmassiliense	OK
ERR369199	ERR369199	ERR369199	1763114	1745367	98.99	17611	0.99	Mycobacteroides abscessus	82.39	1437986	1422945	S	Mycobacteroides immunogenum	0.06	1067	1067	S	shovill_assembly/ERR369199.shovill.contigs.fa	79	4971760	25.0737	contig00003	99.275	138	0	1	138	94312	94725	N	3237589	63.313	0.0862163	0.913784	0.905929	1353041	shovill_assembly/ERR369199.shovill.contigs.fa	mabscessus	-	Mab_argH(1)	Mab_cya(~2)	Mab_gnd(3)	Mab_murC(2)	Mab_pta(~9)	Mab_purH(2)	Mab_rpoB(1)	mabscessus	OK
ERR369200	ERR369200	ERR369200	1760597	1743550	99.03	16923	0.96	Mycobacteroides abscessus	86.61	1510015	1498926	S	Homo sapiens	0.03	483	483	S	shovill_assembly/ERR369200.shovill.contigs.fa	68	5219112	23.769	contig00001	96.667	30	0	109	138	551223	551312	Y	2997048	58.3773	0.101779	0.898221	0.884637	2515131	shovill_assembly/ERR369200.shovill.contigs.fa	mmassiliense	4	Mma_argH(1)	Mma_cya(1)	Mma_gnd(1)	Mma_murC(2)	Mma_pta(3)	Mma_purH(2)	Mma_rpoB(3)	mmassiliense	OK
ERR369201	ERR369201	ERR369201	1739248	1722384	99.03	16754	0.96	Mycobacteroides abscessus	86.66	1492583	1480912	S	Homo sapiens	0.02	427	427	S	shovill_assembly/ERR369201.shovill.contigs.fa	47	5215858	23.6277	contig00002	96.667	30	0	109	138	232371	232282	Y	2963858	57.7361	0.104638	0.895362	0.884345	2472789	shovill_assembly/ERR369201.shovill.contigs.fa	mmassiliense	4	Mma_argH(1)	Mma_cya(1)	Mma_gnd(1)	Mma_murC(2)	Mma_pta(3)	Mma_purH(2)	Mma_rpoB(3)	mmassiliense	OK
ERR369202	ERR369202	ERR369202	1693077	1675862	98.98	17102	1.01	Mycobacteroides abscessus	64.93	1088159	1037083	S	Mycobacteroides immunogenum	0.18	3013	3013	S	shovill_assembly/ERR369202.shovill.contigs.fa	91	4993012	24.0772	contig00007	97.826	138	0	1	138	92218	92631	N	1810376	35.1777	0.105757	0.894243	0.428846	1908466	shovill_assembly/ERR369202.shovill.contigs.fa	mmassiliense	-	Mma_argH(2?)	Mma_cya(~3)	Mma_gnd(~1)	Mma_murC(~2)	Mma_pta(~1)	Mma_purH(~3)	Mma_rpoB(~8)	mbolettii	KRAKEN_LOW,LOW_COV
ERR369203	ERR369203	ERR369203	1849926	1832487	99.06	17326	0.94	Mycobacteroides abscessus	86.74	1589482	1577535	S	Homo sapiens	0.02	458	458	S	shovill_assembly/ERR369203.shovill.contigs.fa	46	5216064	25.1099	contig00002	96.667	30	0	109	138	551223	551312	Y	3147725	61.3145	0.105334	0.894666	0.88568	2626246	shovill_assembly/ERR369203.shovill.contigs.fa	mmassiliense	4	Mma_argH(1)	Mma_cya(1)	Mma_gnd(1)	Mma_murC(2)	Mma_pta(3)	Mma_purH(2)	Mma_rpoB(3)	mmassiliense	OK
ERR369204	ERR369204	ERR369204	1892752	1874713	99.05	17883	0.94	Mycobacteroides abscessus	86.41	1619965	1606842	S	Homo sapiens	0.05	854	854	S	shovill_assembly/ERR369204.shovill.contigs.fa	42	5218111	25.6839	contig00003	96.667	30	0	109	138	459090	459179	Y	3194074	62.21	0.105324	0.894676	0.88603	2724760	shovill_assembly/ERR369204.shovill.contigs.fa	mmassiliense	4	Mma_argH(1)	Mma_cya(1)	Mma_gnd(1)	Mma_murC(2)	Mma_pta(3)	Mma_purH(2)	Mma_rpoB(3)	mmassiliense	OK
ERR369205	ERR369205	ERR369205	1915862	1897805	99.06	17954	0.93	Mycobacteroides abscessus	77.98	1480003	1450090	S	Mycolicibacter terrae	0.34	6405	6405	S	shovill_assembly/ERR369205.shovill.contigs.fa	68	5279684	25.8935	contig00003	99.275	138	0	1	138	367004	366591	N	3283832	63.8714	0.0820438	0.917956	0.911587	1351327	shovill_assembly/ERR369205.shovill.contigs.fa	mabscessus	9	Mab_argH(1)	Mab_cya(2)	Mab_gnd(1)	Mab_murC(2)	Mab_pta(4)	Mab_purH(4)	Mab_rpoB(1)	mabscessus	OK
ERR369207	ERR369207	ERR369207	1820476	1800798	98.92	19535	1.08	Mycobacteroides abscessus	86.79	1562862	1550736	S	Homo sapiens	0.02	277	277	S	shovill_assembly/ERR369207.shovill.contigs.fa	142	5222838	24.3996	contig00030	96.667	30	0	109	138	6228	6139	Y	3111137	60.5783	0.10452	0.89548	0.885424	2623030	shovill_assembly/ERR369207.shovill.contigs.fa	mmassiliense	4	Mma_argH(1)	Mma_cya(1)	Mma_gnd(1)	Mma_murC(2)	Mma_pta(3)	Mma_purH(2)	Mma_rpoB(3)	mmassiliense	OK
ERR369208	ERR369208	ERR369208	1753767	1736052	98.99	17579	1	Mycobacteroides abscessus	86.76	1506210	1495026	S	Homo sapiens	0.02	274	274	S	shovill_assembly/ERR369208.shovill.contigs.fa	49	5214838	23.7747	contig00003	96.667	30	0	109	138	472020	472109	Y	3006689	58.5549	0.104881	0.895119	0.884726	2499939	shovill_assembly/ERR369208.shovill.contigs.fa	mmassiliense	4	Mma_argH(1)	Mma_cya(1)	Mma_gnd(1)	Mma_murC(2)	Mma_pta(3)	Mma_purH(2)	Mma_rpoB(3)	mmassiliense	OK
ERR369209	ERR369209	ERR369209	1738077	1721164	99.03	16789	0.97	Mycobacteroides abscessus	74.49	1282061	1263348	S	Mycobacteroides immunogenum	0.14	2365	2365	S	shovill_assembly/ERR369209.shovill.contigs.fa	72	5054125	24.5188	contig00009	99.275	138	0	1	138	93720	93307	N	2826788	55.3193	0.0753432	0.924657	0.911221	1061860	shovill_assembly/ERR369209.shovill.contigs.fa	mabscessus	26	Mab_argH(1)	Mab_cya(4)	Mab_gnd(3)	Mab_murC(2)	Mab_pta(2)	Mab_purH(7)	Mab_rpoB(1)	mabscessus	KRAKEN_LOW
ERR369210	ERR369210	ERR369210	1694263	1676720	98.96	17424	1.03	Mycobacteroides abscessus	82.4	1381677	1366937	S	Mycobacteroides immunogenum	0.06	1051	1051	S	shovill_assembly/ERR369210.shovill.contigs.fa	69	4971848	23.9214	contig00002	99.275	138	0	1	138	659608	659195	N	3104207	60.6963	0.0878916	0.912108	0.905412	1317053	shovill_assembly/ERR369210.shovill.contigs.fa	mabscessus	-	Mab_argH(1)	Mab_cya(~2)	Mab_gnd(3)	Mab_murC(2)	Mab_pta(~9)	Mab_purH(2)	Mab_rpoB(1)	mabscessus	OK
ERR369211	ERR369211	ERR369211	1800221	1783808	99.09	16314	0.9	Mycobacteroides abscessus	85.32	1522028	1520919	S	Mycobacteroides chelonae	0.02	321	321	S	shovill_assembly/ERR369211.shovill.contigs.fa	28	4908212	26.2449	contig00001	96.667	30	0	109	138	669373	669462	Y	3283156	63.9638	0.109564	0.890436	0.882234	2755883	shovill_assembly/ERR369211.shovill.contigs.fa	mmassiliense	4	Mma_argH(1)	Mma_cya(1)	Mma_gnd(1)	Mma_murC(2)	Mma_pta(3)	Mma_purH(2)	Mma_rpoB(3)	mmassiliense	OK
ERR369212	ERR369212	ERR369212	1879952	1862741	99.08	17107	0.91	Mycobacteroides abscessus	80.65	1502365	1473528	S	Mycolicibacter terrae	0.33	6207	6207	S	shovill_assembly/ERR369212.shovill.contigs.fa	74	5185313	26.227	contig00003	99.275	138	0	1	138	94255	94668	N	3314489	64.9257	0.0838316	0.916168	0.911549	1089955	shovill_assembly/ERR369212.shovill.contigs.fa	mabscessus	9	Mab_argH(1)	Mab_cya(2)	Mab_gnd(1)	Mab_murC(2)	Mab_pta(4)	Mab_purH(4)	Mab_rpoB(1)	mabscessus	OK
ERR369213	ERR369213	ERR369213	1873648	1856282	99.07	17241	0.92	Mycobacteroides abscessus	86.92	1613426	1603076	S	Homo sapiens	0.01	260	260	S	shovill_assembly/ERR369213.shovill.contigs.fa	57	5216138	25.6892	contig00003	96.667	30	0	109	138	80453	80364	Y	3223734	62.8169	0.105807	0.894193	0.886162	2674597	shovill_assembly/ERR369213.shovill.contigs.fa	mmassiliense	4	Mma_argH(1)	Mma_cya(1)	Mma_gnd(1)	Mma_murC(2)	Mma_pta(3)	Mma_purH(2)	Mma_rpoB(3)	mmassiliense	OK
ERR369214	ERR369214	ERR369214	1786673	1770394	99.09	16172	0.91	Mycobacteroides abscessus	80.5	1425167	1413256	S	Mycobacterium sp. MS1601	0.5	8764	8764	S	shovill_assembly/ERR369214.shovill.contigs.fa	113	5106710	25.3388	contig00001	99.275	138	0	1	138	94497	94910	N	3247224	63.3887	0.0740782	0.925922	0.921187	1099912	shovill_assembly/ERR369214.shovill.contigs.fa	mabscessus	-	Mab_argH(1)	Mab_cya(4)	Mab_gnd(3)	Mab_murC(2)	Mab_pta(4)	Mab_purH(4)	Mab_rpoB(1)	mabscessus	OK
ERR369215	ERR369215	ERR369215	1706554	1690194	99.04	16249	0.95	Mycobacteroides abscessus	80.34	1357980	1346104	S	Mycobacterium sp. MS1601	0.62	10471	10471	S	shovill_assembly/ERR369215.shovill.contigs.fa	100	5106238	23.6738	contig00001	99.275	138	0	1	138	92279	92692	N	3095927	60.3684	0.0744547	0.925545	0.920221	1031053	shovill_assembly/ERR369215.shovill.contigs.fa	mabscessus	-	Mab_argH(1)	Mab_cya(4)	Mab_gnd(3)	Mab_murC(2)	Mab_pta(4)	Mab_purH(4)	Mab_rpoB(1)	mabscessus	OK
ERR369216	ERR369216	ERR369216	1806673	1789783	99.07	16779	0.93	Mycobacteroides abscessus	79.21	1417721	1388665	S	Mycolicibacter terrae	0.35	6289	6289	S	shovill_assembly/ERR369216.shovill.contigs.fa	66	5278113	24.7471	contig00001	99.275	138	0	1	138	521888	522301	N	3142038	61.154	0.0835188	0.916481	0.911089	1239766	shovill_assembly/ERR369216.shovill.contigs.fa	mabscessus	9	Mab_argH(1)	Mab_cya(2)	Mab_gnd(1)	Mab_murC(2)	Mab_pta(4)	Mab_purH(4)	Mab_rpoB(1)	mabscessus	OK
ERR369217	ERR369217	ERR369217	1628180	1613286	99.09	14772	0.9	Mycobacteroides abscessus	80.45	1297879	1286885	S	Mycobacterium sp. MS1601	0.53	8599	8599	S	shovill_assembly/ERR369217.shovill.contigs.fa	101	5106945	22.9004	contig00001	99.275	138	0	1	138	911499	911086	N	2956819	57.7096	0.0744879	0.925512	0.918162	1018704	shovill_assembly/ERR369217.shovill.contigs.fa	mabscessus	-	Mab_argH(1)	Mab_cya(4)	Mab_gnd(3)	Mab_murC(2)	Mab_pta(4)	Mab_purH(4)	Mab_rpoB(1)	mabscessus	OK
ERR369218	ERR369218	ERR369218	1734938	1718856	99.07	15968	0.92	Mycobacteroides abscessus	75.68	1300752	1240175	S	Mycobacteroides immunogenum	0.11	1903	1903	S	shovill_assembly/ERR369218.shovill.contigs.fa	71	4990064	25.1352	contig00017	97.826	138	0	1	138	2715	2302	N	2596038	50.5386	0.106649	0.893351	0.86849	2379378	shovill_assembly/ERR369218.shovill.contigs.fa	mmassiliense	-	Mma_argH(2?)	Mma_cya(~3)	Mma_gnd(~1)	Mma_murC(~2)	Mma_pta(~1)	Mma_purH(~3)	Mma_rpoB(~8)	mbolettii	OK
ERR369219	ERR369219	ERR369219	1832777	1815776	99.07	16904	0.92	Mycobacteroides abscessus	86.93	1578440	1568679	S	Homo sapiens	0.01	200	200	S	shovill_assembly/ERR369219.shovill.contigs.fa	46	5213789	25.2725	contig00003	96.667	30	0	109	138	231918	231829	Y	3161429	61.603	0.106303	0.893697	0.885911	2637138	shovill_assembly/ERR369219.shovill.contigs.fa	mmassiliense	4	Mma_argH(1)	Mma_cya(1)	Mma_gnd(1)	Mma_murC(2)	Mma_pta(3)	Mma_purH(2)	Mma_rpoB(3)	mmassiliense	OK
ERR369220	ERR369220	ERR369220	1797255	1781148	99.1	16007	0.89	Mycobacteroides abscessus	85.06	1515084	1513963	S	Mycobacteroides chelonae	0.02	393	393	S	shovill_assembly/ERR369220.shovill.contigs.fa	31	4831035	26.9264	contig00001	96.667	30	0	109	138	1965965	1965876	Y	3285835	64.0232	0.116925	0.883075	0.872472	2773761	shovill_assembly/ERR369220.shovill.contigs.fa	mmassiliense	4	Mma_argH(1)	Mma_cya(1)	Mma_gnd(1)	Mma_murC(2)	Mma_pta(3)	Mma_purH(2)	Mma_rpoB(3)	mmassiliense	OK
ERR369221	ERR369221	ERR369221	1809406	1793577	99.13	15715	0.87	Mycobacteroides abscessus	83	1488673	1456053	S	Mycolicibacter terrae	0.38	6736	6736	S	shovill_assembly/ERR369221.shovill.contigs.fa	64	5379206	24.2295	contig00008	99.275	138	0	1	138	18441	18854	N	3061941	59.9678	0.0842867	0.915713	0.910517	1021733	shovill_assembly/ERR369221.shovill.contigs.fa	mabscessus	9	Mab_argH(1)	Mab_cya(2)	Mab_gnd(1)	Mab_murC(2)	Mab_pta(4)	Mab_purH(4)	Mab_rpoB(1)	mabscessus	OK
ERR369222	ERR369222	ERR369222	1770037	1754035	99.1	15905	0.9	Mycobacteroides abscessus	79.67	1397452	1368991	S	Mycolicibacter terrae	0.33	5792	5792	S	shovill_assembly/ERR369222.shovill.contigs.fa	60	5212441	24.3316	contig00001	99.275	138	0	1	138	521889	522302	N	3096864	60.3456	0.083961	0.916039	0.910848	1140454	shovill_assembly/ERR369222.shovill.contigs.fa	mabscessus	9	Mab_argH(1)	Mab_cya(2)	Mab_gnd(1)	Mab_murC(2)	Mab_pta(4)	Mab_purH(4)	Mab_rpoB(1)	mabscessus	OK
ERR369223	ERR369223	ERR369223	1716724	1700270	99.04	16329	0.95	Mycobacteroides abscessus	82.47	1402242	1390811	S	Mycobacteroides saopaulense	0.11	1840	1840	S	shovill_assembly/ERR369223.shovill.contigs.fa	109	4990177	24.7267	contig00005	99.275	138	0	1	138	175596	175183	N	3160307	61.827	0.081941	0.918059	0.911742	1306345	shovill_assembly/ERR369223.shovill.contigs.fa	mabscessus	-	Mab_argH(1)	Mab_cya(~2)	Mab_gnd(3)	Mab_murC(2)	Mab_pta(~9)	Mab_purH(2)	Mab_rpoB(1)	mabscessus	OK
ERR369224	ERR369224	ERR369224	1769058	1753159	99.1	15797	0.89	Mycobacteroides abscessus	81.82	1434404	1394999	S	Mycobacteroides chelonae	0.12	2119	2118	S	shovill_assembly/ERR369224.shovill.contigs.fa	61	4969461	25.6222	contig00001	97.826	138	0	1	138	602232	601819	N	3211611	62.632	0.103264	0.896736	0.889635	2415457	shovill_assembly/ERR369224.shovill.contigs.fa	mmassiliense	-	Mma_argH(2?)	Mma_cya(~3)	Mma_gnd(~1)	Mma_murC(~2)	Mma_pta(~1)	Mma_purH(~3)	Mma_rpoB(~8)	mbolettii	OK
ERR369225	ERR369225	ERR369225	1680473	1665956	99.14	14431	0.86	Mycobacteroides abscessus	76.63	1276609	1217013	S	Mycobacteroides immunogenum	0.11	1756	1756	S	shovill_assembly/ERR369225.shovill.contigs.fa	79	4991448	24.4224	contig00007	97.826	138	0	1	138	164730	164317	N	2579841	50.2317	0.104725	0.895275	0.867034	2353163	shovill_assembly/ERR369225.shovill.contigs.fa	mmassiliense	-	Mma_argH(2?)	Mma_cya(~3)	Mma_gnd(~1)	Mma_murC(~2)	Mma_pta(~1)	Mma_purH(~3)	Mma_rpoB(~8)	mbolettii	OK
ERR369226	ERR369226	ERR369226	1721752	1704260	98.98	17366	1.01	Mycobacteroides abscessus	39.29	669544	655930	S	Bordetella bronchiseptica	4.84	82507	73650	S	shovill_assembly/ERR369226.shovill.contigs.fa	284	10364732	11.7698	contig00014	99.275	138	0	1	138	94255	94668	N	1473691	28.6787	0.0884977	0.911502	0.0919523	1369297	shovill_assembly/ERR369226.shovill.contigs.fa	mabscessus	9	Mab_argH(1)	Mab_cya(2)	Mab_gnd(1)	Mab_murC(2)	Mab_pta(4)	Mab_purH(4)	Mab_rpoB(1)	mabscessus	KRAKEN_LOW,KRAKEN_SECOND_HIGH,ASSEMBLY_HIGH,LOW_COV
ERR369227	ERR369227	ERR369227	1982798	1964228	99.06	18463	0.93	Mycobacteroides abscessus	75.31	1479222	1427845	S	Mycobacteroides immunogenum	0.14	2757	2757	S	shovill_assembly/ERR369227.shovill.contigs.fa	55	5266217	27.0072	contig00008	97.826	138	0	1	138	92280	92693	N	2985488	58.1999	0.0809002	0.9191	0.90799	2337502	shovill_assembly/ERR369227.shovill.contigs.fa	mmassiliense	-	Mma_argH(2?)	Mma_cya(~3)	Mma_gnd(~1)	Mma_murC(~2)	Mma_pta(~1)	Mma_purH(~3)	Mma_rpoB(~8)	mbolettii	OK
ERR369228	ERR369228	ERR369228	1954996	1937000	99.08	17882	0.91	Mycobacteroides abscessus	76.72	1486003	1435598	S	Mycobacteroides immunogenum	0.13	2557	2557	S	shovill_assembly/ERR369228.shovill.contigs.fa	53	5265770	27.1587	contig00009	97.826	138	0	1	138	166480	166067	N	3062542	59.6835	0.081122	0.918878	0.909649	2564797	shovill_assembly/ERR369228.shovill.contigs.fa	mmassiliense	-	Mma_argH(2?)	Mma_cya(~3)	Mma_gnd(~1)	Mma_murC(~2)	Mma_pta(~1)	Mma_purH(~3)	Mma_rpoB(~8)	mbolettii	OK
ERR369229	ERR369229	ERR369229	1940855	1923426	99.1	17314	0.89	Mycobacteroides abscessus	82.7	1590620	1569624	S	Mycobacteroides immunogenum	0.19	3665	3665	S	shovill_assembly/ERR369229.shovill.contigs.fa	106	5277184	26.851	contig00009	99.275	138	0	1	138	138563	138150	N	3378006	66.141	0.0760706	0.923929	0.918707	1274339	shovill_assembly/ERR369229.shovill.contigs.fa	mabscessus	-	Mab_argH(1)	Mab_cya(2)	Mab_gnd(3)	Mab_murC(2)	Mab_pta(~2)	Mab_purH(7)	Mab_rpoB(1)	mabscessus	OK
ERR369230	ERR369230	ERR369230	1770972	1754576	99.07	16284	0.92	Mycobacteroides abscessus	82.81	1453015	1432703	S	Mycobacteroides immunogenum	0.19	3373	3373	S	shovill_assembly/ERR369230.shovill.contigs.fa	100	5259560	24.3692	contig00001	99.275	138	0	1	138	92279	92692	N	3039599	59.5145	0.0818701	0.91813	0.912682	1089111	shovill_assembly/ERR369230.shovill.contigs.fa	mabscessus	-	Mab_argH(1)	Mab_cya(2)	Mab_gnd(3)	Mab_murC(2)	Mab_pta(2)	Mab_purH(7)	Mab_rpoB(1)	mabscessus	OK
ERR369231	ERR369231	ERR369231	1677509	1661041	99.02	16358	0.98	Mycobacteroides abscessus	82.5	1370286	1359228	S	Mycobacteroides saopaulense	0.11	1845	1845	S	shovill_assembly/ERR369231.shovill.contigs.fa	118	4991690	23.9662	contig00005	99.275	138	0	1	138	175596	175183	N	3087493	60.403	0.0828302	0.91717	0.911474	1293522	shovill_assembly/ERR369231.shovill.contigs.fa	mabscessus	-	Mab_argH(1)	Mab_cya(~2)	Mab_gnd(3)	Mab_murC(2)	Mab_pta(~9)	Mab_purH(2)	Mab_rpoB(1)	mabscessus	OK
ERR369232	ERR369232	ERR369232	1775019	1758484	99.07	16433	0.92	Mycobacteroides abscessus	82.93	1458381	1437887	S	Mycobacteroides immunogenum	0.19	3416	3416	S	shovill_assembly/ERR369232.shovill.contigs.fa	111	5278489	24.3549	contig00013	99.275	138	0	1	138	94431	94844	N	3089434	60.5032	0.0772216	0.922778	0.918122	1037672	shovill_assembly/ERR369232.shovill.contigs.fa	mabscessus	-	Mab_argH(1)	Mab_cya(2)	Mab_gnd(3)	Mab_murC(2)	Mab_pta(~2)	Mab_purH(7)	Mab_rpoB(1)	mabscessus	OK
ERR369233	ERR369233	ERR369233	1599722	1584369	99.04	15263	0.95	Mycobacteroides abscessus	81.2	1286442	1261563	S	Mycobacteroides immunogenum	0.16	2538	2538	S	shovill_assembly/ERR369233.shovill.contigs.fa	64	5157372	22.2933	contig00008	99.275	138	0	1	138	189452	189039	N	2890460	56.5719	0.0722857	0.927714	0.918933	1118120	shovill_assembly/ERR369233.shovill.contigs.fa	mabscessus	-	Mab_argH(~5)	Mab_cya(4)	Mab_gnd(3)	Mab_murC(2)	Mab_pta(1)	Mab_purH(7)	Mab_rpoB(~1)	mabscessus	OK
ERR369234	ERR369234	ERR369234	1605658	1590525	99.06	15018	0.93	Mycobacteroides abscessus	81.86	1302013	1266122	S	Mycobacteroides chelonae	0.12	1945	1945	S	shovill_assembly/ERR369234.shovill.contigs.fa	52	4968713	23.0492	contig00001	97.826	138	0	1	138	918707	918294	N	2915521	56.8517	0.103069	0.896931	0.887556	2159695	shovill_assembly/ERR369234.shovill.contigs.fa	mmassiliense	-	Mma_argH(2?)	Mma_cya(~3)	Mma_gnd(~1)	Mma_murC(~2)	Mma_pta(~1)	Mma_purH(~3)	Mma_rpoB(~8)	mbolettii	OK
ERR369235	ERR369235	ERR369235	1900138	1882534	99.07	17487	0.92	Mycobacteroides abscessus	81.11	1527002	1497979	S	Mycobacteroides immunogenum	0.16	2964	2964	S	shovill_assembly/ERR369235.shovill.contigs.fa	47	5156774	26.2515	contig00001	99.275	138	0	1	138	92281	92694	N	3435218	67.2419	0.0715817	0.928418	0.923792	1281684	shovill_assembly/ERR369235.shovill.contigs.fa	mabscessus	-	Mab_argH(~5)	Mab_cya(4)	Mab_gnd(3)	Mab_murC(2)	Mab_pta(1)	Mab_purH(7)	Mab_rpoB(~1)	mabscessus	OK
ERR369236	ERR369236	ERR369236	1787317	1771216	99.1	16002	0.89	Mycobacteroides abscessus	85.16	1508425	1507318	S	Mycobacteroides chelonae	0.02	357	357	S	shovill_assembly/ERR369236.shovill.contigs.fa	26	4830989	26.7549	contig00001	96.667	30	0	109	138	1966475	1966386	Y	3266465	63.6404	0.118449	0.881551	0.87269	2810309	shovill_assembly/ERR369236.shovill.contigs.fa	mmassiliense	4	Mma_argH(1)	Mma_cya(1)	Mma_gnd(1)	Mma_murC(2)	Mma_pta(3)	Mma_purH(2)	Mma_rpoB(3)	mmassiliense	OK
ERR369237	ERR369237	ERR369237	1846336	1829331	99.08	16875	0.92	Mycobacteroides abscessus	82.69	1512652	1494591	S	Mycobacteroides immunogenum	0.17	3072	3072	S	shovill_assembly/ERR369237.shovill.contigs.fa	26	5027371	26.1857	contig00001	96.667	30	0	109	138	924843	924754	Y	3287019	64.0292	0.108132	0.891868	0.88179	2774807	shovill_assembly/ERR369237.shovill.contigs.fa	mmassiliense	-	Mma_argH(1)	Mma_cya(1)	Mma_gnd(1)	Mma_murC(1)	Mma_pta(1)	Mma_purH(~3)	Mma_rpoB(8)	mmassiliense	OK
ERR369238	ERR369238	ERR369238	1584633	1569768	99.06	14771	0.93	Mycobacteroides abscessus	85.15	1336671	1335688	S	Mycobacteroides chelonae	0.02	299	299	S	shovill_assembly/ERR369238.shovill.contigs.fa	29	4856949	23.377	contig00001	96.667	30	0	109	138	72272	72361	Y	2901691	56.5345	0.111761	0.888239	0.874899	2402392	shovill_assembly/ERR369238.shovill.contigs.fa	mmassiliense	4	Mma_argH(1)	Mma_cya(1)	Mma_gnd(1)	Mma_murC(2)	Mma_pta(3)	Mma_purH(2)	Mma_rpoB(3)	mmassiliense	OK
ERR369239	ERR369239	ERR369239	1632214	1614445	98.91	17679	1.08	Mycobacteroides abscessus	79.62	1285368	1259643	S	Mycolicibacter terrae	0.34	5489	5489	S	shovill_assembly/ERR369239.shovill.contigs.fa	77	5212656	22.6454	contig00001	99.275	138	0	1	138	659796	660209	N	2857058	55.6828	0.0826406	0.917359	0.906168	1177216	shovill_assembly/ERR369239.shovill.contigs.fa	mabscessus	9	Mab_argH(1)	Mab_cya(2)	Mab_gnd(1)	Mab_murC(2)	Mab_pta(4)	Mab_purH(4)	Mab_rpoB(1)	mabscessus	OK
ERR369240	ERR369240	ERR369240	1633538	1618386	99.07	15048	0.92	Mycobacteroides abscessus	81.82	1324141	1287871	S	Mycobacteroides chelonae	0.12	2007	2007	S	shovill_assembly/ERR369240.shovill.contigs.fa	60	4968890	23.7494	contig00016	97.826	138	0	1	138	2715	2302	N	2963069	57.7887	0.103147	0.896853	0.887785	2192706	shovill_assembly/ERR369240.shovill.contigs.fa	mmassiliense	-	Mma_argH(2?)	Mma_cya(~3)	Mma_gnd(~1)	Mma_murC(~2)	Mma_pta(~1)	Mma_purH(~3)	Mma_rpoB(~8)	mbolettii	OK
ERR369241	ERR369241	ERR369241	1719962	1704678	99.11	15174	0.88	Mycobacteroides abscessus	82.68	1409427	1393047	S	Mycobacteroides immunogenum	0.16	2725	2725	S	shovill_assembly/ERR369241.shovill.contigs.fa	39	5025385	24.3953	contig00001	96.667	30	0	109	138	1028631	1028542	Y	3064251	59.7024	0.110265	0.889735	0.880686	2574195	shovill_assembly/ERR369241.shovill.contigs.fa	mmassiliense	-	Mma_argH(1)	Mma_cya(1)	Mma_gnd(1)	Mma_murC(1)	Mma_pta(1)	Mma_purH(~3)	Mma_rpoB(8)	mmassiliense	OK
ERR369242	ERR369242	ERR369242	1704663	1687811	99.01	16755	0.98	Mycobacteroides abscessus	82.15	1386577	1351073	S	Mycobacterium sp. MS1601	0.43	7326	7326	S	shovill_assembly/ERR369242.shovill.contigs.fa	180	5408209	22.5021	contig00005	99.275	138	0	1	138	94314	94727	N	2805244	54.6799	0.0699465	0.930053	0.917058	1360606	shovill_assembly/ERR369242.shovill.contigs.fa	mabscessus	24	Mab_argH(1)	Mab_cya(4)	Mab_gnd(3)	Mab_murC(2)	Mab_pta(2)	Mab_purH(4)	Mab_rpoB(1)	mabscessus	OK
ERR369243	ERR369243	ERR369243	2157617	2137924	99.09	19571	0.91	Mycobacteroides abscessus	85.27	1823043	1821691	S	Mycobacteroides chelonae	0.02	438	438	S	shovill_assembly/ERR369243.shovill.contigs.fa	18	4908562	31.5373	contig00001	96.667	30	0	109	138	669381	669470	Y	3931576	76.6081	0.109709	0.890291	0.883831	3294298	shovill_assembly/ERR369243.shovill.contigs.fa	mmassiliense	4	Mma_argH(1)	Mma_cya(1)	Mma_gnd(1)	Mma_murC(2)	Mma_pta(3)	Mma_purH(2)	Mma_rpoB(3)	mmassiliense	OK
ERR369244	ERR369244	ERR369244	1844061	1827240	99.09	16717	0.91	Mycobacteroides abscessus	80.89	1478012	1408299	S	Mycobacteroides chelonae	0.09	1571	1571	S	shovill_assembly/ERR369244.shovill.contigs.fa	63	4990669	26.3586	contig00007	97.826	138	0	1	138	164730	164317	N	3144063	61.2369	0.104631	0.895369	0.885202	2726518	shovill_assembly/ERR369244.shovill.contigs.fa	mmassiliense	-	Mma_argH(2?)	Mma_cya(~3)	Mma_gnd(~1)	Mma_murC(~2)	Mma_pta(~1)	Mma_purH(~3)	Mma_rpoB(~8)	mbolettii	OK
ERR369245	ERR369245	ERR369245	1946632	1929321	99.11	17196	0.88	Mycobacteroides abscessus	81.55	1573450	1543765	S	Mycobacteroides immunogenum	0.16	3054	3054	S	shovill_assembly/ERR369245.shovill.contigs.fa	54	5156963	27.061	contig00002	99.275	138	0	1	138	659133	658720	N	3532013	69.145	0.0724736	0.927526	0.923655	1296422	shovill_assembly/ERR369245.shovill.contigs.fa	mabscessus	-	Mab_argH(~5)	Mab_cya(4)	Mab_gnd(3)	Mab_murC(2)	Mab_pta(1)	Mab_purH(7)	Mab_rpoB(~1)	mabscessus	OK
ERR369246	ERR369246	ERR369246	1701703	1685207	99.03	16390	0.96	Mycobacteroides abscessus	82.7	1393672	1376463	S	Mycobacteroides immunogenum	0.17	2850	2850	S	shovill_assembly/ERR369246.shovill.contigs.fa	36	5027324	24.0113	contig00002	96.667	30	0	109	138	72233	72322	Y	3025648	58.9294	0.110897	0.889103	0.880423	2587606	shovill_assembly/ERR369246.shovill.contigs.fa	mmassiliense	-	Mma_argH(1)	Mma_cya(1)	Mma_gnd(1)	Mma_murC(1)	Mma_pta(1)	Mma_purH(~3)	Mma_rpoB(8)	mmassiliense	OK
ERR369247	ERR369247	ERR369247	1617034	1601064	99.01	15873	0.98	Mycobacteroides abscessus	81.82	1309914	1294802	S	Mycobacteroides immunogenum	0.32	5184	5184	S	shovill_assembly/ERR369247.shovill.contigs.fa	29	5069394	22.7336	contig00005	96.667	30	0	109	138	288119	288030	Y	2818579	54.8823	0.116128	0.883872	0.871256	2514088	shovill_assembly/ERR369247.shovill.contigs.fa	mmassiliense	-	Mma_argH(1)	Mma_cya(1)	Mma_gnd(1)	Mma_murC(1)	Mma_pta(1)	Mma_purH(~3)	Mma_rpoB(7)	mmassiliense	OK
ERR369248	ERR369248	ERR369248	1720837	1704959	99.08	15776	0.92	Mycobacteroides abscessus	80.86	1378649	1351154	S	Mycolicibacter terrae	0.33	5709	5709	S	shovill_assembly/ERR369248.shovill.contigs.fa	73	5187230	23.7396	contig00001	99.275	138	0	1	138	248006	248419	N	3041403	59.579	0.0842284	0.915772	0.910217	869501	shovill_assembly/ERR369248.shovill.contigs.fa	mabscessus	9	Mab_argH(1)	Mab_cya(2)	Mab_gnd(1)	Mab_murC(2)	Mab_pta(4)	Mab_purH(4)	Mab_rpoB(1)	mabscessus	OK
ERR369249	ERR369249	ERR369249	1586072	1571973	99.11	13992	0.88	Mycobacteroides abscessus	86.86	1365361	1356785	S	Homo sapiens	0.01	192	192	S	shovill_assembly/ERR369249.shovill.contigs.fa	82	5217385	21.824	contig00014	96.667	30	0	109	138	12356	12267	Y	2738320	53.3629	0.105903	0.894097	0.879333	2253713	shovill_assembly/ERR369249.shovill.contigs.fa	mmassiliense	4	Mma_argH(1)	Mma_cya(1)	Mma_gnd(1)	Mma_murC(2)	Mma_pta(3)	Mma_purH(2)	Mma_rpoB(3)	mmassiliense	OK
ERR369250	ERR369250	ERR369250	1561689	1546634	99.04	14960	0.96	Mycobacteroides abscessus	82.93	1282690	1264529	S	Mycobacteroides immunogenum	0.17	2633	2633	S	shovill_assembly/ERR369250.shovill.contigs.fa	113	5260663	21.0913	contig00003	99.275	138	0	1	138	94431	94844	N	2718153	53.22	0.0822413	0.917759	0.903928	848982	shovill_assembly/ERR369250.shovill.contigs.fa	mabscessus	-	Mab_argH(1)	Mab_cya(2)	Mab_gnd(3)	Mab_murC(2)	Mab_pta(2)	Mab_purH(7)	Mab_rpoB(1)	mabscessus	OK
ERR369251	ERR369251	ERR369251	2159954	2140313	99.09	19498	0.9	Mycobacteroides abscessus	82.8	1772265	1746303	S	Mycobacteroides immunogenum	0.17	3626	3626	S	shovill_assembly/ERR369251.shovill.contigs.fa	84	5257936	29.2726	contig00001	99.275	138	0	1	138	909314	908901	N	3738632	73.2199	0.0813531	0.918647	0.914657	1191886	shovill_assembly/ERR369251.shovill.contigs.fa	mabscessus	-	Mab_argH(1)	Mab_cya(2)	Mab_gnd(3)	Mab_murC(2)	Mab_pta(2)	Mab_purH(7)	Mab_rpoB(1)	mabscessus	OK
ERR369252	ERR369252	ERR369252	1815775	1764050	97.15	51287	2.82	Mycobacteroides abscessus	82.65	1458001	1436890	S	Mycobacteroides immunogenum	0.17	2924	2924	S	shovill_assembly/ERR369252.shovill.contigs.fa	84	5258180	24.1564	contig00001	99.275	138	0	1	138	666161	665748	N	3116513	60.565	0.0819453	0.918055	0.912548	1064499	shovill_assembly/ERR369252.shovill.contigs.fa	mabscessus	-	Mab_argH(1)	Mab_cya(2)	Mab_gnd(3)	Mab_murC(2)	Mab_pta(2)	Mab_purH(7)	Mab_rpoB(1)	mabscessus	OK
ERR369253	ERR369253	ERR369253	1987056	1969377	99.11	17564	0.88	Mycobacteroides abscessus	83.46	1643737	1620753	S	Mycobacteroides immunogenum	0.16	3089	3089	S	shovill_assembly/ERR369253.shovill.contigs.fa	91	5275433	26.9808	contig00001	99.275	138	0	1	138	92832	93245	N	3492117	68.405	0.0768806	0.923119	0.919464	1042859	shovill_assembly/ERR369253.shovill.contigs.fa	mabscessus	-	Mab_argH(1)	Mab_cya(2)	Mab_gnd(3)	Mab_murC(2)	Mab_pta(~2)	Mab_purH(7)	Mab_rpoB(1)	mabscessus	OK
ERR369254	ERR369254	ERR369254	1832409	1815376	99.07	16915	0.92	Mycobacteroides abscessus	80.8	1466849	1437480	S	Mycolicibacter terrae	0.34	6188	6188	S	shovill_assembly/ERR369254.shovill.contigs.fa	63	5211921	25.1382	contig00003	99.275	138	0	1	138	367004	366591	N	3234001	63.332	0.0822516	0.917748	0.911455	965333	shovill_assembly/ERR369254.shovill.contigs.fa	mabscessus	9	Mab_argH(1)	Mab_cya(2)	Mab_gnd(1)	Mab_murC(2)	Mab_pta(4)	Mab_purH(4)	Mab_rpoB(1)	mabscessus	OK
ERR369255	ERR369255	ERR369255	1780632	1762530	98.98	17976	1.01	Mycobacteroides abscessus	81.33	1433444	1406351	S	Mycobacteroides immunogenum	0.16	2749	2749	S	shovill_assembly/ERR369255.shovill.contigs.fa	59	5157274	24.6789	contig00007	99.275	138	0	1	138	92281	92694	N	3216725	62.9535	0.071029	0.928971	0.923084	1229834	shovill_assembly/ERR369255.shovill.contigs.fa	mabscessus	-	Mab_argH(~5)	Mab_cya(4)	Mab_gnd(3)	Mab_murC(2)	Mab_pta(1)	Mab_purH(7)	Mab_rpoB(~1)	mabscessus	OK
ERR369256	ERR369256	ERR369256	1536258	1521753	99.06	14371	0.93	Mycobacteroides abscessus	86.9	1322453	1314235	S	Homo sapiens	0.01	190	190	S	shovill_assembly/ERR369256.shovill.contigs.fa	40	5214094	20.986	contig00003	96.667	30	0	109	138	213538	213449	Y	2649798	51.6104	0.107054	0.892946	0.87453	2176827	shovill_assembly/ERR369256.shovill.contigs.fa	mmassiliense	4	Mma_argH(1)	Mma_cya(1)	Mma_gnd(1)	Mma_murC(2)	Mma_pta(3)	Mma_purH(2)	Mma_rpoB(3)	mmassiliense	OK
ERR369257	ERR369257	ERR369257	1589579	1573475	98.99	15954	1	Mycobacteroides abscessus	86.87	1366833	1358389	S	Homo sapiens	0.01	114	114	S	shovill_assembly/ERR369257.shovill.contigs.fa	31	5213886	21.4956	contig00002	96.667	30	0	109	138	663821	663732	Y	2741807	53.3987	0.10729	0.89271	0.879655	2219377	shovill_assembly/ERR369257.shovill.contigs.fa	mmassiliense	4	Mma_argH(1)	Mma_cya(1)	Mma_gnd(1)	Mma_murC(2)	Mma_pta(3)	Mma_purH(2)	Mma_rpoB(3)	mmassiliense	OK
ERR369258	ERR369258	ERR369258	1837798	1818581	98.95	19046	1.03	Mycobacteroides abscessus	82.82	1506128	1484850	S	Mycobacteroides immunogenum	0.17	3132	3132	S	shovill_assembly/ERR369258.shovill.contigs.fa	93	5260391	24.7212	contig00001	99.275	138	0	1	138	666161	665748	N	3198623	62.5958	0.0799134	0.920087	0.913396	996311	shovill_assembly/ERR369258.shovill.contigs.fa	mabscessus	-	Mab_argH(1)	Mab_cya(2)	Mab_gnd(3)	Mab_murC(2)	Mab_pta(2)	Mab_purH(7)	Mab_rpoB(1)	mabscessus	OK
ERR369259	ERR369259	ERR369259	1812724	1794247	98.98	18309	1.01	Mycobacteroides abscessus	85.01	1525263	1524240	S	Staphylococcus capitis	0.12	2174	2092	S	shovill_assembly/ERR369259.shovill.contigs.fa	32	4857235	26.2915	contig00001	96.667	30	0	109	138	72408	72497	Y	3324309	64.7345	0.110783	0.889217	0.879137	2724201	shovill_assembly/ERR369259.shovill.contigs.fa	mmassiliense	4	Mma_argH(1)	Mma_cya(1)	Mma_gnd(1)	Mma_murC(2)	Mma_pta(3)	Mma_purH(2)	Mma_rpoB(3)	mmassiliense	OK
ERR369260	ERR369260	ERR369260	1900977	1882160	99.01	18668	0.98	Mycobacteroides abscessus	85.08	1601421	1600229	S	Mycobacteroides chelonae	0.02	395	395	S	shovill_assembly/ERR369260.shovill.contigs.fa	26	4821466	27.9391	contig00001	96.667	30	0	109	138	669404	669493	Y	3474209	67.6487	0.112908	0.887092	0.872296	2914798	shovill_assembly/ERR369260.shovill.contigs.fa	mmassiliense	4	Mma_argH(1)	Mma_cya(1)	Mma_gnd(1)	Mma_murC(2)	Mma_pta(3)	Mma_purH(2)	Mma_rpoB(3)	mmassiliense	OK
ERR369261	ERR369261	ERR369261	1878239	1857685	98.91	20361	1.08	Mycobacterium sp. VKM Ac-1817D	1.5	27816	27816	S	Mycolicibacterium fortuitum	1.06	19655	19655	S	shovill_assembly/ERR369261.shovill.contigs.fa	119	6867764	19.1302	contig00005	32.911	79	2	1	70	218138	217902	Y	268355	3.4367	0.826793	0.173207	0.036041	9339383	shovill_assembly/ERR369261.shovill.contigs.fa	mmassiliense	-	Mma_argH(-)	Mma_cya(-)	Mma_gnd(-)	Mma_murC(-)	Mma_pta(-)	Mma_purH(-)	Mma_rpoB(-)	mbolettii	CONTAMINATED,KRAKEN_LOW,ASSEMBLY_HIGH,LOW_COV
ERR369262	ERR369262	ERR369262	1864378	1847902	99.12	16337	0.88	Mycobacteroides abscessus	85.25	1575269	1574131	S	Homo sapiens	0.02	425	425	S	shovill_assembly/ERR369262.shovill.contigs.fa	28	4908173	27.3199	contig00001	96.667	30	0	109	138	2043558	2043469	Y	3396696	66.1641	0.11048	0.88952	0.882751	2835992	shovill_assembly/ERR369262.shovill.contigs.fa	mmassiliense	4	Mma_argH(1)	Mma_cya(1)	Mma_gnd(1)	Mma_murC(2)	Mma_pta(3)	Mma_purH(2)	Mma_rpoB(3)	mmassiliense	OK
ERR369263	ERR369263	ERR369263	1846593	1829223	99.06	17219	0.93	Mycobacteroides abscessus	80.73	1476673	1447639	S	Mycolicibacter terrae	0.34	6174	6174	S	shovill_assembly/ERR369263.shovill.contigs.fa	66	5241752	25.2246	contig00002	99.275	138	0	1	138	367004	366591	N	3231078	63.0136	0.0849535	0.915046	0.911246	1092229	shovill_assembly/ERR369263.shovill.contigs.fa	mabscessus	9	Mab_argH(1)	Mab_cya(2)	Mab_gnd(1)	Mab_murC(2)	Mab_pta(4)	Mab_purH(4)	Mab_rpoB(1)	mabscessus	OK
ERR369264	ERR369264	ERR369264	1843095	1825398	99.04	17542	0.95	Mycobacteroides abscessus	81.77	1492544	1463934	S	Mycobacteroides immunogenum	0.16	2993	2993	S	shovill_assembly/ERR369264.shovill.contigs.fa	54	5056821	25.8817	contig00003	99.275	138	0	1	138	624172	623759	N	3354881	65.6373	0.0850192	0.914981	0.910349	1208605	shovill_assembly/ERR369264.shovill.contigs.fa	mabscessus	-	Mab_argH(~5)	Mab_cya(4)	Mab_gnd(3)	Mab_murC(2)	Mab_pta(1)	Mab_purH(7)	Mab_rpoB(~1)	mabscessus	OK
ERR369265	ERR369265	ERR369265	1680698	1664252	99.02	16293	0.97	Mycobacteroides abscessus	81.37	1354252	1307650	S	Mycobacterium sp. QIA-37	0.06	965	965	S	shovill_assembly/ERR369265.shovill.contigs.fa	58	5021178	23.8136	contig00007	98.551	138	0	1	138	171987	171574	N	2971952	57.9349	0.10817	0.89183	0.877639	2159338	shovill_assembly/ERR369265.shovill.contigs.fa	mmassiliense	-	Mma_argH(2?)	Mma_cya(~3)	Mma_gnd(~1)	Mma_murC(~2)	Mma_pta(~1)	Mma_purH(~3)	Mma_rpoB(~8)	mbolettii	OK
ERR369266	ERR369266	ERR369266	1869826	1851870	99.04	17808	0.95	Mycobacteroides immunogenum	56.69	1049764	1049764	S	Mycobacteroides abscessus	2.32	42932	41042	S	shovill_assembly/ERR369266.shovill.contigs.fa	37	5415879	24.4878	contig00001	28.723	94	3	1	82	344579	344298	Y	2054742	34.9869	0.273925	0.726075	0.515722	27448169	shovill_assembly/ERR369266.shovill.contigs.fa	mmassiliense	-	Mma_argH(-)	Mma_cya(-)	Mma_gnd(-)	Mma_murC(-)	Mma_pta(-)	Mma_purH(-)	Mma_rpoB(~7)	mbolettii	IMMUNOGENUM,KRAKEN_LOW,KRAKEN_SECOND_HIGH,LOW_COV
ERR369267	ERR369267	ERR369267	1854102	1835369	98.99	18573	1	Mycobacteroides abscessus	82.43	1512836	1499158	S	Mycobacteroides saopaulense	0.12	2160	2160	S	shovill_assembly/ERR369267.shovill.contigs.fa	88	5049895	26.0792	contig00005	99.275	138	0	1	138	41885	42298	N	3404249	66.6116	0.0759935	0.924007	0.920107	1192136	shovill_assembly/ERR369267.shovill.contigs.fa	mabscessus	-	Mab_argH(1)	Mab_cya(~2)	Mab_gnd(3)	Mab_murC(2)	Mab_pta(4)	Mab_purH(4)	Mab_rpoB(1)	mabscessus	OK
ERR369268	ERR369268	ERR369268	1742537	1725910	99.05	16496	0.95	Mycobacteroides abscessus	81.84	1412424	1373806	S	Mycobacteroides chelonae	0.13	2173	2173	S	shovill_assembly/ERR369268.shovill.contigs.fa	49	4969386	24.7591	contig00012	97.826	138	0	1	138	92220	92633	N	3161995	61.637	0.100958	0.899042	0.889437	2304148	shovill_assembly/ERR369268.shovill.contigs.fa	mmassiliense	-	Mma_argH(2?)	Mma_cya(~3)	Mma_gnd(~1)	Mma_murC(~2)	Mma_pta(~1)	Mma_purH(~3)	Mma_rpoB(~8)	mbolettii	OK
ERR369269	ERR369269	ERR369269	1791095	1773484	99.02	17486	0.98	Mycobacteroides abscessus	80.92	1435057	1406749	S	Mycolicibacter terrae	0.35	6126	6126	S	shovill_assembly/ERR369269.shovill.contigs.fa	51	5185916	24.7274	contig00003	99.275	138	0	1	138	367004	366591	N	3168062	62.0368	0.0846985	0.915301	0.911183	928855	shovill_assembly/ERR369269.shovill.contigs.fa	mabscessus	9	Mab_argH(1)	Mab_cya(2)	Mab_gnd(1)	Mab_murC(2)	Mab_pta(4)	Mab_purH(4)	Mab_rpoB(1)	mabscessus	OK
ERR369270	ERR369270	ERR369270	1767749	1750191	99.01	17412	0.99	Mycobacteroides abscessus	80.33	1405856	1377862	S	Mycolicibacterium gilvum	0.53	9284	556	S	shovill_assembly/ERR369270.shovill.contigs.fa	95	5222117	23.9956	contig00003	99.275	138	0	1	138	277006	276593	N	3066906	60.0057	0.0836392	0.916361	0.911071	1051292	shovill_assembly/ERR369270.shovill.contigs.fa	mabscessus	9	Mab_argH(1)	Mab_cya(2)	Mab_gnd(1)	Mab_murC(2)	Mab_pta(4)	Mab_purH(4)	Mab_rpoB(1)	mabscessus	OK
ERR369271	ERR369271	ERR369271	1773721	1755735	98.99	17820	1.01	Mycobacteroides abscessus	85.13	1494698	1493638	S	Mycobacteroides chelonae	0.02	375	375	S	shovill_assembly/ERR369271.shovill.contigs.fa	29	4831246	25.8376	contig00001	96.667	30	0	109	138	72272	72361	Y	3240794	63.1072	0.118048	0.881952	0.872439	2700524	shovill_assembly/ERR369271.shovill.contigs.fa	mmassiliense	4	Mma_argH(1)	Mma_cya(1)	Mma_gnd(1)	Mma_murC(2)	Mma_pta(3)	Mma_purH(2)	Mma_rpoB(3)	mmassiliense	OK
ERR369272	ERR369272	ERR369272	1666186	1650380	99.05	15660	0.94	Mycobacteroides abscessus	82.38	1359510	1347230	S	Mycobacteroides saopaulense	0.12	2009	2009	S	shovill_assembly/ERR369272.shovill.contigs.fa	84	5074224	23.2695	contig00004	99.275	138	0	1	138	41885	42298	N	3060625	59.8875	0.0760197	0.92398	0.918605	1036627	shovill_assembly/ERR369272.shovill.contigs.fa	mabscessus	-	Mab_argH(1)	Mab_cya(~2)	Mab_gnd(3)	Mab_murC(2)	Mab_pta(4)	Mab_purH(4)	Mab_rpoB(1)	mabscessus	OK
ERR369273	ERR369273	ERR369273	1598286	1581843	98.97	16307	1.02	Mycobacteroides abscessus	82.41	1303628	1292284	S	Mycobacteroides saopaulense	0.11	1770	1770	S	shovill_assembly/ERR369273.shovill.contigs.fa	106	5053503	22.5165	contig00004	99.275	138	0	1	138	294575	294162	N	2932071	57.3829	0.0710392	0.928961	0.915511	1052253	shovill_assembly/ERR369273.shovill.contigs.fa	mabscessus	-	Mab_argH(1)	Mab_cya(~2)	Mab_gnd(3)	Mab_murC(2)	Mab_pta(4)	Mab_purH(4)	Mab_rpoB(1)	mabscessus	OK
ERR369274	ERR369274	ERR369274	1776522	1758394	98.98	17968	1.01	Mycobacteroides abscessus	85.27	1499331	1498298	S	Mycobacteroides chelonae	0.02	366	365	S	shovill_assembly/ERR369274.shovill.contigs.fa	22	4908500	25.4972	contig00001	96.667	30	0	109	138	669378	669467	Y	3233398	62.9578	0.109705	0.890295	0.882251	2709363	shovill_assembly/ERR369274.shovill.contigs.fa	mmassiliense	4	Mma_argH(1)	Mma_cya(1)	Mma_gnd(1)	Mma_murC(2)	Mma_pta(3)	Mma_purH(2)	Mma_rpoB(3)	mmassiliense	OK
ERR369275	ERR369275	ERR369275	1708260	1692028	99.05	16088	0.94	Mycobacteroides abscessus	85.25	1442499	1441490	S	Mycobacteroides chelonae	0.02	339	339	S	shovill_assembly/ERR369275.shovill.contigs.fa	21	4908659	24.7245	contig00001	96.667	30	0	109	138	669366	669455	Y	3112200	60.6183	0.109525	0.890475	0.881202	2582303	shovill_assembly/ERR369275.shovill.contigs.fa	mmassiliense	4	Mma_argH(1)	Mma_cya(1)	Mma_gnd(1)	Mma_murC(2)	Mma_pta(3)	Mma_purH(2)	Mma_rpoB(3)	mmassiliense	OK
ERR369276	ERR369276	ERR369276	1714035	1697572	99.04	16317	0.95	Mycobacteroides abscessus	85.27	1447532	1446487	S	Mycobacteroides chelonae	0.02	340	340	S	shovill_assembly/ERR369276.shovill.contigs.fa	30	4908118	24.8082	contig00006	96.667	30	0	109	138	231918	231829	Y	3121724	60.8008	0.109645	0.890355	0.881397	2572475	shovill_assembly/ERR369276.shovill.contigs.fa	mmassiliense	4	Mma_argH(1)	Mma_cya(1)	Mma_gnd(1)	Mma_murC(2)	Mma_pta(3)	Mma_purH(2)	Mma_rpoB(3)	mmassiliense	OK
ERR369277	ERR369277	ERR369277	1745360	1728424	99.03	16802	0.96	Mycobacteroides abscessus	80.91	1398470	1376768	S	Mycobacteroides chelonae	0.25	4298	4298	S	shovill_assembly/ERR369277.shovill.contigs.fa	39	5131950	24.2752	contig00007	98.551	138	0	1	138	165815	165402	N	3149515	61.7115	0.0815169	0.918483	0.914539	758376	shovill_assembly/ERR369277.shovill.contigs.fa	mabscessus	-	Mab_argH(1)	Mab_cya(1)	Mab_gnd(~1)	Mab_murC(2)	Mab_pta(~2)	Mab_purH(2)	Mab_rpoB(~1)	mabscessus	OK
ERR369278	ERR369278	ERR369278	1785815	1768840	99.05	16831	0.95	Mycobacteroides abscessus	85.23	1507547	1506424	S	Mycobacteroides chelonae	0.02	334	333	S	shovill_assembly/ERR369278.shovill.contigs.fa	28	4908311	25.9794	contig00001	96.667	30	0	109	138	72408	72497	Y	3262975	63.563	0.106466	0.893534	0.88221	2677496	shovill_assembly/ERR369278.shovill.contigs.fa	mmassiliense	4	Mma_argH(1)	Mma_cya(1)	Mma_gnd(1)	Mma_murC(2)	Mma_pta(3)	Mma_purH(2)	Mma_rpoB(3)	mmassiliense	OK
ERR369279	ERR369279	ERR369279	1767276	1750616	99.06	16532	0.94	Mycobacteroides abscessus	80.35	1406631	1374381	S	Mycolicibacter terrae	0.32	5584	5584	S	shovill_assembly/ERR369279.shovill.contigs.fa	57	5377443	23.5576	contig00001	99.275	138	0	1	138	521890	522303	N	2979547	58.1084	0.0877047	0.912295	0.906067	1081552	shovill_assembly/ERR369279.shovill.contigs.fa	mabscessus	9	Mab_argH(1)	Mab_cya(2)	Mab_gnd(1)	Mab_murC(2)	Mab_pta(4)	Mab_purH(4)	Mab_rpoB(1)	mabscessus	OK
ERR369280	ERR369280	ERR369280	1732550	1716344	99.06	16072	0.93	Mycobacteroides abscessus	84.52	1450633	1447810	S	Mycobacteroides chelonae	0.7	12035	12014	S	shovill_assembly/ERR369280.shovill.contigs.fa	36	4985967	25.4065	contig00006	99.275	138	0	1	138	241134	240721	N	3238962	63.4657	0.0809477	0.919052	0.914241	722579	shovill_assembly/ERR369280.shovill.contigs.fa	mabscessus	-	Mab_argH(~1)	Mab_cya(~3)	Mab_gnd(1)	Mab_murC(~2)	Mab_pta(2)	Mab_purH(~7)	Mab_rpoB(~1)	mabscessus	OK
ERR369281	ERR369281	ERR369281	1801946	1783441	98.97	18358	1.02	Mycobacteroides abscessus	82.94	1479165	1457901	S	Mycobacteroides immunogenum	0.17	3074	3074	S	shovill_assembly/ERR369281.shovill.contigs.fa	139	5281913	24.2142	contig00001	99.275	138	0	1	138	94314	94727	N	3134501	61.3489	0.0770254	0.922975	0.918062	1018560	shovill_assembly/ERR369281.shovill.contigs.fa	mabscessus	-	Mab_argH(1)	Mab_cya(2)	Mab_gnd(3)	Mab_murC(2)	Mab_pta(~2)	Mab_purH(7)	Mab_rpoB(1)	mabscessus	OK
ERR369282	ERR369282	ERR369282	1897568	1879606	99.05	17800	0.94	Mycobacteroides abscessus	86.91	1633649	1622633	S	Mycobacteroides immunogenum	0.01	111	111	S	shovill_assembly/ERR369282.shovill.contigs.fa	38	5214052	25.7218	contig00003	96.667	30	0	109	138	663820	663731	Y	3280094	63.8844	0.106461	0.893539	0.885903	2685828	shovill_assembly/ERR369282.shovill.contigs.fa	mmassiliense	4	Mma_argH(1)	Mma_cya(1)	Mma_gnd(1)	Mma_murC(2)	Mma_pta(3)	Mma_purH(2)	Mma_rpoB(3)	mmassiliense	OK
ERR369283	ERR369283	ERR369283	1804030	1787080	99.06	16805	0.93	Mycobacteroides abscessus	82.51	1474447	1460199	S	Mycobacteroides saopaulense	0.11	1914	1914	S	shovill_assembly/ERR369283.shovill.contigs.fa	93	5049876	25.471	contig00009	99.275	138	0	1	138	41885	42298	N	3290158	64.3897	0.0761423	0.923858	0.919634	1138932	shovill_assembly/ERR369283.shovill.contigs.fa	mabscessus	-	Mab_argH(1)	Mab_cya(~2)	Mab_gnd(3)	Mab_murC(2)	Mab_pta(4)	Mab_purH(4)	Mab_rpoB(1)	mabscessus	OK
ERR369284	ERR369284	ERR369284	1767985	1750357	99	17467	0.99	Mycobacteroides abscessus	86.94	1521743	1510498	S	Homo sapiens	0.01	190	190	S	shovill_assembly/ERR369284.shovill.contigs.fa	41	5214733	23.9719	contig00001	96.667	30	0	109	138	551123	551212	Y	3041119	59.2241	0.105137	0.894863	0.884039	2493863	shovill_assembly/ERR369284.shovill.contigs.fa	mmassiliense	4	Mma_argH(1)	Mma_cya(1)	Mma_gnd(1)	Mma_murC(2)	Mma_pta(3)	Mma_purH(2)	Mma_rpoB(3)	mmassiliense	OK
ERR369285	ERR369285	ERR369285	1787490	1770430	99.05	16906	0.95	Mycobacteroides abscessus	82.47	1460074	1444536	S	Mycobacteroides immunogenum	0.06	1020	1020	S	shovill_assembly/ERR369285.shovill.contigs.fa	84	4971627	25.6517	contig00001	99.275	138	0	1	138	94312	94725	N	3277592	64.0832	0.0877136	0.912286	0.906342	1418589	shovill_assembly/ERR369285.shovill.contigs.fa	mabscessus	-	Mab_argH(1)	Mab_cya(~2)	Mab_gnd(3)	Mab_murC(2)	Mab_pta(~9)	Mab_purH(2)	Mab_rpoB(1)	mabscessus	OK
ERR369286	ERR369286	ERR369286	1674575	1658402	99.03	16036	0.96	Mycobacteroides abscessus	82.02	1360211	1301876	S	Mycobacteroides chelonae	0.07	1138	1138	S	shovill_assembly/ERR369286.shovill.contigs.fa	59	4962291	23.9657	contig00007	97.826	138	0	1	138	92218	92631	N	2943477	57.3069	0.106226	0.893774	0.882647	2526775	shovill_assembly/ERR369286.shovill.contigs.fa	mmassiliense	-	Mma_argH(2?)	Mma_cya(~3)	Mma_gnd(~1)	Mma_murC(~2)	Mma_pta(~1)	Mma_purH(~3)	Mma_rpoB(~8)	mbolettii	OK
ERR369287	ERR369287	ERR369287	1629206	1613927	99.06	15143	0.93	Mycobacteroides abscessus	85.09	1373232	1372096	S	Mycobacteroides chelonae	0.02	373	373	S	shovill_assembly/ERR369287.shovill.contigs.fa	29	4831484	23.9772	contig00001	96.667	30	0	109	138	950210	950121	Y	2965469	57.7521	0.107945	0.892055	0.869819	2478363	shovill_assembly/ERR369287.shovill.contigs.fa	mmassiliense	4	Mma_argH(1)	Mma_cya(1)	Mma_gnd(1)	Mma_murC(2)	Mma_pta(3)	Mma_purH(2)	Mma_rpoB(3)	mmassiliense	OK
ERR369288	ERR369288	ERR369288	1708466	1693103	99.1	15241	0.89	Mycobacteroides abscessus	81.7	1383318	1345274	S	Mycobacteroides chelonae	0.13	2187	2187	S	shovill_assembly/ERR369288.shovill.contigs.fa	77	4970884	24.5931	contig00015	97.826	138	0	1	138	92220	92633	N	3096107	60.3564	0.102343	0.897657	0.888535	2302930	shovill_assembly/ERR369288.shovill.contigs.fa	mmassiliense	-	Mma_argH(2?)	Mma_cya(~3)	Mma_gnd(~1)	Mma_murC(~2)	Mma_pta(~1)	Mma_purH(~3)	Mma_rpoB(~8)	mbolettii	OK
ERR369289	ERR369289	ERR369289	1636322	1620679	99.04	15497	0.95	Mycobacteroides abscessus	86.9	1408347	1398711	S	Homo sapiens	0.01	102	102	S	shovill_assembly/ERR369289.shovill.contigs.fa	43	5214543	22.5764	contig00002	96.667	30	0	109	138	551226	551315	Y	2816173	54.8445	0.106169	0.893831	0.878511	2368604	shovill_assembly/ERR369289.shovill.contigs.fa	mmassiliense	4	Mma_argH(1)	Mma_cya(1)	Mma_gnd(1)	Mma_murC(2)	Mma_pta(3)	Mma_purH(2)	Mma_rpoB(3)	mmassiliense	OK
ERR369290	ERR369290	ERR369290	1771560	1754697	99.05	16720	0.94	Mycobacteroides abscessus	85.15	1494116	1492952	S	Mycobacteroides chelonae	0.02	408	408	S	shovill_assembly/ERR369290.shovill.contigs.fa	31	4857212	25.9279	contig00001	96.667	30	0	109	138	565034	564945	Y	3227253	62.8377	0.113904	0.886096	0.878993	2772090	shovill_assembly/ERR369290.shovill.contigs.fa	mmassiliense	4	Mma_argH(1)	Mma_cya(1)	Mma_gnd(1)	Mma_murC(2)	Mma_pta(3)	Mma_purH(2)	Mma_rpoB(3)	mmassiliense	OK
ERR369291	ERR369291	ERR369291	1676290	1660270	99.04	15887	0.95	Mycobacteroides abscessus	85.87	1425609	1416480	S	Homo sapiens	0.01	202	202	S	shovill_assembly/ERR369291.shovill.contigs.fa	51	5118969	23.3039	contig00004	98.551	138	0	1	138	175283	174870	N	3273563	64.2495	0.00329711	0.996703	0.994192	210732	shovill_assembly/ERR369291.shovill.contigs.fa	mabscessus	5	Mab_argH(3)	Mab_cya(1)	Mab_gnd(4)	Mab_murC(3)	Mab_pta(1)	Mab_purH(2)	Mab_rpoB(1)	mabscessus	OK
ERR369292	ERR369292	ERR369292	1739611	1722822	99.03	16661	0.96	Mycobacteroides abscessus	85.2	1467919	1466773	S	Mycobacteroides chelonae	0.02	368	368	S	shovill_assembly/ERR369292.shovill.contigs.fa	27	4856790	25.5325	contig00004	96.667	30	0	109	138	72272	72361	Y	3167854	61.6816	0.113366	0.886634	0.878339	2702088	shovill_assembly/ERR369292.shovill.contigs.fa	mmassiliense	4	Mma_argH(1)	Mma_cya(1)	Mma_gnd(1)	Mma_murC(2)	Mma_pta(3)	Mma_purH(2)	Mma_rpoB(3)	mmassiliense	OK
ERR369293	ERR369293	ERR369293	1772142	1755926	99.08	16086	0.91	Mycobacteroides abscessus	82.52	1448944	1435147	S	Mycobacteroides saopaulense	0.11	1981	1981	S	shovill_assembly/ERR369293.shovill.contigs.fa	91	5049629	25.2031	contig00004	99.275	138	0	1	138	41885	42298	N	3241256	63.4341	0.0761156	0.923884	0.919487	1148927	shovill_assembly/ERR369293.shovill.contigs.fa	mabscessus	-	Mab_argH(1)	Mab_cya(~2)	Mab_gnd(3)	Mab_murC(2)	Mab_pta(4)	Mab_purH(4)	Mab_rpoB(1)	mabscessus	OK
ERR369294	ERR369294	ERR369294	1760935	1745165	99.1	15619	0.89	Mycobacteroides abscessus	82.52	1440085	1419945	S	Mycobacterium sp. MS1601	0.54	9461	9461	S	shovill_assembly/ERR369294.shovill.contigs.fa	53	4860249	25.9406	contig00002	100	30	0	109	138	985707	985618	Y	3214096	62.4221	0.113239	0.886761	0.87771	2527100	shovill_assembly/ERR369294.shovill.contigs.fa	mmassiliense	-	Mma_argH(1)	Mma_cya(2)	Mma_gnd(~3)	Mma_murC(~2)	Mma_pta(3)	Mma_purH(~2)	Mma_rpoB(10)	mmassiliense	OK
ERR369295	ERR369295	ERR369295	1653143	1636965	99.02	16031	0.97	Mycobacteroides abscessus	81.61	1335931	1276732	S	Mycobacteroides chelonae	0.07	1154	1154	S	shovill_assembly/ERR369295.shovill.contigs.fa	53	4990964	23.4855	contig00007	97.826	138	0	1	138	164730	164317	N	2878407	56.0264	0.106261	0.893739	0.880502	2499284	shovill_assembly/ERR369295.shovill.contigs.fa	mmassiliense	-	Mma_argH(2?)	Mma_cya(~3)	Mma_gnd(~1)	Mma_murC(~2)	Mma_pta(~1)	Mma_purH(~3)	Mma_rpoB(~8)	mbolettii	OK
ERR369296	ERR369296	ERR369296	1562453	1547257	99.03	15069	0.97	Mycobacteroides abscessus	83.05	1285046	1266878	S	Mycobacteroides immunogenum	0.17	2704	2704	S	shovill_assembly/ERR369296.shovill.contigs.fa	78	5276850	20.9521	contig00001	99.275	138	0	1	138	94314	94727	N	2723413	53.3064	0.0772362	0.922764	0.907847	845236	shovill_assembly/ERR369296.shovill.contigs.fa	mabscessus	-	Mab_argH(1)	Mab_cya(2)	Mab_gnd(3)	Mab_murC(2)	Mab_pta(~2)	Mab_purH(7)	Mab_rpoB(1)	mabscessus	OK
ERR369297	ERR369297	ERR369297	1626985	1611907	99.07	14964	0.92	Mycobacteroides abscessus	82.77	1334177	1319281	S	Mycobacteroides immunogenum	0.06	915	915	S	shovill_assembly/ERR369297.shovill.contigs.fa	86	4971592	23.6524	contig00003	99.275	138	0	1	138	660506	660093	N	2989633	58.4577	0.088903	0.911097	0.901987	1267443	shovill_assembly/ERR369297.shovill.contigs.fa	mabscessus	-	Mab_argH(1)	Mab_cya(~2)	Mab_gnd(3)	Mab_murC(2)	Mab_pta(~9)	Mab_purH(2)	Mab_rpoB(1)	mabscessus	OK
ERR369298	ERR369298	ERR369298	1920989	1902449	99.03	18401	0.96	Mycobacteroides abscessus	81.17	1544174	1527870	S	Micrococcus luteus	0.15	2915	2915	S	shovill_assembly/ERR369298.shovill.contigs.fa	119	5002423	27.1562	contig00003	99.275	138	0	1	138	660506	660093	N	3470118	67.8242	0.0876678	0.912332	0.906505	1614392	shovill_assembly/ERR369298.shovill.contigs.fa	mabscessus	-	Mab_argH(1)	Mab_cya(~2)	Mab_gnd(3)	Mab_murC(2)	Mab_pta(~9)	Mab_purH(2)	Mab_rpoB(1)	mabscessus	OK
ERR369299	ERR369299	ERR369299	1907300	1887292	98.95	19863	1.04	Mycobacteroides abscessus	82.31	1553424	1536841	S	Mycobacteroides immunogenum	0.06	1097	1097	S	shovill_assembly/ERR369299.shovill.contigs.fa	83	4971108	27.3588	contig00004	99.275	138	0	1	138	92277	92690	N	3486482	68.133	0.0884028	0.911597	0.906627	1678592	shovill_assembly/ERR369299.shovill.contigs.fa	mabscessus	-	Mab_argH(1)	Mab_cya(~2)	Mab_gnd(3)	Mab_murC(2)	Mab_pta(~9)	Mab_purH(2)	Mab_rpoB(1)	mabscessus	OK
ERR369300	ERR369300	ERR369300	1831031	1814473	99.1	16417	0.89	Mycobacteroides abscessus	87.22	1582593	1581986	S	Homo sapiens	0.01	250	250	S	shovill_assembly/ERR369300.shovill.contigs.fa	30	5196819	25.2021	contig00003	96.667	30	0	109	138	674932	675021	Y	3118451	60.7482	0.109395	0.890605	0.87629	2537840	shovill_assembly/ERR369300.shovill.contigs.fa	mmassiliense	4	Mma_argH(1)	Mma_cya(1)	Mma_gnd(1)	Mma_murC(2)	Mma_pta(3)	Mma_purH(2)	Mma_rpoB(3)	mmassiliense	OK
ERR369301	ERR369301	ERR369301	1850833	1832223	98.99	18483	1	Mycobacteroides abscessus	84.09	1540659	1523002	S	Mycobacteroides immunogenum	0.34	6240	6240	S	shovill_assembly/ERR369301.shovill.contigs.fa	32	4931086	27.0755	contig00007	96.667	30	0	109	138	72514	72603	Y	3278589	63.8003	0.127532	0.872468	0.863088	3112515	shovill_assembly/ERR369301.shovill.contigs.fa	mmassiliense	-	Mma_argH(1)	Mma_cya(1)	Mma_gnd(1)	Mma_murC(1)	Mma_pta(1)	Mma_purH(~3)	Mma_rpoB(7)	mmassiliense	OK
ERR369302	ERR369302	ERR369302	1726942	1710583	99.05	16211	0.94	Mycobacteroides abscessus	83.11	1421616	1401442	S	Mycobacteroides immunogenum	0.17	2826	2826	S	shovill_assembly/ERR369302.shovill.contigs.fa	88	5258616	23.1264	contig00007	99.275	138	0	1	138	94255	94668	N	3009201	58.9009	0.0723469	0.927653	0.911819	988449	shovill_assembly/ERR369302.shovill.contigs.fa	mabscessus	-	Mab_argH(1)	Mab_cya(2)	Mab_gnd(3)	Mab_murC(2)	Mab_pta(2)	Mab_purH(7)	Mab_rpoB(1)	mabscessus	OK
ERR369303	ERR369303	ERR369303	1744437	1727178	99.01	17113	0.98	Mycobacteroides abscessus	84.84	1465313	1463093	S	Mycobacterium marinum	0.02	338	338	S	shovill_assembly/ERR369303.shovill.contigs.fa	21	4901405	25.3566	contig00003	96.667	30	0	109	138	231917	231828	Y	3191525	62.2018	0.103056	0.896944	0.890688	2384775	shovill_assembly/ERR369303.shovill.contigs.fa	mmassiliense	6	Mma_argH(1)	Mma_cya(1)	Mma_gnd(1)	Mma_murC(3)	Mma_pta(3)	Mma_purH(2)	Mma_rpoB(3)	mmassiliense	OK
ERR369304	ERR369304	ERR369304	1651472	1636195	99.07	15150	0.92	Mycobacteroides abscessus	82.44	1348815	1342098	S	Mycobacteroides chelonae	0.25	4095	4016	S	shovill_assembly/ERR369304.shovill.contigs.fa	51	4917944	24.0411	contig00006	98.551	138	0	1	138	92308	92721	N	3124456	61.1552	0.0725922	0.927408	0.92135	1104654	shovill_assembly/ERR369304.shovill.contigs.fa	mabscessus	-	Mab_argH(~2)	Mab_cya(2)	Mab_gnd(~1)	Mab_murC(2)	Mab_pta(9)	Mab_purH(2)	Mab_rpoB(1)	mabscessus	OK
ERR369305	ERR369305	ERR369305	1804751	1787672	99.05	16929	0.94	Mycobacteroides abscessus	81.82	1462746	1393008	S	Mycobacteroides chelonae	0.09	1556	1556	S	shovill_assembly/ERR369305.shovill.contigs.fa	65	4989657	25.7507	contig00007	97.826	138	0	1	138	92218	92631	N	3144626	61.2198	0.105841	0.894159	0.884693	2685716	shovill_assembly/ERR369305.shovill.contigs.fa	mmassiliense	-	Mma_argH(2?)	Mma_cya(~3)	Mma_gnd(~1)	Mma_murC(~2)	Mma_pta(~1)	Mma_purH(~3)	Mma_rpoB(~8)	mbolettii	OK
ERR369306	ERR369306	ERR369306	1813897	1796035	99.02	17695	0.97	Mycobacteroides abscessus	85.12	1528793	1527720	S	Mycobacteroides chelonae	0.02	413	413	S	shovill_assembly/ERR369306.shovill.contigs.fa	25	4910805	26.303	contig00001	96.667	30	0	109	138	2043610	2043521	Y	3287141	63.997	0.108725	0.891275	0.882536	2843369	shovill_assembly/ERR369306.shovill.contigs.fa	mmassiliense	4	Mma_argH(1)	Mma_cya(1)	Mma_gnd(1)	Mma_murC(2)	Mma_pta(3)	Mma_purH(2)	Mma_rpoB(3)	mmassiliense	OK
ERR369307	ERR369307	ERR369307	1873299	1855726	99.06	17419	0.93	Mycobacteroides abscessus	84.71	1572053	1570864	S	Rothia dentocariosa	0.09	1579	0	S	shovill_assembly/ERR369307.shovill.contigs.fa	30	4831610	27.3545	contig00001	96.667	30	0	109	138	72272	72361	Y	3405465	66.3267	0.109576	0.890424	0.873051	2823321	shovill_assembly/ERR369307.shovill.contigs.fa	mmassiliense	4	Mma_argH(1)	Mma_cya(1)	Mma_gnd(1)	Mma_murC(2)	Mma_pta(3)	Mma_purH(2)	Mma_rpoB(3)	mmassiliense	OK
ERR369308	ERR369308	ERR369308	1823343	1804842	98.99	18359	1.01	Mycobacteroides abscessus	86.61	1563253	1562619	S	Homo sapiens	0.01	261	261	S	shovill_assembly/ERR369308.shovill.contigs.fa	28	5140213	25.1034	contig00001	96.667	30	0	109	138	729738	729827	Y	3196296	62.2492	0.10716	0.89284	0.885533	2600743	shovill_assembly/ERR369308.shovill.contigs.fa	mmassiliense	4	Mma_argH(1)	Mma_cya(1)	Mma_gnd(1)	Mma_murC(2)	Mma_pta(3)	Mma_purH(2)	Mma_rpoB(3)	mmassiliense	OK
ERR369309	ERR369309	ERR369309	1951551	1932777	99.04	18600	0.96	Mycobacteroides abscessus	85.01	1643067	1639121	S	Homo sapiens	0.01	217	217	S	shovill_assembly/ERR369309.shovill.contigs.fa	19	4869198	28.4129	contig00001	96.667	30	0	109	138	2025858	2025769	Y	3591441	69.9305	0.107912	0.892088	0.885279	3075960	shovill_assembly/ERR369309.shovill.contigs.fa	mmassiliense	4	Mma_argH(1)	Mma_cya(1)	Mma_gnd(1)	Mma_murC(2)	Mma_pta(3)	Mma_purH(2)	Mma_rpoB(3)	mmassiliense	OK
ERR369310	ERR369310	ERR369310	1661875	1645909	99.04	15824	0.95	Mycobacteroides abscessus	83.6	1375986	1363433	S	Mycobacteroides immunogenum	0.11	1869	1869	S	shovill_assembly/ERR369310.shovill.contigs.fa	17663	9856163	13.7466	contig00552	99.275	138	0	1	138	2600	2187	N	2940096	57.4418	0.0687549	0.931245	0.890436	1498226	shovill_assembly/ERR369310.shovill.contigs.fa	mabscessus	-	Mab_argH(1)	Mab_cya(2)	Mab_gnd(3)	Mab_murC(2)	Mab_pta(8?)	Mab_purH(7)	Mab_rpoB(3?)	mabscessus	ASSEMBLY_HIGH
ERR369311	ERR369311	ERR369311	1870950	1851880	98.98	18885	1.01	Mycobacteroides abscessus	80.67	1493838	1464522	S	Mycolicibacter terrae	0.39	7230	7230	S	shovill_assembly/ERR369311.shovill.contigs.fa	63	5163537	25.5806	contig00016	99.275	138	0	1	138	6545	6132	N	3314452	64.6376	0.0838529	0.916147	0.911643	1123325	shovill_assembly/ERR369311.shovill.contigs.fa	mabscessus	9	Mab_argH(1)	Mab_cya(2)	Mab_gnd(1)	Mab_murC(2)	Mab_pta(4)	Mab_purH(4)	Mab_rpoB(1)	mabscessus	OK
ERR369312	ERR369312	ERR369312	1825112	1806976	99.01	17985	0.98	Mycobacteroides abscessus	84.15	1520649	1503232	S	Mycobacteroides immunogenum	0.33	6033	6033	S	shovill_assembly/ERR369312.shovill.contigs.fa	26	4931285	26.3436	contig00006	96.667	30	0	109	138	72256	72345	Y	3231916	62.892	0.127979	0.872021	0.862941	2943786	shovill_assembly/ERR369312.shovill.contigs.fa	mmassiliense	-	Mma_argH(1)	Mma_cya(1)	Mma_gnd(1)	Mma_murC(1)	Mma_pta(1)	Mma_purH(~3)	Mma_rpoB(7)	mmassiliense	OK
ERR369313	ERR369313	ERR369313	1872290	1854778	99.06	17347	0.93	Mycobacteroides abscessus	80.2	1487468	1416898	S	Mycobacteroides chelonae	0.08	1492	1492	S	shovill_assembly/ERR369313.shovill.contigs.fa	59	4991044	26.6226	contig00007	97.826	138	0	1	138	92218	92631	N	3143487	61.1914	0.106233	0.893767	0.885106	2716512	shovill_assembly/ERR369313.shovill.contigs.fa	mmassiliense	-	Mma_argH(2?)	Mma_cya(~3)	Mma_gnd(~1)	Mma_murC(~2)	Mma_pta(~1)	Mma_purH(~3)	Mma_rpoB(~8)	mbolettii	OK
ERR369314	ERR369314	ERR369314	2090869	2071429	99.07	19255	0.92	Mycobacteroides abscessus	82.45	1707857	1692390	S	Mycobacteroides saopaulense	0.11	2246	2246	S	shovill_assembly/ERR369314.shovill.contigs.fa	91	5050130	29.6208	contig00009	99.275	138	0	1	138	175609	175196	N	3837627	75.1063	0.0758297	0.92417	0.920712	1288574	shovill_assembly/ERR369314.shovill.contigs.fa	mabscessus	-	Mab_argH(1)	Mab_cya(~2)	Mab_gnd(3)	Mab_murC(2)	Mab_pta(4)	Mab_purH(4)	Mab_rpoB(1)	mabscessus	OK
ERR369315	ERR369315	ERR369315	1909443	1890559	99.01	18728	0.98	Mycobacteroides abscessus	82.38	1557388	1543123	S	Mycobacteroides saopaulense	0.11	2012	2012	S	shovill_assembly/ERR369315.shovill.contigs.fa	85	5049698	26.751	contig00004	99.275	138	0	1	138	294575	294162	N	3494270	68.3752	0.0755814	0.924419	0.920326	1193332	shovill_assembly/ERR369315.shovill.contigs.fa	mabscessus	-	Mab_argH(1)	Mab_cya(~2)	Mab_gnd(3)	Mab_murC(2)	Mab_pta(4)	Mab_purH(4)	Mab_rpoB(1)	mabscessus	OK
ERR369316	ERR369316	ERR369316	1896596	1878527	99.05	17892	0.94	Mycobacteroides abscessus	81.67	1534251	1492042	S	Mycobacteroides chelonae	0.12	2311	2311	S	shovill_assembly/ERR369316.shovill.contigs.fa	64	4970862	26.987	contig00002	97.826	138	0	1	138	602199	601786	N	3433930	66.9357	0.101281	0.898719	0.890314	2502573	shovill_assembly/ERR369316.shovill.contigs.fa	mmassiliense	-	Mma_argH(2?)	Mma_cya(~3)	Mma_gnd(~1)	Mma_murC(~2)	Mma_pta(~1)	Mma_purH(~3)	Mma_rpoB(~8)	mbolettii	OK
ERR369317	ERR369317	ERR369317	1976595	1957471	99.03	18971	0.96	Mycobacteroides abscessus	80.32	1572221	1497808	S	Mycobacteroides chelonae	0.09	1709	1709	S	shovill_assembly/ERR369317.shovill.contigs.fa	65	4990295	28.1316	contig00007	97.826	138	0	1	138	92218	92631	N	3327986	64.7878	0.106188	0.893812	0.885843	2830953	shovill_assembly/ERR369317.shovill.contigs.fa	mmassiliense	-	Mma_argH(2?)	Mma_cya(~3)	Mma_gnd(~1)	Mma_murC(~2)	Mma_pta(~1)	Mma_purH(~3)	Mma_rpoB(~8)	mbolettii	OK
ERR369318	ERR369318	ERR369318	1794240	1777428	99.06	16673	0.93	Mycobacteroides abscessus	82.49	1466203	1451194	S	Mycobacteroides immunogenum	0.06	1094	1094	S	shovill_assembly/ERR369318.shovill.contigs.fa	75	4971437	25.5263	contig00005	99.275	138	0	1	138	94312	94725	N	3297234	64.4685	0.0886865	0.911313	0.906472	1344439	shovill_assembly/ERR369318.shovill.contigs.fa	mabscessus	-	Mab_argH(1)	Mab_cya(~2)	Mab_gnd(3)	Mab_murC(2)	Mab_pta(~9)	Mab_purH(2)	Mab_rpoB(1)	mabscessus	OK
ERR369319	ERR369319	ERR369319	1729968	1712146	98.97	17660	1.02	Mycobacteroides abscessus	79.89	1367831	1339832	S	Mycolicibacter terrae	0.34	5901	5901	S	shovill_assembly/ERR369319.shovill.contigs.fa	70	5255754	23.1255	contig00003	99.275	138	0	1	138	94255	94668	N	3021436	58.9512	0.0844509	0.915549	0.91027	972170	shovill_assembly/ERR369319.shovill.contigs.fa	mabscessus	9	Mab_argH(1)	Mab_cya(2)	Mab_gnd(1)	Mab_murC(2)	Mab_pta(4)	Mab_purH(4)	Mab_rpoB(1)	mabscessus	OK
ERR369320	ERR369320	ERR369320	1889048	1871305	99.06	17594	0.93	Mycobacteroides abscessus	82.93	1551939	1531084	S	Mycobacteroides immunogenum	0.15	2898	2898	S	shovill_assembly/ERR369320.shovill.contigs.fa	76	5274564	25.3962	contig00001	99.275	138	0	1	138	658386	657973	N	3317673	64.9582	0.0772839	0.922716	0.918856	980793	shovill_assembly/ERR369320.shovill.contigs.fa	mabscessus	-	Mab_argH(1)	Mab_cya(2)	Mab_gnd(3)	Mab_murC(2)	Mab_pta(~2)	Mab_purH(7)	Mab_rpoB(1)	mabscessus	OK
ERR369321	ERR369321	ERR369321	1979470	1960888	99.06	18427	0.93	Mycobacteroides abscessus	81.74	1602770	1559216	S	Mycobacteroides chelonae	0.12	2365	2365	S	shovill_assembly/ERR369321.shovill.contigs.fa	60	4970915	28.4476	contig00001	97.826	138	0	1	138	918707	918294	N	3589986	69.9806	0.102332	0.897668	0.890705	2634228	shovill_assembly/ERR369321.shovill.contigs.fa	mmassiliense	-	Mma_argH(2?)	Mma_cya(~3)	Mma_gnd(~1)	Mma_murC(~2)	Mma_pta(~1)	Mma_purH(~3)	Mma_rpoB(~8)	mbolettii	OK
ERR369322	ERR369322	ERR369322	2003949	1985597	99.08	18178	0.91	Mycobacteroides abscessus	81.7	1622306	1577893	S	Mycobacteroides chelonae	0.12	2464	2464	S	shovill_assembly/ERR369322.shovill.contigs.fa	62	4969263	28.5218	contig00001	97.826	138	0	1	138	92220	92633	N	3632499	70.7994	0.101436	0.898564	0.890733	2651591	shovill_assembly/ERR369322.shovill.contigs.fa	mmassiliense	-	Mma_argH(2?)	Mma_cya(~3)	Mma_gnd(~1)	Mma_murC(~2)	Mma_pta(~1)	Mma_purH(~3)	Mma_rpoB(~8)	mbolettii	OK
ERR369323	ERR369323	ERR369323	1752359	1735362	99.03	16849	0.96	Mycobacteroides abscessus	82.44	1430604	1417542	S	Mycobacteroides saopaulense	0.11	1875	1875	S	shovill_assembly/ERR369323.shovill.contigs.fa	92	5050151	24.5744	contig00004	99.275	138	0	1	138	294575	294162	N	3219877	63.0082	0.0761652	0.923835	0.919612	1072664	shovill_assembly/ERR369323.shovill.contigs.fa	mabscessus	-	Mab_argH(1)	Mab_cya(~2)	Mab_gnd(3)	Mab_murC(2)	Mab_pta(4)	Mab_purH(4)	Mab_rpoB(1)	mabscessus	OK
ERR369324	ERR369324	ERR369324	1706588	1688769	98.96	17677	1.04	Mycobacteroides abscessus	86.9	1467461	1466847	S	Homo sapiens	0.01	95	95	S	shovill_assembly/ERR369324.shovill.contigs.fa	45	5118897	23.6996	contig00002	96.667	30	0	109	138	72270	72359	Y	2988617	58.222	0.107445	0.892555	0.883473	2402943	shovill_assembly/ERR369324.shovill.contigs.fa	mmassiliense	4	Mma_argH(1)	Mma_cya(1)	Mma_gnd(1)	Mma_murC(2)	Mma_pta(3)	Mma_purH(2)	Mma_rpoB(3)	mmassiliense	OK
ERR369325	ERR369325	ERR369325	1731968	1714675	99	17158	0.99	Mycobacteroides abscessus	86.93	1490497	1489875	S	Homo sapiens	0.01	112	112	S	shovill_assembly/ERR369325.shovill.contigs.fa	46	5118552	24.1509	contig00002	96.667	30	0	109	138	612728	612639	Y	3028644	59.0038	0.107181	0.892819	0.884037	2450829	shovill_assembly/ERR369325.shovill.contigs.fa	mmassiliense	4	Mma_argH(1)	Mma_cya(1)	Mma_gnd(1)	Mma_murC(2)	Mma_pta(3)	Mma_purH(2)	Mma_rpoB(3)	mmassiliense	OK
ERR369326	ERR369326	ERR369326	1581046	1566674	99.09	14243	0.9	Mycobacteroides abscessus	86.94	1362085	1361554	S	Homo sapiens	0.01	95	95	S	shovill_assembly/ERR369326.shovill.contigs.fa	45	5118684	21.9823	contig00002	96.667	30	0	109	138	630603	630514	Y	2763973	53.8463	0.107575	0.892425	0.878549	2243651	shovill_assembly/ERR369326.shovill.contigs.fa	mmassiliense	4	Mma_argH(1)	Mma_cya(1)	Mma_gnd(1)	Mma_murC(2)	Mma_pta(3)	Mma_purH(2)	Mma_rpoB(3)	mmassiliense	OK
ERR369327	ERR369327	ERR369327	1654160	1638252	99.04	15776	0.95	Mycobacteroides abscessus	81.59	1336639	1273165	S	Mycobacteroides chelonae	0.08	1330	1330	S	shovill_assembly/ERR369327.shovill.contigs.fa	57	4990704	23.6224	contig00008	97.826	138	0	1	138	164730	164317	N	2867292	55.8245	0.107035	0.892965	0.881747	2437394	shovill_assembly/ERR369327.shovill.contigs.fa	mmassiliense	-	Mma_argH(2?)	Mma_cya(~3)	Mma_gnd(~1)	Mma_murC(~2)	Mma_pta(~1)	Mma_purH(~3)	Mma_rpoB(~8)	mbolettii	OK
ERR369328	ERR369328	ERR369328	1859018	1841216	99.04	17659	0.95	Mycobacteroides abscessus	80.6	1484021	1454485	S	Mycolicibacter terrae	0.36	6553	6553	S	shovill_assembly/ERR369328.shovill.contigs.fa	56	5184601	25.3829	contig00002	99.275	138	0	1	138	324021	323608	N	3276515	64.1643	0.084958	0.915042	0.911466	912762	shovill_assembly/ERR369328.shovill.contigs.fa	mabscessus	9	Mab_argH(1)	Mab_cya(2)	Mab_gnd(1)	Mab_murC(2)	Mab_pta(4)	Mab_purH(4)	Mab_rpoB(1)	mabscessus	OK
ERR369329	ERR369329	ERR369329	1850842	1833609	99.07	17091	0.92	Mycobacteroides abscessus	83.62	1533232	1526684	S	Mycobacteroides saopaulense	0.09	1741	1741	S	shovill_assembly/ERR369329.shovill.contigs.fa	43	4863113	27.009	contig00007	99.275	138	0	1	138	172961	172548	N	3454222	67.6701	0.0957635	0.904237	0.900984	836725	shovill_assembly/ERR369329.shovill.contigs.fa	mabscessus	-	Mab_argH(~5)	Mab_cya(1)	Mab_gnd(3)	Mab_murC(2)	Mab_pta(7)	Mab_purH(2)	Mab_rpoB(1)	mabscessus	OK
ERR369330	ERR369330	ERR369330	1926482	1908251	99.05	18102	0.94	Mycobacteroides abscessus	79.86	1524019	1492545	S	Mycolicibacter terrae	0.34	6468	6468	S	shovill_assembly/ERR369330.shovill.contigs.fa	53	5273097	26.0653	contig00001	99.275	138	0	1	138	696591	697004	N	3314988	64.606	0.084487	0.915513	0.911625	1164985	shovill_assembly/ERR369330.shovill.contigs.fa	mabscessus	9	Mab_argH(1)	Mab_cya(2)	Mab_gnd(1)	Mab_murC(2)	Mab_pta(4)	Mab_purH(4)	Mab_rpoB(1)	mabscessus	OK
ERR369332	ERR369332	ERR369332	1570857	1546357	98.44	24279	1.55	Mycobacteroides abscessus	82.18	1270812	1257762	S	Mycobacteroides immunogenum	0.06	873	873	S	shovill_assembly/ERR369332.shovill.contigs.fa	85	4975638	21.5144	contig00001	99.275	138	0	1	138	663810	663397	N	2867401	55.9388	0.0868684	0.913132	0.902546	1176821	shovill_assembly/ERR369332.shovill.contigs.fa	mabscessus	-	Mab_argH(1)	Mab_cya(~2)	Mab_gnd(3)	Mab_murC(2)	Mab_pta(~9)	Mab_purH(2)	Mab_rpoB(1)	mabscessus	OK
ERR369333	ERR369333	ERR369333	1634188	1618729	99.05	15309	0.94	Mycobacteroides abscessus	83.4	1349985	1348921	S	Mycobacteroides saopaulense	0.2	3163	3163	S	shovill_assembly/ERR369333.shovill.contigs.fa	63	5203448	22.441	contig00014	98.551	138	0	1	138	94282	94695	N	3106770	60.9129	0.00344295	0.996557	0.988638	408683	shovill_assembly/ERR369333.shovill.contigs.fa	mabscessus	5	Mab_argH(3)	Mab_cya(1)	Mab_gnd(4)	Mab_murC(3)	Mab_pta(1)	Mab_purH(2)	Mab_rpoB(1)	mabscessus	OK
ERR369334	ERR369334	ERR369334	1494333	1480454	99.07	13769	0.92	Mycobacteroides abscessus	81.34	1204274	1147366	S	Mycobacteroides chelonae	0.08	1243	1243	S	shovill_assembly/ERR369334.shovill.contigs.fa	60	4990998	21.4653	contig00007	97.826	138	0	1	138	92218	92631	N	2580560	50.2469	0.103807	0.896193	0.867626	2213694	shovill_assembly/ERR369334.shovill.contigs.fa	mmassiliense	-	Mma_argH(2?)	Mma_cya(~3)	Mma_gnd(~1)	Mma_murC(~2)	Mma_pta(~1)	Mma_purH(~3)	Mma_rpoB(~8)	mbolettii	OK
ERR369335	ERR369335	ERR369335	1498773	1483713	99	14906	1	Mycobacteroides abscessus	84.19	1249161	1235191	S	Mycobacteroides immunogenum	0.34	5087	5087	S	shovill_assembly/ERR369335.shovill.contigs.fa	27	4931320	21.4354	contig00007	96.667	30	0	109	138	72256	72345	Y	2659177	51.7481	0.127864	0.872136	0.85571	2337896	shovill_assembly/ERR369335.shovill.contigs.fa	mmassiliense	-	Mma_argH(1)	Mma_cya(1)	Mma_gnd(1)	Mma_murC(1)	Mma_pta(1)	Mma_purH(~3)	Mma_rpoB(7)	mmassiliense	OK
ERR369336	ERR369336	ERR369336	1923293	1905835	99.09	17308	0.9	Mycobacteroides abscessus	82.32	1568957	1554429	S	Mycobacteroides saopaulense	0.12	2249	2249	S	shovill_assembly/ERR369336.shovill.contigs.fa	91	5050489	27.1236	contig00004	99.275	138	0	1	138	41885	42298	N	3517261	68.8435	0.075953	0.924047	0.920474	1193780	shovill_assembly/ERR369336.shovill.contigs.fa	mabscessus	-	Mab_argH(1)	Mab_cya(~2)	Mab_gnd(3)	Mab_murC(2)	Mab_pta(4)	Mab_purH(4)	Mab_rpoB(1)	mabscessus	OK
ERR369337	ERR369337	ERR369337	1629765	1584241	97.21	45011	2.76	Mycobacteroides abscessus	80.41	1273930	1248423	S	Mycolicibacter terrae	0.36	5733	5733	S	shovill_assembly/ERR369337.shovill.contigs.fa	62	5164558	22.2357	contig00003	99.275	138	0	1	138	521888	522301	N	2852605	55.2262	0.0808459	0.919154	0.905206	1085300	shovill_assembly/ERR369337.shovill.contigs.fa	mabscessus	9	Mab_argH(1)	Mab_cya(2)	Mab_gnd(1)	Mab_murC(2)	Mab_pta(4)	Mab_purH(4)	Mab_rpoB(1)	mabscessus	OK
ERR369338	ERR369338	ERR369338	1866379	1848525	99.04	17706	0.95	Mycobacteroides abscessus	82.22	1519889	1505707	S	Mycobacteroides saopaulense	0.12	2187	2187	S	shovill_assembly/ERR369338.shovill.contigs.fa	100	5052493	26.2981	contig00004	99.275	138	0	1	138	41885	42298	N	3387545	66.2879	0.0753306	0.924669	0.920111	1213762	shovill_assembly/ERR369338.shovill.contigs.fa	mabscessus	-	Mab_argH(1)	Mab_cya(~2)	Mab_gnd(3)	Mab_murC(2)	Mab_pta(4)	Mab_purH(4)	Mab_rpoB(1)	mabscessus	OK
ERR369339	ERR369339	ERR369339	1596526	1581336	99.05	15062	0.94	Mycobacteroides abscessus	81.87	1294675	1282034	S	Mycobacteroides saopaulense	0.11	1811	1811	S	shovill_assembly/ERR369339.shovill.contigs.fa	103	5052642	22.4139	contig00003	99.275	138	0	1	138	41885	42298	N	2849139	55.7464	0.0758034	0.924197	0.914301	1021380	shovill_assembly/ERR369339.shovill.contigs.fa	mabscessus	-	Mab_argH(1)	Mab_cya(~2)	Mab_gnd(3)	Mab_murC(2)	Mab_pta(4)	Mab_purH(4)	Mab_rpoB(1)	mabscessus	OK
ERR369340	ERR369340	ERR369340	1624276	1607324	98.96	16820	1.04	Mycobacteroides abscessus	82.59	1327416	1309167	S	Mycobacteroides immunogenum	0.23	3742	3742	S	shovill_assembly/ERR369340.shovill.contigs.fa	99	5274028	21.7822	contig00001	99.275	138	0	1	138	690833	691246	N	2819651	55.1902	0.0773429	0.922657	0.912343	864852	shovill_assembly/ERR369340.shovill.contigs.fa	mabscessus	-	Mab_argH(1)	Mab_cya(2)	Mab_gnd(3)	Mab_murC(2)	Mab_pta(~2)	Mab_purH(7)	Mab_rpoB(1)	mabscessus	OK
ERR373942	ERR373942	ERR373942	2237379	2192089	97.98	44631	2	Mycobacteroides abscessus	85.45	1873185	1850060	S	Homo sapiens	0.06	1316	1316	S	shovill_assembly/ERR373942.shovill.contigs.fa	24	4645587	32.0529	contig00001	96.667	30	0	109	138	1126239	1126328	Y	4182249	80.8777	0.118408	0.881592	0.866985	3187988	shovill_assembly/ERR373942.shovill.contigs.fa	mmassiliense	-	Mma_argH(1)	Mma_cya(2)	Mma_gnd(~3)	Mma_murC(2)	Mma_pta(3)	Mma_purH(2)	Mma_rpoB(10)	mmassiliense	OK
ERR373943	ERR373943	ERR373943	2180053	2133921	97.88	45496	2.09	Mycobacteroides abscessus	84.01	1792655	1785784	S	Mycobacterium sp. YC-RL4	0.16	3408	3408	S	shovill_assembly/ERR373943.shovill.contigs.fa	31	4842046	30.3856	contig00002	99.275	138	0	1	138	94526	94939	N	4072524	79.1474	0.0840804	0.91592	0.911717	1148833	shovill_assembly/ERR373943.shovill.contigs.fa	mabscessus	-	Mab_argH(~5)	Mab_cya(2)	Mab_gnd(~1)	Mab_murC(7)	Mab_pta(~5)	Mab_purH(2)	Mab_rpoB(1)	mabscessus	OK
ERR373944	ERR373944	ERR373944	2463934	2409049	97.77	54117	2.19	Mycobacteroides abscessus	84.72	2040967	2027586	S	Homo sapiens	0.09	2214	2214	S	shovill_assembly/ERR373944.shovill.contigs.fa	48	5122418	32.395	contig00007	98.551	138	0	1	138	94282	94695	N	4729647	91.9714	0.00316922	0.996831	0.996026	1044100	shovill_assembly/ERR373944.shovill.contigs.fa	mabscessus	5	Mab_argH(3)	Mab_cya(1)	Mab_gnd(4)	Mab_murC(3)	Mab_pta(1)	Mab_purH(2)	Mab_rpoB(1)	mabscessus	OK
ERR373948	ERR373948	ERR373948	2632864	2581948	98.07	50183	1.9	Mycobacteroides abscessus	76.28	1969442	1930873	S	Mycobacterium sp. YC-RL4	1.25	32265	32265	S	shovill_assembly/ERR373948.shovill.contigs.fa	109	5402724	33.2679	contig00001	99.275	138	0	1	138	3186	3599	N	4380469	84.9342	0.0811285	0.918872	0.912252	1748658	shovill_assembly/ERR373948.shovill.contigs.fa	mabscessus	9	Mab_argH(1)	Mab_cya(2)	Mab_gnd(1)	Mab_murC(2)	Mab_pta(4)	Mab_purH(4)	Mab_rpoB(1)	mabscessus	OK
ERR373949	ERR373949	ERR373949	2683854	2629415	97.97	53678	2	Mycobacteroides abscessus	82.18	2160945	2144622	S	Mycobacteroides saopaulense	0.31	8251	8251	S	shovill_assembly/ERR373949.shovill.contigs.fa	93	4926180	36.6453	contig00011	99.275	138	0	1	138	94497	94910	N	4991452	96.8942	0.0711484	0.928852	0.923236	1828058	shovill_assembly/ERR373949.shovill.contigs.fa	mabscessus	24	Mab_argH(1)	Mab_cya(4)	Mab_gnd(3)	Mab_murC(2)	Mab_pta(2)	Mab_purH(4)	Mab_rpoB(1)	mabscessus	OK
ERR373950	ERR373950	ERR373950	2258816	2215690	98.09	42470	1.88	Mycobacteroides abscessus	86.14	1908601	1907882	S	Homo sapiens	0.19	4230	4230	S	shovill_assembly/ERR373950.shovill.contigs.fa	28	4756089	32.2967	contig00003	99.275	138	0	1	138	2716	2303	N	4293566	83.3896	0.084543	0.915457	0.898649	1473399	shovill_assembly/ERR373950.shovill.contigs.fa	mabscessus	-	Mab_argH(~2)	Mab_cya(1)	Mab_gnd(3)	Mab_murC(~2)	Mab_pta(2)	Mab_purH(2)	Mab_rpoB(2)	mabscessus	OK
ERR373951	ERR373951	ERR373951	2070011	2027998	97.97	41392	2	Mycobacteroides abscessus	85.69	1737733	1720099	S	Homo sapiens	0.06	1163	1163	S	shovill_assembly/ERR373951.shovill.contigs.fa	34	5129393	27.098	contig00004	98.551	138	0	1	138	382130	382543	N	3880449	75.5182	0.00334842	0.996652	0.982193	503216	shovill_assembly/ERR373951.shovill.contigs.fa	mabscessus	5	Mab_argH(3)	Mab_cya(1)	Mab_gnd(4)	Mab_murC(3)	Mab_pta(1)	Mab_purH(2)	Mab_rpoB(1)	mabscessus	OK
ERR373952	ERR373952	ERR373952	2152171	2110735	98.07	40874	1.9	Mycobacteroides abscessus	80.06	1689944	1672631	S	Mycobacteroides immunogenum	0.66	13936	13936	S	shovill_assembly/ERR373952.shovill.contigs.fa	70	5151983	28.1999	contig00002	99.275	138	0	1	138	94497	94910	N	3912565	75.7022	0.0582933	0.941707	0.916206	1659725	shovill_assembly/ERR373952.shovill.contigs.fa	mabscessus	26	Mab_argH(1)	Mab_cya(4)	Mab_gnd(3)	Mab_murC(2)	Mab_pta(2)	Mab_purH(7)	Mab_rpoB(1)	mabscessus	OK
ERR373953	ERR373953	ERR373953	2181479	2139303	98.07	41526	1.9	Mycobacteroides abscessus	85.25	1823664	1823118	S	Homo sapiens	0.13	2863	2863	S	shovill_assembly/ERR373953.shovill.contigs.fa	73	5168912	28.5475	contig00005	99.275	138	0	1	138	125235	125648	N	4000386	77.6477	0.0425535	0.957446	0.952719	1318038	shovill_assembly/ERR373953.shovill.contigs.fa	mabscessus	-	Mab_argH(1)	Mab_cya(1)	Mab_gnd(3)	Mab_murC(2)	Mab_pta(~7)	Mab_purH(2)	Mab_rpoB(1)	mabscessus	OK
ERR373954	ERR373954	ERR373954	2123677	2083383	98.1	39753	1.87	Mycobacteroides abscessus	84.74	1765433	1738642	S	Homo sapiens	0.22	4675	4675	S	shovill_assembly/ERR373954.shovill.contigs.fa	51	4969483	29.1464	contig00005	99.275	138	0	1	138	241574	241161	N	3913196	76.0509	0.0720885	0.927911	0.917681	1148117	shovill_assembly/ERR373954.shovill.contigs.fa	mabscessus	-	Mab_argH(~2)	Mab_cya(2)	Mab_gnd(~1)	Mab_murC(2)	Mab_pta(9)	Mab_purH(4)	Mab_rpoB(~1)	mabscessus	OK
ERR373955	ERR373955	ERR373955	2123897	2081496	98	41805	1.97	Mycobacteroides abscessus	80.31	1671577	1637670	S	Mycolicibacter terrae	0.29	6030	6030	S	shovill_assembly/ERR373955.shovill.contigs.fa	103	5194952	27.686	contig00001	99.275	138	0	1	138	249393	249806	N	3761592	72.8741	0.0713433	0.928657	0.882147	1446516	shovill_assembly/ERR373955.shovill.contigs.fa	mabscessus	9	Mab_argH(1)	Mab_cya(2)	Mab_gnd(1)	Mab_murC(2)	Mab_pta(4)	Mab_purH(4)	Mab_rpoB(1)	mabscessus	OK
ERR373956	ERR373956	ERR373956	2390136	2344318	98.08	45222	1.89	Mycobacteroides abscessus	82.56	1935569	1882935	S	Mycobacterium sp. MS1601	0.5	11746	11746	S	shovill_assembly/ERR373956.shovill.contigs.fa	82	5131289	31.7199	contig00001	99.275	138	0	1	138	94314	94727	N	4154817	80.28	0.0633438	0.936656	0.929667	2386791	shovill_assembly/ERR373956.shovill.contigs.fa	mabscessus	23	Mab_argH(1)	Mab_cya(4)	Mab_gnd(3)	Mab_murC(2)	Mab_pta(11)	Mab_purH(7)	Mab_rpoB(1)	mabscessus	OK
ERR373957	ERR373957	ERR373957	2504198	2452391	97.93	51083	2.04	Mycobacteroides abscessus	79.1	1939848	1926220	S	Mycobacterium sp. MS1601	0.35	8636	8636	S	shovill_assembly/ERR373957.shovill.contigs.fa	15220	8896708	21.3326	contig00336	99.275	138	0	1	138	2600	2187	N	4293026	82.9584	0.0706735	0.929326	0.919498	2658539	shovill_assembly/ERR373957.shovill.contigs.fa	mabscessus	-	Mab_argH(1)	Mab_cya(~2)	Mab_gnd(3)	Mab_murC(2)	Mab_pta(9)	Mab_purH(4)	Mab_rpoB(1)	mabscessus	ASSEMBLY_HIGH
ERR373958	ERR373958	ERR373958	2051632	2009960	97.97	41068	2.01	Mycobacteroides abscessus	81.93	1646760	1643582	S	Mycolicibacterium vanbaalenii	0.05	1025	0	S	shovill_assembly/ERR373958.shovill.contigs.fa	76	4973728	27.6953	contig00003	96.667	30	0	109	138	136634	136545	Y	3616034	69.8132	0.109044	0.890956	0.881361	3347105	shovill_assembly/ERR373958.shovill.contigs.fa	mmassiliense	-	Mma_argH(1)	Mma_cya(1)	Mma_gnd(1)	Mma_murC(1)	Mma_pta(1)	Mma_purH(3)	Mma_rpoB(~4)	mmassiliense	OK
ERR373959	ERR373959	ERR373959	2079988	2038922	98.03	40474	1.95	Mycobacteroides abscessus	85.73	1748061	1746634	S	Mycobacterium sp. MS1601	0.5	10204	10204	S	shovill_assembly/ERR373959.shovill.contigs.fa	30	5100044	27.6078	contig00007	98.551	138	0	1	138	175293	174880	N	4063558	78.894	0.0032679	0.996732	0.996018	463830	shovill_assembly/ERR373959.shovill.contigs.fa	mabscessus	5	Mab_argH(3)	Mab_cya(1)	Mab_gnd(4)	Mab_murC(3)	Mab_pta(1)	Mab_purH(2)	Mab_rpoB(1)	mabscessus	OK
ERR373960	ERR373960	ERR373960	2219868	2173093	97.89	46139	2.07	Mycobacteroides abscessus	81.01	1760423	1743803	S	Mycobacterium sp. MS1601	0.45	9690	9690	S	shovill_assembly/ERR373960.shovill.contigs.fa	81	5093724	29.1103	contig00001	99.275	138	0	1	138	94314	94727	N	3935702	76.1261	0.0392446	0.960755	0.918954	1757561	shovill_assembly/ERR373960.shovill.contigs.fa	mabscessus	23	Mab_argH(1)	Mab_cya(4)	Mab_gnd(3)	Mab_murC(2)	Mab_pta(11)	Mab_purH(7)	Mab_rpoB(1)	mabscessus	OK
ERR373961	ERR373961	ERR373961	2160771	2116657	97.96	43479	2.02	Mycobacteroides abscessus	83.42	1765634	1765053	S	Mycobacteroides chelonae	0.13	2789	2766	S	shovill_assembly/ERR373961.shovill.contigs.fa	42	4828253	29.4755	contig00002	99.275	138	0	1	138	919182	918769	N	3965097	76.9282	0.0420645	0.957936	0.898508	1757888	shovill_assembly/ERR373961.shovill.contigs.fa	mabscessus	-	Mab_argH(~2)	Mab_cya(1)	Mab_gnd(3)	Mab_murC(~2)	Mab_pta(2)	Mab_purH(2)	Mab_rpoB(2)	mabscessus	OK
ERR373962	ERR373962	ERR373962	2257024	2209459	97.89	46919	2.08	Mycobacteroides abscessus	79.8	1763161	1731844	S	Mycobacterium sp. MS1601	0.58	12827	12827	S	shovill_assembly/ERR373962.shovill.contigs.fa	109	5203073	29.3786	contig00006	99.275	138	0	1	138	184531	184118	N	3793525	73.2619	0.0751216	0.924878	0.919893	1972431	shovill_assembly/ERR373962.shovill.contigs.fa	mabscessus	-	Mab_argH(1)	Mab_cya(~2)	Mab_gnd(3)	Mab_murC(2)	Mab_pta(4)	Mab_purH(4)	Mab_rpoB(1)	mabscessus	OK
ERR373963	ERR373963	ERR373963	2358531	2312259	98.04	45586	1.93	Mycobacteroides abscessus	86	1988628	1964006	S	Homo sapiens	0.03	716	716	S	shovill_assembly/ERR373963.shovill.contigs.fa	50	5074383	31.4121	contig00007	99.275	138	0	1	138	241546	241133	N	4272041	82.9926	0.0748729	0.925127	0.919111	1356130	shovill_assembly/ERR373963.shovill.contigs.fa	mabscessus	-	Mab_argH(~2)	Mab_cya(1)	Mab_gnd(3)	Mab_murC(2)	Mab_pta(1)	Mab_purH(4)	Mab_rpoB(~1)	mabscessus	OK
ERR373964	ERR373964	ERR373964	2377230	2331360	98.07	45220	1.9	Mycobacteroides abscessus	85.67	1997214	1996495	S	Mycolicibacterium gilvum	0.36	8435	449	S	shovill_assembly/ERR373964.shovill.contigs.fa	45	5085753	32.0934	contig00003	98.551	138	0	1	138	381349	381762	N	4638531	90.3245	0.00336835	0.996632	0.996	424751	shovill_assembly/ERR373964.shovill.contigs.fa	mabscessus	5	Mab_argH(3)	Mab_cya(1)	Mab_gnd(4)	Mab_murC(3)	Mab_pta(1)	Mab_purH(2)	Mab_rpoB(1)	mabscessus	OK
ERR373965	ERR373965	ERR373965	2371878	2324777	98.01	46478	1.96	Mycobacteroides abscessus	85.7	1992329	1986663	S	Homo sapiens	0.02	400	400	S	shovill_assembly/ERR373965.shovill.contigs.fa	40	5076828	31.3789	contig00008	98.551	138	0	1	138	94282	94695	N	4585036	89.2327	0.00683063	0.993169	0.992253	774046	shovill_assembly/ERR373965.shovill.contigs.fa	mabscessus	5	Mab_argH(3)	Mab_cya(1)	Mab_gnd(4)	Mab_murC(3)	Mab_pta(1)	Mab_purH(2)	Mab_rpoB(1)	mabscessus	OK
ERR373966	ERR373966	ERR373966	2141053	2100596	98.11	39899	1.86	Mycobacteroides abscessus	81.61	1714333	1713632	S	Mycobacteroides chelonae	0.04	755	755	S	shovill_assembly/ERR373966.shovill.contigs.fa	23	5066201	28.6883	contig00001	96.667	30	0	109	138	2017901	2017812	Y	3776688	73.0102	0.11113	0.88887	0.877211	3115609	shovill_assembly/ERR373966.shovill.contigs.fa	mmassiliense	-	Mma_argH(1)	Mma_cya(1)	Mma_gnd(1)	Mma_murC(1)	Mma_pta(1)	Mma_purH(3)	Mma_rpoB(~4)	mmassiliense	OK
ERR373967	ERR373967	ERR373967	2213467	2168156	97.95	44646	2.01	Mycobacteroides abscessus	86.53	1875997	1875381	S	Homo sapiens	0.02	383	383	S	shovill_assembly/ERR373967.shovill.contigs.fa	32	4992751	29.5866	contig00003	98.551	138	0	1	138	175293	174880	N	4347019	84.6425	0.0190623	0.980938	0.980051	343323	shovill_assembly/ERR373967.shovill.contigs.fa	mabscessus	5	Mab_argH(3)	Mab_cya(1)	Mab_gnd(4)	Mab_murC(3)	Mab_pta(1)	Mab_purH(2)	Mab_rpoB(1)	mabscessus	OK
ERR373968	ERR373968	ERR373968	2335118	2288689	98.01	45797	1.96	Mycobacteroides abscessus	83.55	1912146	1908792	S	Mycobacterium sp. MS1601	0.44	10068	10068	S	shovill_assembly/ERR373968.shovill.contigs.fa	93	5185836	29.8722	contig00007	98.551	138	0	1	138	94282	94695	N	4415632	85.6113	0.00322488	0.996775	0.996323	1212475	shovill_assembly/ERR373968.shovill.contigs.fa	mabscessus	5	Mab_argH(3)	Mab_cya(1)	Mab_gnd(4)	Mab_murC(3)	Mab_pta(1)	Mab_purH(2)	Mab_rpoB(1)	mabscessus	OK
ERR373969	ERR373969	ERR373969	2258945	2213973	98.01	44287	1.96	Mycobacteroides abscessus	85.91	1901970	1890859	S	Homo sapiens	0.58	12856	12856	S	shovill_assembly/ERR373969.shovill.contigs.fa	52	5107402	29.4135	contig00006	98.551	138	0	1	138	175283	174870	N	4316925	84.0305	0.0168194	0.983181	0.981927	501767	shovill_assembly/ERR373969.shovill.contigs.fa	mabscessus	5	Mab_argH(3)	Mab_cya(1)	Mab_gnd(4)	Mab_murC(3)	Mab_pta(1)	Mab_purH(2)	Mab_rpoB(1)	mabscessus	OK
ERR373970	ERR373970	ERR373970	2229331	2184064	97.97	44585	2	Mycobacteroides abscessus	83.37	1820897	1819196	S	Mycobacterium avium	0.03	644	3	S	shovill_assembly/ERR373970.shovill.contigs.fa	27	4952725	29.9348	contig00003	96.667	30	0	109	138	681130	681219	Y	3954587	76.3949	0.112394	0.887606	0.876696	3374324	shovill_assembly/ERR373970.shovill.contigs.fa	mmassiliense	-	Mma_argH(~2)	Mma_cya(1)	Mma_gnd(1)	Mma_murC(1)	Mma_pta(1)	Mma_purH(3)	Mma_rpoB(~4)	mmassiliense	OK
ERR373971	ERR373971	ERR373971	2255128	2211354	98.06	43168	1.91	Mycobacteroides abscessus	80.34	1776695	1734171	S	Mycobacteroides immunogenum	0.18	4052	4052	S	shovill_assembly/ERR373971.shovill.contigs.fa	77	5214456	29.4758	contig00002	99.275	138	0	1	138	367004	366591	N	3985253	77.1838	0.0722806	0.927719	0.923112	1459593	shovill_assembly/ERR373971.shovill.contigs.fa	mabscessus	9	Mab_argH(1)	Mab_cya(2)	Mab_gnd(1)	Mab_murC(2)	Mab_pta(4)	Mab_purH(4)	Mab_rpoB(1)	mabscessus	OK
ERR373972	ERR373972	ERR373972	2252372	2207714	98.02	43971	1.95	Mycobacteroides abscessus	84.58	1867275	1851333	S	Mycobacteroides immunogenum	0.07	1627	1627	S	shovill_assembly/ERR373972.shovill.contigs.fa	43	5163567	29.2585	contig00005	98.551	138	0	1	138	382134	382547	N	4306481	83.824	0.00838259	0.991617	0.99024	542341	shovill_assembly/ERR373972.shovill.contigs.fa	mabscessus	5	Mab_argH(3)	Mab_cya(1)	Mab_gnd(4)	Mab_murC(3)	Mab_pta(1)	Mab_purH(2)	Mab_rpoB(1)	mabscessus	OK
ERR373973	ERR373973	ERR373973	2356575	2309202	97.99	46719	1.99	Mycobacteroides abscessus	78.99	1823949	1803217	S	Mycobacteroides saopaulense	0.12	2746	2746	S	shovill_assembly/ERR373973.shovill.contigs.fa	61	5176395	30.6974	contig00004	99.275	138	0	1	138	261330	261743	N	4106489	79.6553	0.0818624	0.918138	0.91317	1872278	shovill_assembly/ERR373973.shovill.contigs.fa	mabscessus	-	Mab_argH(1)	Mab_cya(2)	Mab_gnd(3)	Mab_murC(2)	Mab_pta(2)	Mab_purH(7)	Mab_rpoB(1)	mabscessus	OK
ERR373974	ERR373974	ERR373974	2098947	2058381	98.07	39990	1.91	Mycobacteroides abscessus	86.55	1781554	1781012	S	Homo sapiens	0.02	335	335	S	shovill_assembly/ERR373974.shovill.contigs.fa	39	4991654	28.417	contig00005	98.551	138	0	1	138	382130	382543	N	4128786	80.4156	0.01931	0.98069	0.979095	411076	shovill_assembly/ERR373974.shovill.contigs.fa	mabscessus	5	Mab_argH(3)	Mab_cya(1)	Mab_gnd(4)	Mab_murC(3)	Mab_pta(1)	Mab_purH(2)	Mab_rpoB(1)	mabscessus	OK
ERR373975	ERR373975	ERR373975	2070156	2029723	98.05	39856	1.92	Mycobacteroides abscessus	82.55	1675455	1674063	S	Mycobacterium sp. MS1601	0.46	9309	9309	S	shovill_assembly/ERR373975.shovill.contigs.fa	46	5269332	26.4396	contig00009	98.551	138	0	1	138	175283	174870	N	3916104	76.0287	0.00325468	0.996745	0.996138	487096	shovill_assembly/ERR373975.shovill.contigs.fa	mabscessus	5	Mab_argH(3)	Mab_cya(1)	Mab_gnd(4)	Mab_murC(3)	Mab_pta(1)	Mab_purH(2)	Mab_rpoB(1)	mabscessus	OK
ERR373976	ERR373976	ERR373976	2439843	2392884	98.08	46247	1.89	Mycobacteroides abscessus	84.82	2029663	2010044	S	Mycobacterium sp. YC-RL4	0.18	4252	4252	S	shovill_assembly/ERR373976.shovill.contigs.fa	39	4835421	33.7588	contig00002	99.275	138	0	1	138	702125	701712	N	4550150	88.4651	0.0845249	0.915475	0.902332	1078752	shovill_assembly/ERR373976.shovill.contigs.fa	mabscessus	-	Mab_argH(1)	Mab_cya(2)	Mab_gnd(1)	Mab_murC(2)	Mab_pta(~2)	Mab_purH(2)	Mab_rpoB(4)	mabscessus	OK
ERR373977	ERR373977	ERR373977	2045163	2003218	97.95	41357	2.02	Mycobacteroides abscessus	85.1	1704794	1703612	S	Mycobacterium sp. MS1601	0.39	7886	7886	S	shovill_assembly/ERR373977.shovill.contigs.fa	36	5095485	26.9661	contig00005	98.551	138	0	1	138	175283	174870	N	3988299	77.4486	0.00332079	0.996679	0.995912	464033	shovill_assembly/ERR373977.shovill.contigs.fa	mabscessus	5	Mab_argH(3)	Mab_cya(1)	Mab_gnd(4)	Mab_murC(3)	Mab_pta(1)	Mab_purH(2)	Mab_rpoB(1)	mabscessus	OK
ERR373978	ERR373978	ERR373978	2331603	2285794	98.04	45095	1.93	Mycobacteroides abscessus	82.4	1883429	1846623	S	Mycobacteroides chelonae	0.03	723	723	S	shovill_assembly/ERR373978.shovill.contigs.fa	42	4843031	32.2279	contig00001	100	30	0	109	138	870270	870181	Y	4246398	82.066	0.120789	0.879211	0.869864	3463861	shovill_assembly/ERR373978.shovill.contigs.fa	mmassiliense	-	Mma_argH(2)	Mma_cya(1)	Mma_gnd(~3)	Mma_murC(~2)	Mma_pta(2)	Mma_purH(1)	Mma_rpoB(10)	mmassiliense	OK
ERR373979	ERR373979	ERR373979	2305689	2260581	98.04	44447	1.93	Mycobacteroides abscessus	83.55	1888650	1884829	S	Mycolicibacter terrae	0.37	8363	8363	S	shovill_assembly/ERR373979.shovill.contigs.fa	34	4913046	31.5943	contig00006	96.667	30	0	109	138	302045	301956	Y	4176441	80.764	0.105837	0.894163	0.886762	3181483	shovill_assembly/ERR373979.shovill.contigs.fa	mmassiliense	-	Mma_argH(1)	Mma_cya(3)	Mma_gnd(1)	Mma_murC(5)	Mma_pta(~1)	Mma_purH(~3)	Mma_rpoB(8)	mmassiliense	OK
ERR373980	ERR373980	ERR373980	2283765	2239239	98.05	43850	1.92	Mycobacteroides abscessus	84.05	1882049	1881165	S	Homo sapiens	0.05	1199	1199	S	shovill_assembly/ERR373980.shovill.contigs.fa	37	5091963	30.5409	contig00007	98.551	138	0	1	138	2716	2303	N	4416715	85.9522	0.00617465	0.993825	0.882668	689469	shovill_assembly/ERR373980.shovill.contigs.fa	mabscessus	5	Mab_argH(3)	Mab_cya(1)	Mab_gnd(4)	Mab_murC(3)	Mab_pta(1)	Mab_purH(2)	Mab_rpoB(1)	mabscessus	OK
ERR373981	ERR373981	ERR373981	2249530	2197242	97.68	51685	2.3	Mycobacteroides abscessus	78.59	1726727	1725880	S	Mycobacterium avium	0.05	993	1	S	shovill_assembly/ERR373981.shovill.contigs.fa	42	5176471	29.3121	contig00007	96.667	30	0	109	138	70357	70446	Y	3750352	72.3793	0.103996	0.896004	0.88282	3554148	shovill_assembly/ERR373981.shovill.contigs.fa	mmassiliense	-	Mma_argH(1)	Mma_cya(1)	Mma_gnd(1)	Mma_murC(1)	Mma_pta(1)	Mma_purH(3)	Mma_rpoB(~4)	mmassiliense	OK
ERR373982	ERR373982	ERR373982	2181625	2138342	98.02	42675	1.95	Mycobacteroides abscessus	85.54	1829186	1828559	S	Mycolicibacterium gilvum	0.36	7719	431	S	shovill_assembly/ERR373982.shovill.contigs.fa	42	5081422	28.6783	contig00003	98.551	138	0	1	138	381349	381762	N	4253708	82.7881	0.00407999	0.99592	0.9948	365860	shovill_assembly/ERR373982.shovill.contigs.fa	mabscessus	5	Mab_argH(3)	Mab_cya(1)	Mab_gnd(4)	Mab_murC(3)	Mab_pta(1)	Mab_purH(2)	Mab_rpoB(1)	mabscessus	OK
ERR373983	ERR373983	ERR373983	2315286	2267183	97.92	47431	2.05	Mycobacteroides abscessus	85.17	1930962	1872106	S	Mycobacterium chimaera	0.27	6113	6113	S	shovill_assembly/ERR373983.shovill.contigs.fa	69	5504833	28.302	contig00008	98.551	138	0	1	138	175282	174869	N	3919256	76.1636	0.00723678	0.992763	0.990986	1028755	shovill_assembly/ERR373983.shovill.contigs.fa	mabscessus	5	Mab_argH(3)	Mab_cya(1)	Mab_gnd(4)	Mab_murC(3)	Mab_pta(1)	Mab_purH(2)	Mab_rpoB(1)	mabscessus	OK
ERR373984	ERR373984	ERR373984	2578498	2528330	98.05	49454	1.92	Mycobacteroides abscessus	81.62	2063733	2046534	S	Mycobacteroides saopaulense	0.03	817	817	S	shovill_assembly/ERR373984.shovill.contigs.fa	41	5054545	34.4468	contig00004	99.275	138	0	1	138	460530	460117	N	4611632	89.6144	0.0821936	0.917806	0.912164	1279031	shovill_assembly/ERR373984.shovill.contigs.fa	mabscessus	-	Mab_argH(~2)	Mab_cya(1)	Mab_gnd(3)	Mab_murC(2)	Mab_pta(1)	Mab_purH(4)	Mab_rpoB(~1)	mabscessus	OK
ERR373985	ERR373985	ERR373985	2373525	2328524	98.1	44371	1.87	Mycobacteroides abscessus	84.71	1972463	1939270	S	Mycobacteroides chelonae	0.08	1755	1754	S	shovill_assembly/ERR373985.shovill.contigs.fa	77	4677902	33.7192	contig00001	100	30	0	109	138	875811	875722	Y	4437011	85.7922	0.0698863	0.930114	0.868812	3540317	shovill_assembly/ERR373985.shovill.contigs.fa	mmassiliense	-	Mma_argH(1)	Mma_cya(1)	Mma_gnd(~3)	Mma_murC(4)	Mma_pta(2)	Mma_purH(1)	Mma_rpoB(~7)	mmassiliense	OK
ERR373986	ERR373986	ERR373986	2484694	2436257	98.05	47799	1.93	Mycobacteroides abscessus	83.78	2041102	1994909	S	Mycobacteroides chelonae	0.14	3354	3354	S	shovill_assembly/ERR373986.shovill.contigs.fa	55	4985567	34.123	contig00002	99.275	138	0	1	138	922578	922165	N	4550214	88.4186	0.0822731	0.917727	0.911412	1571530	shovill_assembly/ERR373986.shovill.contigs.fa	mabscessus	-	Mab_argH(1)	Mab_cya(1)	Mab_gnd(~1)	Mab_murC(2)	Mab_pta(~2)	Mab_purH(2)	Mab_rpoB(~1)	mabscessus	OK
ERR373987	ERR373987	ERR373987	2283981	2238908	98.03	44434	1.94	Mycobacteroides abscessus	83.3	1864909	1864252	S	Homo sapiens	0.01	208	208	S	shovill_assembly/ERR373987.shovill.contigs.fa	49	5242635	29.1082	contig00003	97.826	138	0	1	138	175283	174870	N	4347082	84.6509	0.00340683	0.996593	0.996013	367784	shovill_assembly/ERR373987.shovill.contigs.fa	mabscessus	5	Mab_argH(3)	Mab_cya(1)	Mab_gnd(4)	Mab_murC(3)	Mab_pta(1)	Mab_purH(2)	Mab_rpoB(1)	mabscessus	OK
ERR373988	ERR373988	ERR373988	2275959	2230739	98.01	44568	1.96	Mycobacteroides abscessus	83.86	1870665	1840525	S	Mycobacterium avium	0.04	838	3	S	shovill_assembly/ERR373988.shovill.contigs.fa	38	5013225	30.7228	contig00001	96.667	30	0	109	138	690495	690584	Y	4009453	77.3904	0.0958475	0.904152	0.887563	3759581	shovill_assembly/ERR373988.shovill.contigs.fa	mmassiliense	-	Mma_argH(1)	Mma_cya(1)	Mma_gnd(1)	Mma_murC(1)	Mma_pta(1)	Mma_purH(3)	Mma_rpoB(~4)	mmassiliense	OK
ERR373989	ERR373989	ERR373989	1985540	1946834	98.05	38115	1.91	Mycobacteroides abscessus	86.44	1682773	1682210	S	Homo sapiens	0.02	310	310	S	shovill_assembly/ERR373989.shovill.contigs.fa	37	5051997	26.3953	contig00007	98.551	138	0	1	138	175283	174870	N	3922667	76.3993	0.00321442	0.996786	0.995666	294756	shovill_assembly/ERR373989.shovill.contigs.fa	mabscessus	5	Mab_argH(3)	Mab_cya(1)	Mab_gnd(4)	Mab_murC(3)	Mab_pta(1)	Mab_purH(2)	Mab_rpoB(1)	mabscessus	OK
ERR373990	ERR373990	ERR373990	2074162	2032299	97.98	41244	1.99	Mycobacteroides abscessus	85.53	1738146	1725849	S	Mycobacteroides saopaulense	0.03	552	552	S	shovill_assembly/ERR373990.shovill.contigs.fa	43	4786220	29.0245	contig00003	98.551	138	0	1	138	913813	913400	N	3878181	75.3434	0.0458944	0.954106	0.8945	1004772	shovill_assembly/ERR373990.shovill.contigs.fa	mabscessus	-	Mab_argH(~1)	Mab_cya(2)	Mab_gnd(1)	Mab_murC(2)	Mab_pta(2)	Mab_purH(7)	Mab_rpoB(1)	mabscessus	OK
ERR373991	ERR373991	ERR373991	2186326	2141817	97.96	43864	2	Mycobacteroides abscessus	84.41	1808003	1796886	S	Mycobacteroides immunogenum	0.03	543	543	S	shovill_assembly/ERR373991.shovill.contigs.fa	38	4789100	30.4596	contig00007	97.826	138	0	1	138	165564	165151	N	4063972	78.9046	0.101978	0.898022	0.891251	1365898	shovill_assembly/ERR373991.shovill.contigs.fa	mabscessus	-	Mab_argH(~1)	Mab_cya(2)	Mab_gnd(3)	Mab_murC(2)	Mab_pta(~9)	Mab_purH(~2)	Mab_rpoB(2)	mabscessus	OK
ERR373992	ERR373992	ERR373992	2061143	2017559	97.89	42971	2.08	Mycobacteroides abscessus	79.87	1611392	1600621	S	Mycobacterium dioxanotrophicus	0.09	1819	1819	S	shovill_assembly/ERR373992.shovill.contigs.fa	35	5162944	26.7846	contig00005	96.667	30	0	109	138	275842	275931	Y	3478584	66.6952	0.0962758	0.903724	0.890688	2937172	shovill_assembly/ERR373992.shovill.contigs.fa	mmassiliense	6	Mma_argH(1)	Mma_cya(1)	Mma_gnd(1)	Mma_murC(3)	Mma_pta(3)	Mma_purH(2)	Mma_rpoB(3)	mmassiliense	OK
ERR373993	ERR373993	ERR373993	1981767	1942726	98.03	38477	1.94	Mycobacteroides abscessus	85.16	1654390	1652612	S	Mycobacterium sp. MS1601	0.63	12152	12152	S	shovill_assembly/ERR373993.shovill.contigs.fa	44	5102172	26.2581	contig00003	98.551	138	0	1	138	382130	382543	N	3867525	74.9623	0.00323869	0.996761	0.993663	623594	shovill_assembly/ERR373993.shovill.contigs.fa	mabscessus	5	Mab_argH(3)	Mab_cya(1)	Mab_gnd(4)	Mab_murC(3)	Mab_pta(1)	Mab_purH(2)	Mab_rpoB(1)	mabscessus	OK
ERR373994	ERR373994	ERR373994	2213202	2169854	98.04	42735	1.93	Mycobacteroides abscessus	85.54	1856110	1842074	S	Homo sapiens	0.04	930	930	S	shovill_assembly/ERR373994.shovill.contigs.fa	64	5364870	27.9979	contig00010	98.551	138	0	1	138	94282	94695	N	4162531	81.0161	0.00322014	0.99678	0.964123	435038	shovill_assembly/ERR373994.shovill.contigs.fa	mabscessus	5	Mab_argH(3)	Mab_cya(1)	Mab_gnd(4)	Mab_murC(3)	Mab_pta(1)	Mab_purH(2)	Mab_rpoB(1)	mabscessus	OK
ERR373995	ERR373995	ERR373995	2234991	2192388	98.09	41983	1.88	Mycobacteroides abscessus	85.44	1873231	1867553	S	Homo sapiens	0.01	248	248	S	shovill_assembly/ERR373995.shovill.contigs.fa	56	5163762	29.2115	contig00008	98.551	138	0	1	138	175282	174869	N	4315716	83.9913	0.00688195	0.993118	0.992155	613842	shovill_assembly/ERR373995.shovill.contigs.fa	mabscessus	5	Mab_argH(3)	Mab_cya(1)	Mab_gnd(4)	Mab_murC(3)	Mab_pta(1)	Mab_purH(2)	Mab_rpoB(1)	mabscessus	OK
ERR373996	ERR373996	ERR373996	2196779	2151551	97.94	44583	2.03	Mycobacteroides abscessus	80.59	1733832	1675721	S	Mycolicibacter terrae	0.35	7571	7571	S	shovill_assembly/ERR373996.shovill.contigs.fa	48	5240271	28.1529	contig00001	99.275	138	0	1	138	696607	697020	N	3813817	74.0218	0.0792833	0.920717	0.914577	1462446	shovill_assembly/ERR373996.shovill.contigs.fa	mabscessus	9	Mab_argH(1)	Mab_cya(2)	Mab_gnd(1)	Mab_murC(2)	Mab_pta(4)	Mab_purH(4)	Mab_rpoB(1)	mabscessus	OK
ERR373997	ERR373997	ERR373997	2092198	2051345	98.05	40266	1.92	Mycobacteroides abscessus	83.27	1708129	1707636	S	Homo sapiens	0.02	357	357	S	shovill_assembly/ERR373997.shovill.contigs.fa	52	5242552	27.2857	contig00004	97.826	138	0	1	138	382146	382559	N	3977747	77.4496	0.00338946	0.996611	0.994356	356466	shovill_assembly/ERR373997.shovill.contigs.fa	mabscessus	5	Mab_argH(3)	Mab_cya(1)	Mab_gnd(4)	Mab_murC(3)	Mab_pta(1)	Mab_purH(2)	Mab_rpoB(1)	mabscessus	OK
ERR373998	ERR373998	ERR373998	2157553	2114852	98.02	42127	1.96	Mycobacteroides abscessus	75.09	1588006	1542504	S	Mycobacteroides saopaulense	0.15	3272	3272	S	shovill_assembly/ERR373998.shovill.contigs.fa	103	5448450	26.829	contig00008	99.275	138	0	1	138	94330	94743	N	3069021	59.515	0.0703905	0.929609	0.91772	1529713	shovill_assembly/ERR373998.shovill.contigs.fa	mabscessus	-	Mab_argH(1)	Mab_cya(2)	Mab_gnd(1)	Mab_murC(2)	Mab_pta(7)	Mab_purH(5)	Mab_rpoB(~1)	mabscessus	OK
ERR373999	ERR373999	ERR373999	2086381	2045276	98.03	40529	1.95	Mycobacteroides abscessus	82.58	1688895	1667657	S	Mycobacterium sp. MS1601	0.46	9338	9338	S	shovill_assembly/ERR373999.shovill.contigs.fa	126	5130887	27.0861	contig00009	99.275	138	0	1	138	92578	92165	N	3718489	72.0248	0.0666745	0.933326	0.921452	1217919	shovill_assembly/ERR373999.shovill.contigs.fa	mabscessus	-	Mab_argH(1)	Mab_cya(1)	Mab_gnd(4)	Mab_murC(2)	Mab_pta(2)	Mab_purH(4)	Mab_rpoB(1)	mabscessus	OK
ERR374000	ERR374000	ERR374000	2117234	2075300	98.02	41374	1.95	Mycobacteroides abscessus	84.83	1760479	1757675	S	Homo sapiens	0.04	779	779	S	shovill_assembly/ERR374000.shovill.contigs.fa	66	5108805	27.8764	contig00009	98.551	138	0	1	138	94282	94695	N	4075707	79.2951	0.0055755	0.994425	0.99289	790230	shovill_assembly/ERR374000.shovill.contigs.fa	mabscessus	5	Mab_argH(3)	Mab_cya(1)	Mab_gnd(4)	Mab_murC(3)	Mab_pta(1)	Mab_purH(2)	Mab_rpoB(1)	mabscessus	OK
ERR374001	ERR374001	ERR374001	2002137	1961306	97.96	40224	2.01	Mycobacteroides abscessus	85.1	1669110	1666693	S	Homo sapiens	0.02	328	328	S	shovill_assembly/ERR374001.shovill.contigs.fa	58	5108725	26.1793	contig00009	98.551	138	0	1	138	175282	174869	N	3867697	75.2562	0.00559918	0.994401	0.992503	626789	shovill_assembly/ERR374001.shovill.contigs.fa	mabscessus	5	Mab_argH(3)	Mab_cya(1)	Mab_gnd(4)	Mab_murC(3)	Mab_pta(1)	Mab_purH(2)	Mab_rpoB(1)	mabscessus	OK
ERR374002	ERR374002	ERR374002	2078418	2038309	98.07	39570	1.9	Mycobacteroides abscessus	84.81	1728777	1706254	S	Mycobacteroides immunogenum	0.08	1665	1665	S	shovill_assembly/ERR374002.shovill.contigs.fa	48	4969720	28.5947	contig00007	99.275	138	0	1	138	150467	150054	N	3832639	74.4826	0.0753503	0.92465	0.91783	1128932	shovill_assembly/ERR374002.shovill.contigs.fa	mabscessus	-	Mab_argH(~2)	Mab_cya(2)	Mab_gnd(~1)	Mab_murC(2)	Mab_pta(9)	Mab_purH(4)	Mab_rpoB(~1)	mabscessus	OK
ERR374003	ERR374003	ERR374003	2118777	2078282	98.09	39964	1.89	Mycobacteroides abscessus	86.17	1790935	1777696	S	Mycobacteroides saopaulense	0.02	405	405	S	shovill_assembly/ERR374003.shovill.contigs.fa	36	4781878	29.923	contig00007	99.275	138	0	1	138	241546	241133	N	4046684	78.6976	0.0843999	0.9156	0.911087	960507	shovill_assembly/ERR374003.shovill.contigs.fa	mabscessus	-	Mab_argH(~2)	Mab_cya(1)	Mab_gnd(3)	Mab_murC(2)	Mab_pta(1)	Mab_purH(4)	Mab_rpoB(~1)	mabscessus	OK
ERR374004	ERR374004	ERR374004	2085718	2042676	97.94	42447	2.03	Mycobacteroides abscessus	81.91	1673176	1594291	S	Mycobacterium chimaera	0.3	6101	6101	S	shovill_assembly/ERR374004.shovill.contigs.fa	66	5832649	24.0924	contig00008	98.551	138	0	1	138	165007	164594	N	3406139	66.2102	0.0081284	0.991872	0.98853	888984	shovill_assembly/ERR374004.shovill.contigs.fa	mabscessus	5	Mab_argH(3)	Mab_cya(1)	Mab_gnd(4)	Mab_murC(3)	Mab_pta(1)	Mab_purH(2)	Mab_rpoB(1)	mabscessus	ASSEMBLY_HIGH
ERR374005	ERR374005	ERR374005	2030486	1991778	98.09	38158	1.88	Mycobacteroides abscessus	82.21	1637502	1620724	S	Mycobacteroides saopaulense	0.12	2328	2328	S	shovill_assembly/ERR374005.shovill.contigs.fa	74	4969877	27.4672	contig00009	99.275	138	0	1	138	94314	94727	N	3732926	72.5113	0.07966	0.92034	0.911211	1290764	shovill_assembly/ERR374005.shovill.contigs.fa	mabscessus	-	Mab_argH(1)	Mab_cya(4)	Mab_gnd(3)	Mab_murC(2)	Mab_pta(~4)	Mab_purH(~3)	Mab_rpoB(1)	mabscessus	OK
ERR374006	ERR374006	ERR374006	1968602	1930649	98.07	37443	1.9	Mycobacteroides abscessus	81.36	1570710	1491939	S	Mycobacteroides immunogenum	0.09	1751	1751	S	shovill_assembly/ERR374006.shovill.contigs.fa	67	5068468	26.3405	contig00004	96.667	30	0	109	138	306971	307060	Y	3307933	63.8838	0.12146	0.87854	0.865392	3065839	shovill_assembly/ERR374006.shovill.contigs.fa	mmassiliense	-	Mma_argH(1)	Mma_cya(~1)	Mma_gnd(1)	Mma_murC(1)	Mma_pta(1)	Mma_purH(~3)	Mma_rpoB(8)	mmassiliense	OK
ERR374007	ERR374007	ERR374007	2132884	2091313	98.05	40984	1.92	Mycobacteroides abscessus	83.43	1744717	1743236	S	Mycobacteroides immunogenum	0.46	9543	9543	S	shovill_assembly/ERR374007.shovill.contigs.fa	35	4966815	28.7632	contig00006	96.667	30	0	109	138	72272	72361	Y	3781624	72.838	0.108033	0.891967	0.881045	3389212	shovill_assembly/ERR374007.shovill.contigs.fa	mmassiliense	4	Mma_argH(1)	Mma_cya(1)	Mma_gnd(1)	Mma_murC(2)	Mma_pta(3)	Mma_purH(2)	Mma_rpoB(3)	mmassiliense	OK
ERR374008	ERR374008	ERR374008	1841055	1804910	98.04	35647	1.94	Mycobacteroides abscessus	80.3	1449415	1434566	S	Mycobacterium sp. MS1601	0.47	8466	8466	S	shovill_assembly/ERR374008.shovill.contigs.fa	143	5252538	23.7539	contig00003	99.275	138	0	1	138	278240	277827	N	3226403	62.4238	0.0670587	0.932941	0.922638	1371483	shovill_assembly/ERR374008.shovill.contigs.fa	mabscessus	-	Mab_argH(1)	Mab_cya(~2)	Mab_gnd(3)	Mab_murC(2)	Mab_pta(4)	Mab_purH(4)	Mab_rpoB(1)	mabscessus	OK
ERR374009	ERR374009	ERR374009	1987129	1946180	97.94	40432	2.03	Mycobacteroides abscessus	86.1	1675715	1656103	S	Mycobacteroides saopaulense	0.02	375	375	S	shovill_assembly/ERR374009.shovill.contigs.fa	39	4782168	27.9208	contig00007	99.275	138	0	1	138	241546	241133	N	3764239	73.1899	0.082713	0.917287	0.910844	899867	shovill_assembly/ERR374009.shovill.contigs.fa	mabscessus	-	Mab_argH(~2)	Mab_cya(1)	Mab_gnd(3)	Mab_murC(2)	Mab_pta(1)	Mab_purH(4)	Mab_rpoB(~1)	mabscessus	OK
ERR374010	ERR374010	ERR374010	2034987	1995835	98.08	38657	1.9	Mycobacteroides abscessus	80.99	1616439	1563806	S	Mycolicibacter terrae	0.33	6612	6612	S	shovill_assembly/ERR374010.shovill.contigs.fa	68	5240706	26.2843	contig00003	99.275	138	0	1	138	367004	366591	N	3554337	69.0351	0.0781312	0.921869	0.914122	1312572	shovill_assembly/ERR374010.shovill.contigs.fa	mabscessus	9	Mab_argH(1)	Mab_cya(2)	Mab_gnd(1)	Mab_murC(2)	Mab_pta(4)	Mab_purH(4)	Mab_rpoB(1)	mabscessus	OK
ERR374011	ERR374011	ERR374011	2039505	2001400	98.13	37586	1.84	Mycobacteroides abscessus	83.27	1666548	1657966	S	Mycobacteroides immunogenum	0.02	473	473	S	shovill_assembly/ERR374011.shovill.contigs.fa	93	4991560	27.5129	contig00003	96.667	30	0	109	138	246140	246051	Y	3562100	68.6531	0.10677	0.89323	0.882901	4016650	shovill_assembly/ERR374011.shovill.contigs.fa	mmassiliense	-	Mma_argH(1)	Mma_cya(1)	Mma_gnd(1)	Mma_murC(1)	Mma_pta(1)	Mma_purH(3)	Mma_rpoB(~4)	mmassiliense	OK
ERR374012	ERR374012	ERR374012	2180459	2132502	97.8	47350	2.17	Mycobacteroides abscessus	68.92	1469661	1452616	S	Mycobacteroides immunogenum	0.13	2717	2717	S	shovill_assembly/ERR374012.shovill.contigs.fa	115	5012491	29.7733	contig00006	98.551	138	0	1	138	100025	100438	N	3057028	59.2989	0.0810647	0.918935	0.909617	1409412	shovill_assembly/ERR374012.shovill.contigs.fa	mabscessus	-	Mab_argH(1)	Mab_cya(4)	Mab_gnd(3)	Mab_murC(2)	Mab_pta(1)	Mab_purH(4)	Mab_rpoB(1)	mabscessus	KRAKEN_LOW
ERR374013	ERR374013	ERR374013	1993770	1955428	98.08	37824	1.9	Mycobacteroides abscessus	82.02	1603793	1572099	S	Mycobacteroides immunogenum	0.17	3276	3276	S	shovill_assembly/ERR374013.shovill.contigs.fa	68	5164765	25.9689	contig00009	99.275	138	0	1	138	94255	94668	N	3564250	69.2212	0.0834509	0.916549	0.909322	1028008	shovill_assembly/ERR374013.shovill.contigs.fa	mabscessus	9	Mab_argH(1)	Mab_cya(2)	Mab_gnd(1)	Mab_murC(2)	Mab_pta(4)	Mab_purH(4)	Mab_rpoB(1)	mabscessus	OK
ERR374014	ERR374014	ERR374014	1957208	1920975	98.15	35750	1.83	Mycobacteroides abscessus	83.41	1602306	1600372	S	Homo sapiens	0.04	727	727	S	shovill_assembly/ERR374014.shovill.contigs.fa	19	4914624	26.8611	contig00003	96.667	30	0	109	138	256726	256637	Y	3472862	67.1235	0.115906	0.884094	0.869126	2958655	shovill_assembly/ERR374014.shovill.contigs.fa	mmassiliense	-	Mma_argH(~2)	Mma_cya(1)	Mma_gnd(1)	Mma_murC(1)	Mma_pta(1)	Mma_purH(3)	Mma_rpoB(~4)	mmassiliense	OK
ERR374015	ERR374015	ERR374015	1863963	1828933	98.12	34536	1.85	Mycobacteroides abscessus	82.83	1514846	1510330	S	Mycobacteroides chelonae	0.17	3116	3072	S	shovill_assembly/ERR374015.shovill.contigs.fa	6693	5907292	22.344	contig02176	100	85	0	54	138	3	257	Y	3436716	66.7122	0.0610986	0.938901	0.913826	1643912	shovill_assembly/ERR374015.shovill.contigs.fa	mabscessus	-	Mab_argH(2?)	Mab_cya(2)	Mab_gnd(~1)	Mab_murC(8?)	Mab_pta(8?)	Mab_purH(2)	Mab_rpoB(1)	mabscessus	ASSEMBLY_HIGH
ERR374016	ERR374016	ERR374016	1969845	1931244	98.04	38068	1.93	Mycobacteroides abscessus	86.62	1672774	1672205	S	Homo sapiens	0.06	1073	1073	S	shovill_assembly/ERR374016.shovill.contigs.fa	42	5188858	25.5536	contig00007	98.551	138	0	1	138	94282	94695	N	3724607	72.5059	0.0168759	0.983124	0.981017	463907	shovill_assembly/ERR374016.shovill.contigs.fa	mabscessus	5	Mab_argH(3)	Mab_cya(1)	Mab_gnd(4)	Mab_murC(3)	Mab_pta(1)	Mab_purH(2)	Mab_rpoB(1)	mabscessus	OK
ERR374017	ERR374017	ERR374017	1848317	1813022	98.09	34809	1.89	Mycobacteroides abscessus	86.27	1564169	1555260	S	Homo sapiens	0.02	339	339	S	shovill_assembly/ERR374017.shovill.contigs.fa	62	5107689	24.4896	contig00005	98.551	138	0	1	138	175283	174870	N	3551548	69.1476	0.0166764	0.983324	0.980612	421061	shovill_assembly/ERR374017.shovill.contigs.fa	mabscessus	5	Mab_argH(3)	Mab_cya(1)	Mab_gnd(4)	Mab_murC(3)	Mab_pta(1)	Mab_purH(2)	Mab_rpoB(1)	mabscessus	OK
ERR374018	ERR374018	ERR374018	1891847	1855225	98.06	36123	1.91	Mycobacteroides abscessus	84.96	1576157	1575714	S	Mycobacterium sp. djl-10	0.05	1015	1015	S	shovill_assembly/ERR374018.shovill.contigs.fa	78	5195238	24.5669	contig00003	99.275	138	0	1	138	226293	225880	N	3460610	66.7532	0.0441966	0.955803	0.951208	1070480	shovill_assembly/ERR374018.shovill.contigs.fa	mabscessus	-	Mab_argH(1)	Mab_cya(1)	Mab_gnd(3)	Mab_murC(2)	Mab_pta(~7)	Mab_purH(2)	Mab_rpoB(1)	mabscessus	OK
ERR374019	ERR374019	ERR374019	1851660	1816277	98.09	34883	1.89	Mycobacteroides abscessus	79.83	1449998	1418887	S	Mycolicibacter terrae	0.33	6050	6050	S	shovill_assembly/ERR374019.shovill.contigs.fa	70	5191834	24.3746	contig00003	99.275	138	0	1	138	367004	366591	N	3260088	62.9533	0.0813375	0.918663	0.897965	1360880	shovill_assembly/ERR374019.shovill.contigs.fa	mabscessus	9	Mab_argH(1)	Mab_cya(2)	Mab_gnd(1)	Mab_murC(2)	Mab_pta(4)	Mab_purH(4)	Mab_rpoB(1)	mabscessus	OK
ERR374020	ERR374020	ERR374020	1740272	1705537	98	34273	1.97	Mycobacteroides abscessus	83.97	1432108	1431395	S	Mycolicibacter terrae	0.04	672	672	S	shovill_assembly/ERR374020.shovill.contigs.fa	68	5196307	22.693	contig00016	98.551	138	0	1	138	94282	94695	N	3355981	65.2715	0.00319823	0.996802	0.878536	1060102	shovill_assembly/ERR374020.shovill.contigs.fa	mabscessus	5	Mab_argH(3)	Mab_cya(1)	Mab_gnd(4)	Mab_murC(3)	Mab_pta(1)	Mab_purH(2)	Mab_rpoB(1)	mabscessus	OK
ERR374021	ERR374021	ERR374021	2051467	2004465	97.71	46425	2.27	Mycobacteroides abscessus	79.72	1597909	1539644	S	Mycolicibacter terrae	0.31	6250	6250	S	shovill_assembly/ERR374021.shovill.contigs.fa	87	5144033	26.9684	contig00012	100	30	0	109	138	72229	72318	Y	3092163	59.7138	0.10823	0.89177	0.871912	2936938	shovill_assembly/ERR374021.shovill.contigs.fa	mmassiliense	-	Mma_argH(1)	Mma_cya(1)	Mma_gnd(1)	Mma_murC(1)	Mma_pta(~1)	Mma_purH(~3)	Mma_rpoB(8)	mmassiliense	OK
ERR374022	ERR374022	ERR374022	1880553	1784885	94.91	94741	5.04	Mycobacteroides abscessus	79.18	1413292	1374304	S	Mycobacteroides immunogenum	0.06	1133	1133	S	shovill_assembly/ERR374022.shovill.contigs.fa	77	4858378	25.3072	contig00004	97.826	138	0	1	138	70166	70579	N	3301330	63.3765	0.122837	0.877163	0.865792	2841884	shovill_assembly/ERR374022.shovill.contigs.fa	mmassiliense	-	Mma_argH(2?)	Mma_cya(~3)	Mma_gnd(~1)	Mma_murC(~2)	Mma_pta(~1)	Mma_purH(3)	Mma_rpoB(~8)	mbolettii	OK
ERR374023	ERR374023	ERR374023	2034243	1994401	98.04	39242	1.93	Mycobacteroides abscessus	86.83	1731672	1729389	S	Homo sapiens	0.01	291	291	S	shovill_assembly/ERR374023.shovill.contigs.fa	45	5284760	25.8641	contig00002	98.551	138	0	1	138	175282	174869	N	3812907	74.2082	0.00681268	0.993187	0.991174	490816	shovill_assembly/ERR374023.shovill.contigs.fa	mabscessus	5	Mab_argH(3)	Mab_cya(1)	Mab_gnd(4)	Mab_murC(3)	Mab_pta(1)	Mab_purH(2)	Mab_rpoB(1)	mabscessus	OK
ERR374024	ERR374024	ERR374024	1978181	1940317	98.09	37345	1.88	Mycobacteroides abscessus	79.66	1545743	1523521	S	Mycobacteroides immunogenum	0.6	11587	11587	S	shovill_assembly/ERR374024.shovill.contigs.fa	117	5441520	24.4866	contig00001	99.275	138	0	1	138	94518	94931	N	3353479	65.1092	0.0215844	0.978416	0.919077	1279382	shovill_assembly/ERR374024.shovill.contigs.fa	mabscessus	-	Mab_argH(1)	Mab_cya(~2)	Mab_gnd(3)	Mab_murC(2)	Mab_pta(4)	Mab_purH(4)	Mab_rpoB(1)	mabscessus	OK
ERR374025	ERR374025	ERR374025	2034912	1992832	97.93	41498	2.04	Mycobacteroides abscessus	86.11	1716085	1703219	S	Mycobacteroides saopaulense	0.02	429	429	S	shovill_assembly/ERR374025.shovill.contigs.fa	38	4781829	28.3439	contig00002	99.275	138	0	1	138	634627	635040	N	3877838	75.3876	0.0636185	0.936381	0.910917	893461	shovill_assembly/ERR374025.shovill.contigs.fa	mabscessus	-	Mab_argH(~2)	Mab_cya(1)	Mab_gnd(3)	Mab_murC(2)	Mab_pta(1)	Mab_purH(4)	Mab_rpoB(~1)	mabscessus	OK
ERR374026	ERR374026	ERR374026	1992682	1953585	98.04	38544	1.94	Mycobacteroides abscessus	85.91	1678230	1677054	S	Mycobacterium sp. MS1601	0.37	7220	7220	S	shovill_assembly/ERR374026.shovill.contigs.fa	37	5101305	26.2002	contig00004	98.551	138	0	1	138	382130	382543	N	3897270	75.7042	0.00321501	0.996785	0.995537	419589	shovill_assembly/ERR374026.shovill.contigs.fa	mabscessus	5	Mab_argH(3)	Mab_cya(1)	Mab_gnd(4)	Mab_murC(3)	Mab_pta(1)	Mab_purH(2)	Mab_rpoB(1)	mabscessus	OK
ERR374027	ERR374027	ERR374027	1936066	1898199	98.04	37307	1.93	Mycobacteroides abscessus	86.74	1646566	1644394	S	Homo sapiens	0.01	274	274	S	shovill_assembly/ERR374027.shovill.contigs.fa	55	5285340	24.6524	contig00009	98.551	138	0	1	138	94282	94695	N	3625703	70.5804	0.00692556	0.993074	0.990665	471522	shovill_assembly/ERR374027.shovill.contigs.fa	mabscessus	5	Mab_argH(3)	Mab_cya(1)	Mab_gnd(4)	Mab_murC(3)	Mab_pta(1)	Mab_purH(2)	Mab_rpoB(1)	mabscessus	OK
ERR374028	ERR374028	ERR374028	1888028	1848621	97.91	38850	2.06	Mycobacteroides abscessus	84.65	1564799	1564140	S	Mycobacteroides immunogenum	0.02	424	424	S	shovill_assembly/ERR374028.shovill.contigs.fa	69	4950100	25.0732	contig00003	96.667	30	0	109	138	291219	291130	Y	3474512	67.1575	0.00685471	0.993145	0.875374	2671733	shovill_assembly/ERR374028.shovill.contigs.fa	mmassiliense	-	Mma_argH(1)	Mma_cya(1)	Mma_gnd(1)	Mma_murC(1)	Mma_pta(1)	Mma_purH(3)	Mma_rpoB(~4)	mmassiliense	OK
ERR374029	ERR374029	ERR374029	1846384	1811197	98.09	34695	1.88	Mycobacteroides abscessus	83.38	1510249	1453616	S	Mycobacteroides immunogenum	0.08	1370	1370	S	shovill_assembly/ERR374029.shovill.contigs.fa	74	5068153	24.5161	contig00004	96.667	30	0	109	138	165866	165777	Y	3300987	63.7717	0.115144	0.884856	0.855964	2793817	shovill_assembly/ERR374029.shovill.contigs.fa	mmassiliense	-	Mma_argH(1)	Mma_cya(~1)	Mma_gnd(1)	Mma_murC(1)	Mma_pta(1)	Mma_purH(~3)	Mma_rpoB(8)	mmassiliense	OK
ERR374030	ERR374030	ERR374030	2054214	2016274	98.15	37385	1.82	Mycobacteroides abscessus	82.16	1656471	1623292	S	Homo sapiens	0.06	1200	1200	S	shovill_assembly/ERR374030.shovill.contigs.fa	36	4843073	29.1851	contig00001	100	30	0	109	138	70395	70484	Y	3730337	72.1086	0.11705	0.88295	0.868595	3073596	shovill_assembly/ERR374030.shovill.contigs.fa	mmassiliense	-	Mma_argH(2)	Mma_cya(1)	Mma_gnd(~3)	Mma_murC(~2)	Mma_pta(2)	Mma_purH(1)	Mma_rpoB(10)	mmassiliense	OK
ERR374031	ERR374031	ERR374031	2180837	2133572	97.83	46664	2.14	Mycobacteroides abscessus	74.42	1587786	1544728	S	Mycobacteroides saopaulense	0.15	3194	3194	S	shovill_assembly/ERR374031.shovill.contigs.fa	118	5376213	27.5867	contig00008	99.275	138	0	1	138	94330	94743	N	2936329	56.8835	0.0413215	0.958679	0.914645	1765473	shovill_assembly/ERR374031.shovill.contigs.fa	mabscessus	-	Mab_argH(1)	Mab_cya(2)	Mab_gnd(1)	Mab_murC(2)	Mab_pta(7)	Mab_purH(5)	Mab_rpoB(~1)	mabscessus	KRAKEN_LOW
ERR374032	ERR374032	ERR374032	1965376	1925617	97.98	39189	1.99	Mycobacteroides abscessus	85.45	1645364	1643410	S	Mycobacterium sp. MS1601	0.46	8940	8940	S	shovill_assembly/ERR374032.shovill.contigs.fa	46	5105584	25.5559	contig00009	98.551	138	0	1	138	175293	174880	N	3819421	74.1429	0.00321876	0.996781	0.99512	428920	shovill_assembly/ERR374032.shovill.contigs.fa	mabscessus	5	Mab_argH(3)	Mab_cya(1)	Mab_gnd(4)	Mab_murC(3)	Mab_pta(1)	Mab_purH(2)	Mab_rpoB(1)	mabscessus	OK
ERR374033	ERR374033	ERR374033	1846656	1808001	97.91	38164	2.06	Mycobacteroides abscessus	79.58	1438798	1415926	S	Mycobacteroides immunogenum	0.69	12447	12447	S	shovill_assembly/ERR374033.shovill.contigs.fa	107	5342941	23.4004	contig00002	99.275	138	0	1	138	294573	294160	N	3160766	61.1749	0.0739085	0.926092	0.917115	1304478	shovill_assembly/ERR374033.shovill.contigs.fa	mabscessus	-	Mab_argH(1)	Mab_cya(~2)	Mab_gnd(3)	Mab_murC(2)	Mab_pta(4)	Mab_purH(4)	Mab_rpoB(1)	mabscessus	OK
ERR374034	ERR374034	ERR374034	1899696	1862977	98.07	36249	1.9	Mycobacteroides abscessus	81	1509042	1474450	S	Mycobacteroides immunogenum	0.22	4062	4062	S	shovill_assembly/ERR374034.shovill.contigs.fa	69	5290504	24.4192	contig00003	99.275	138	0	1	138	94255	94668	N	3319663	64.3118	0.0828138	0.917186	0.90983	1157386	shovill_assembly/ERR374034.shovill.contigs.fa	mabscessus	9	Mab_argH(1)	Mab_cya(2)	Mab_gnd(1)	Mab_murC(2)	Mab_pta(4)	Mab_purH(4)	Mab_rpoB(1)	mabscessus	OK
ERR374035	ERR374035	ERR374035	2010741	1972830	98.11	37416	1.87	Mycobacteroides abscessus	85.26	1682128	1678070	S	Mycobacteroides immunogenum	0.01	235	235	S	shovill_assembly/ERR374035.shovill.contigs.fa	67	5344552	25.4691	contig00010	98.551	138	0	1	138	175282	174869	N	3701808	72.0799	0.00687602	0.993124	0.986356	541326	shovill_assembly/ERR374035.shovill.contigs.fa	mabscessus	5	Mab_argH(3)	Mab_cya(1)	Mab_gnd(4)	Mab_murC(3)	Mab_pta(1)	Mab_purH(2)	Mab_rpoB(1)	mabscessus	OK
ERR374036	ERR374036	ERR374036	1882721	1843279	97.91	38930	2.07	Mycobacteroides abscessus	80.24	1479114	1461099	S	Mycobacterium sp. MS1601	0.54	9880	9880	S	shovill_assembly/ERR374036.shovill.contigs.fa	142	5211997	24.5409	contig00002	99.275	138	0	1	138	94518	94931	N	3185730	61.5573	0.0703939	0.929606	0.920204	1503000	shovill_assembly/ERR374036.shovill.contigs.fa	mabscessus	-	Mab_argH(1)	Mab_cya(~2)	Mab_gnd(3)	Mab_murC(2)	Mab_pta(4)	Mab_purH(4)	Mab_rpoB(1)	mabscessus	OK
ERR374037	ERR374037	ERR374037	2330623	2286502	98.11	43207	1.86	Mycobacteroides abscessus	81.18	1856267	1836354	S	Mycobacterium sp. MS1601	0.45	10236	10236	S	shovill_assembly/ERR374037.shovill.contigs.fa	62	5046753	32.1664	contig00001	99.275	138	0	1	138	94314	94727	N	4234342	82.0959	0.0691538	0.930846	0.926833	1916758	shovill_assembly/ERR374037.shovill.contigs.fa	mabscessus	-	Mab_argH(1)	Mab_cya(1)	Mab_gnd(3)	Mab_murC(2)	Mab_pta(2)	Mab_purH(7)	Mab_rpoB(1)	mabscessus	OK
ERR374038	ERR374038	ERR374038	2574345	2528721	98.23	44621	1.73	Mycobacteroides abscessus	80.93	2046429	1990497	S	Mycobacteroides chelonae	0.13	3220	3219	S	shovill_assembly/ERR374038.shovill.contigs.fa	66	4972253	36.3786	contig00001	97.826	138	0	1	138	602118	601705	N	4600458	89.1875	0.099122	0.900878	0.891488	3518110	shovill_assembly/ERR374038.shovill.contigs.fa	mmassiliense	-	Mma_argH(2?)	Mma_cya(~3)	Mma_gnd(~1)	Mma_murC(~2)	Mma_pta(~1)	Mma_purH(~3)	Mma_rpoB(~8)	mbolettii	OK
ERR374039	ERR374039	ERR374039	2460531	2414449	98.13	45140	1.84	Mycobacteroides abscessus	80.29	1938462	1926213	S	Mycobacterium sp. QIA-37	0.09	2149	2149	S	shovill_assembly/ERR374039.shovill.contigs.fa	73	5286302	32.6898	contig00007	98.551	138	0	1	138	184632	184219	N	4275571	83.1627	0.0771722	0.922828	0.916213	1614514	shovill_assembly/ERR374039.shovill.contigs.fa	mabscessus	-	Mab_argH(4)	Mab_cya(1)	Mab_gnd(1)	Mab_murC(2)	Mab_pta(10)	Mab_purH(2)	Mab_rpoB(1)	mabscessus	OK
ERR374040	ERR374040	ERR374040	2300336	2256612	98.1	42807	1.87	Mycobacteroides abscessus	77.18	1741632	1659714	S	Mycobacteroides immunogenum	0.09	2083	2083	S	shovill_assembly/ERR374040.shovill.contigs.fa	59	4991234	32.4769	contig00007	97.826	138	0	1	138	164730	164317	N	3587885	69.4204	0.104242	0.895758	0.886191	3314192	shovill_assembly/ERR374040.shovill.contigs.fa	mmassiliense	-	Mma_argH(2?)	Mma_cya(~3)	Mma_gnd(~1)	Mma_murC(~2)	Mma_pta(~1)	Mma_purH(~3)	Mma_rpoB(~8)	mbolettii	OK
ERR374041	ERR374041	ERR374041	2502369	2453587	98.05	47886	1.92	Mycobacteroides abscessus	77.84	1909767	1871538	S	Mycobacteroides immunogenum	0.19	4703	4703	S	shovill_assembly/ERR374041.shovill.contigs.fa	70	5341669	33.2364	contig00004	99.275	138	0	1	138	94254	94667	N	4230353	81.8859	0.0828531	0.917147	0.912047	1930797	shovill_assembly/ERR374041.shovill.contigs.fa	mabscessus	9	Mab_argH(1)	Mab_cya(2)	Mab_gnd(1)	Mab_murC(2)	Mab_pta(4)	Mab_purH(4)	Mab_rpoB(1)	mabscessus	OK
ERR374042	ERR374042	ERR374042	2300025	2259704	98.25	39508	1.71	Mycobacteroides abscessus	85.95	1942136	1941507	S	Homo sapiens	0.03	623	623	S	shovill_assembly/ERR374042.shovill.contigs.fa	22	4932821	32.8927	contig00001	96.667	30	0	109	138	669376	669465	Y	4115943	79.7027	0.104125	0.895875	0.88818	3597157	shovill_assembly/ERR374042.shovill.contigs.fa	mmassiliense	4	Mma_argH(1)	Mma_cya(1)	Mma_gnd(1)	Mma_murC(2)	Mma_pta(3)	Mma_purH(2)	Mma_rpoB(3)	mmassiliense	OK
ERR374043	ERR374043	ERR374043	2574014	2528316	98.22	44762	1.74	Mycobacteroides abscessus	80.02	2023188	2004987	S	Mycobacterium sp. MS1601	0.61	15377	15377	S	shovill_assembly/ERR374043.shovill.contigs.fa	60	5387291	33.8457	contig00001	100	30	0	109	138	1148287	1148376	Y	4248892	81.9115	0.105185	0.894815	0.883176	3631890	shovill_assembly/ERR374043.shovill.contigs.fa	mmassiliense	7	Mma_argH(1)	Mma_cya(3)	Mma_gnd(1)	Mma_murC(5)	Mma_pta(3)	Mma_purH(2)	Mma_rpoB(4)	mmassiliense	OK
ERR374044	ERR374044	ERR374044	2434862	2388321	98.09	45558	1.87	Mycobacteroides abscessus	79.7	1903391	1866254	S	Mycolicibacter terrae	0.37	8784	8784	S	shovill_assembly/ERR374044.shovill.contigs.fa	62	5240308	32.8326	contig00001	99.275	138	0	1	138	401708	402121	N	4222061	82.1762	0.0828971	0.917103	0.912267	1481981	shovill_assembly/ERR374044.shovill.contigs.fa	mabscessus	9	Mab_argH(1)	Mab_cya(2)	Mab_gnd(1)	Mab_murC(2)	Mab_pta(4)	Mab_purH(4)	Mab_rpoB(1)	mabscessus	OK
ERR374045	ERR374045	ERR374045	2580717	2532901	98.15	46850	1.82	Mycobacteroides abscessus	82.31	2084731	2065130	S	Mycobacteroides immunogenum	0.11	2770	2770	S	shovill_assembly/ERR374045.shovill.contigs.fa	94	5050593	36.0134	contig00004	99.275	138	0	1	138	41885	42298	N	4657105	90.6152	0.0752441	0.924756	0.921066	1697340	shovill_assembly/ERR374045.shovill.contigs.fa	mabscessus	-	Mab_argH(1)	Mab_cya(~2)	Mab_gnd(3)	Mab_murC(2)	Mab_pta(4)	Mab_purH(4)	Mab_rpoB(1)	mabscessus	OK
ERR374046	ERR374046	ERR374046	2355504	2312173	98.16	42419	1.8	Mycobacteroides abscessus	80.22	1854826	1818626	S	Mycolicibacterium gilvum	0.52	12027	711	S	shovill_assembly/ERR374046.shovill.contigs.fa	86	5221281	31.7796	contig00002	99.275	138	0	1	138	243838	244251	N	4080045	79.394	0.0824811	0.917519	0.912583	1493520	shovill_assembly/ERR374046.shovill.contigs.fa	mabscessus	9	Mab_argH(1)	Mab_cya(2)	Mab_gnd(1)	Mab_murC(2)	Mab_pta(4)	Mab_purH(4)	Mab_rpoB(1)	mabscessus	OK
ERR374047	ERR374047	ERR374047	2504978	2457014	98.09	46993	1.88	Mycobacteroides abscessus	82.64	2030530	2001980	S	Mycobacteroides immunogenum	0.16	3988	3988	S	shovill_assembly/ERR374047.shovill.contigs.fa	63	5274273	33.0375	contig00002	99.275	138	0	1	138	94255	94668	N	4348759	84.6395	0.0762066	0.923793	0.920033	1417108	shovill_assembly/ERR374047.shovill.contigs.fa	mabscessus	-	Mab_argH(1)	Mab_cya(2)	Mab_gnd(3)	Mab_murC(2)	Mab_pta(~2)	Mab_purH(7)	Mab_rpoB(1)	mabscessus	OK
ERR374048	ERR374048	ERR374048	2638559	2592952	98.27	44717	1.7	Mycobacteroides abscessus	56.99	1477775	1469419	S	Bacillus oceanisediminis	0.34	8711	0	S	shovill_assembly/ERR374048.shovill.contigs.fa	399	9932539	18.708	contig00008	99.275	138	0	1	138	94460	94873	N	3338862	64.9365	0.0865167	0.913483	0.907308	1305668	shovill_assembly/ERR374048.shovill.contigs.fa	mabscessus	-	Mab_argH(~1)	Mab_cya(2)	Mab_gnd(1)	Mab_murC(2)	Mab_pta(7)	Mab_purH(~2)	Mab_rpoB(4)	mabscessus	KRAKEN_LOW,ASSEMBLY_HIGH
ERR374049	ERR374049	ERR374049	2556674	2508849	98.13	46801	1.83	Mycobacteroides abscessus	85.39	2142241	2129536	S	Homo sapiens	0.01	366	366	S	shovill_assembly/ERR374049.shovill.contigs.fa	41	5127148	34.9845	contig00003	98.551	138	0	1	138	382146	382559	N	4955279	96.7343	0.00314317	0.996857	0.996675	362157	shovill_assembly/ERR374049.shovill.contigs.fa	mabscessus	5	Mab_argH(3)	Mab_cya(1)	Mab_gnd(4)	Mab_murC(3)	Mab_pta(1)	Mab_purH(2)	Mab_rpoB(1)	mabscessus	OK
ERR374051	ERR374051	ERR374051	2688695	2639248	98.16	48459	1.8	Mycobacteroides abscessus	83.84	2212817	2199989	S	Homo sapiens	0.04	1157	1157	S	shovill_assembly/ERR374051.shovill.contigs.fa	59	4895146	38.43	contig00007	99.275	138	0	1	138	241463	241050	N	4970672	96.8613	0.0860263	0.913974	0.908605	1249468	shovill_assembly/ERR374051.shovill.contigs.fa	mabscessus	-	Mab_argH(~1)	Mab_cya(2)	Mab_gnd(1)	Mab_murC(2)	Mab_pta(7)	Mab_purH(~2)	Mab_rpoB(4)	mabscessus	OK
ERR374052	ERR374052	ERR374052	2681264	2632182	98.17	48073	1.79	Mycobacteroides abscessus	79.71	2098179	2069209	S	Mycobacterium sp. MS1601	0.05	1287	1287	S	shovill_assembly/ERR374052.shovill.contigs.fa	94	4929127	38.7451	contig00007	93.333	30	0	109	138	4715	4804	Y	4688976	90.8253	0.118629	0.881371	0.873142	3967941	shovill_assembly/ERR374052.shovill.contigs.fa	mmassiliense	12	Mma_argH(3)	Mma_cya(4)	Mma_gnd(3)	Mma_murC(4)	Mma_pta(2)	Mma_purH(2)	Mma_rpoB(10)	mmassiliense	OK
ERR374053	ERR374053	ERR374053	2523355	2475582	98.11	46799	1.85	Mycobacteroides abscessus	80.37	1989541	1949329	S	Mycolicibacter terrae	0.37	9281	9281	S	shovill_assembly/ERR374053.shovill.contigs.fa	58	5164216	34.2208	contig00001	99.275	138	0	1	138	696179	696592	N	4431923	85.9505	0.0815064	0.918494	0.91245	1792857	shovill_assembly/ERR374053.shovill.contigs.fa	mabscessus	9	Mab_argH(1)	Mab_cya(2)	Mab_gnd(1)	Mab_murC(2)	Mab_pta(4)	Mab_purH(4)	Mab_rpoB(1)	mabscessus	OK
ERR374054	ERR374054	ERR374054	2542341	2494546	98.12	46825	1.84	Mycobacteroides abscessus	79.78	1990039	1949756	S	Mycolicibacter terrae	0.34	8453	8453	S	shovill_assembly/ERR374054.shovill.contigs.fa	58	5241255	34.1009	contig00001	99.275	138	0	1	138	401707	402120	N	4398992	85.6263	0.0828592	0.917141	0.912286	1693445	shovill_assembly/ERR374054.shovill.contigs.fa	mabscessus	9	Mab_argH(1)	Mab_cya(2)	Mab_gnd(1)	Mab_murC(2)	Mab_pta(4)	Mab_purH(4)	Mab_rpoB(1)	mabscessus	OK
ERR374055	ERR374055	ERR374055	2451091	2402318	98.01	47772	1.95	Mycobacteroides abscessus	84.35	2026267	2025482	S	Mycolicibacter terrae	0.05	1177	1177	S	shovill_assembly/ERR374055.shovill.contigs.fa	38	4904996	34.8624	contig00001	96.667	30	0	109	138	84238	84149	Y	4406302	85.2648	0.106442	0.893558	0.88415	3939058	shovill_assembly/ERR374055.shovill.contigs.fa	mmassiliense	4	Mma_argH(1)	Mma_cya(1)	Mma_gnd(1)	Mma_murC(2)	Mma_pta(3)	Mma_purH(2)	Mma_rpoB(3)	mmassiliense	OK
ERR374056	ERR374056	ERR374056	2328827	2283213	98.04	44731	1.92	Mycobacteroides abscessus	84.19	1922149	1921432	S	Mycolicibacter terrae	0.05	1163	1163	S	shovill_assembly/ERR374056.shovill.contigs.fa	30	4906857	32.7197	contig00002	96.667	30	0	109	138	84238	84149	Y	4181662	80.9065	0.104748	0.895252	0.883997	3943845	shovill_assembly/ERR374056.shovill.contigs.fa	mmassiliense	4	Mma_argH(1)	Mma_cya(1)	Mma_gnd(1)	Mma_murC(2)	Mma_pta(3)	Mma_purH(2)	Mma_rpoB(3)	mmassiliense	OK
ERR374057	ERR374057	ERR374057	2465412	2419577	98.14	44839	1.82	Mycobacteroides abscessus	81.06	1961250	1923203	S	Mycolicibacter terrae	0.35	8509	8509	S	shovill_assembly/ERR374057.shovill.contigs.fa	63	5159684	33.4766	contig00002	98.551	138	0	1	138	94255	94668	N	4355301	84.8053	0.0793401	0.92066	0.912351	1313671	shovill_assembly/ERR374057.shovill.contigs.fa	mabscessus	9	Mab_argH(1)	Mab_cya(2)	Mab_gnd(1)	Mab_murC(2)	Mab_pta(4)	Mab_purH(4)	Mab_rpoB(1)	mabscessus	OK
ERR374059	ERR374059	ERR374059	2390720	2346884	98.17	42927	1.79	Mycobacteroides abscessus	79.44	1864481	1777399	S	Mycobacteroides chelonae	0.08	1830	1830	S	shovill_assembly/ERR374059.shovill.contigs.fa	52	4989746	33.9001	contig00007	97.826	138	0	1	138	164729	164316	N	3948873	76.4335	0.0995719	0.900428	0.886747	3773719	shovill_assembly/ERR374059.shovill.contigs.fa	mmassiliense	-	Mma_argH(2?)	Mma_cya(~3)	Mma_gnd(~1)	Mma_murC(~2)	Mma_pta(~1)	Mma_purH(~3)	Mma_rpoB(~8)	mbolettii	OK
ERR374060	ERR374060	ERR374060	2407228	2361684	98.11	44576	1.85	Mycobacteroides abscessus	80.44	1899669	1862188	S	Mycolicibacter terrae	0.34	8006	8006	S	shovill_assembly/ERR374060.shovill.contigs.fa	66	5189425	32.6003	contig00003	99.275	138	0	1	138	367005	366592	N	4229010	82.1331	0.0831531	0.916847	0.9123	1476085	shovill_assembly/ERR374060.shovill.contigs.fa	mabscessus	9	Mab_argH(1)	Mab_cya(2)	Mab_gnd(1)	Mab_murC(2)	Mab_pta(4)	Mab_purH(4)	Mab_rpoB(1)	mabscessus	OK
ERR374061	ERR374061	ERR374061	2477583	2433007	98.2	43660	1.77	Mycobacteroides abscessus	82.29	2002043	1981077	S	Mycobacteroides immunogenum	0.06	1349	1349	S	shovill_assembly/ERR374061.shovill.contigs.fa	81	4967592	35.1066	contig00003	99.275	138	0	1	138	660507	660094	N	4521468	87.9203	0.0862284	0.913772	0.906776	1954033	shovill_assembly/ERR374061.shovill.contigs.fa	mabscessus	-	Mab_argH(1)	Mab_cya(~2)	Mab_gnd(3)	Mab_murC(2)	Mab_pta(~9)	Mab_purH(2)	Mab_rpoB(1)	mabscessus	OK
ERR374062	ERR374062	ERR374062	2458197	2410550	98.06	46682	1.9	Mycobacteroides abscessus	83.65	2016458	1942906	S	Mycobacteroides immunogenum	0.05	1269	1269	S	shovill_assembly/ERR374062.shovill.contigs.fa	35	4851068	35.301	contig00006	97.826	138	0	1	138	92221	92634	N	4500196	87.2309	0.100365	0.899635	0.88767	3391903	shovill_assembly/ERR374062.shovill.contigs.fa	mmassiliense	-	Mma_argH(2?)	Mma_cya(~3)	Mma_gnd(~1)	Mma_murC(~2)	Mma_pta(~1)	Mma_purH(3)	Mma_rpoB(~8)	mbolettii	OK
ERR374063	ERR374063	ERR374063	2583719	2537032	98.19	45732	1.77	Mycobacteroides abscessus	80.89	2052252	2011911	S	Mycolicibacter terrae	0.33	8391	8391	S	shovill_assembly/ERR374063.shovill.contigs.fa	52	5163710	35.2497	contig00001	99.275	138	0	1	138	367004	366591	N	4571980	88.751	0.0806752	0.919325	0.912443	1563411	shovill_assembly/ERR374063.shovill.contigs.fa	mabscessus	9	Mab_argH(1)	Mab_cya(2)	Mab_gnd(1)	Mab_murC(2)	Mab_pta(4)	Mab_purH(4)	Mab_rpoB(1)	mabscessus	OK
ERR374064	ERR374064	ERR374064	2418355	2366856	97.87	50434	2.09	Mycobacteroides abscessus	82.44	1951236	1924207	S	Mycobacterium sp. MS1601	0.53	12653	12653	S	shovill_assembly/ERR374064.shovill.contigs.fa	52	4867222	33.8081	contig00002	100	30	0	109	138	72272	72361	Y	4353012	83.9759	0.111533	0.888467	0.878475	3636881	shovill_assembly/ERR374064.shovill.contigs.fa	mmassiliense	-	Mma_argH(1)	Mma_cya(2?)	Mma_gnd(~3)	Mma_murC(~2)	Mma_pta(3)	Mma_purH(~3)	Mma_rpoB(10)	mmassiliense	OK
ERR374065	ERR374065	ERR374065	2491883	2446537	98.18	44350	1.78	Mycobacteroides abscessus	25.85	632423	603378	S	Mycobacteroides chelonae	5.58	136626	136469	S	shovill_assembly/ERR374065.shovill.contigs.fa	289	9999226	17.6691	contig00036	97.826	138	0	1	138	92218	92631	N	2562491	44.8234	0.0810456	0.918954	0.499454	27099811	shovill_assembly/ERR374065.shovill.contigs.fa	mmassiliense	-	Mma_argH(2?)	Mma_cya(~3)	Mma_gnd(~1)	Mma_murC(~2)	Mma_pta(~1)	Mma_purH(~3)	Mma_rpoB(~8)	mbolettii	KRAKEN_LOW,KRAKEN_SECOND_HIGH,ASSEMBLY_HIGH
ERR374066	ERR374066	ERR374066	2320362	2278517	98.2	40973	1.76	Mycobacteroides abscessus	78.9	1797812	1784141	S	Mycobacteroides saopaulense	0.21	4799	4799	S	shovill_assembly/ERR374066.shovill.contigs.fa	95	5223668	31.0584	contig00011	99.275	138	0	1	138	94497	94910	N	4038389	78.612	0.0708322	0.929168	0.923102	1411229	shovill_assembly/ERR374066.shovill.contigs.fa	mabscessus	-	Mab_argH(1)	Mab_cya(1)	Mab_gnd(3)	Mab_murC(2)	Mab_pta(2)	Mab_purH(7)	Mab_rpoB(1)	mabscessus	OK
ERR374067	ERR374067	ERR374067	2540890	2494594	98.18	45384	1.79	Mycobacteroides abscessus	78.56	1959873	1942594	S	Mycobacterium sp. MS1601	0.5	12356	12356	S	shovill_assembly/ERR374067.shovill.contigs.fa	115	5284507	33.8617	contig00001	99.275	138	0	1	138	656113	655700	N	4448100	86.267	0.0685349	0.931465	0.927457	1972779	shovill_assembly/ERR374067.shovill.contigs.fa	mabscessus	-	Mab_argH(1)	Mab_cya(4)	Mab_gnd(3)	Mab_murC(2)	Mab_pta(~10)	Mab_purH(4)	Mab_rpoB(1)	mabscessus	OK
ERR374068	ERR374068	ERR374068	2400652	2357106	98.19	42622	1.78	Mycobacteroides abscessus	82.35	1940971	1920751	S	Mycobacteroides immunogenum	0.06	1378	1378	S	shovill_assembly/ERR374068.shovill.contigs.fa	76	4971791	33.9566	contig00001	99.275	138	0	1	138	1245321	1244908	N	4385122	85.255	0.0870028	0.912997	0.907581	1887814	shovill_assembly/ERR374068.shovill.contigs.fa	mabscessus	-	Mab_argH(1)	Mab_cya(~2)	Mab_gnd(3)	Mab_murC(2)	Mab_pta(~9)	Mab_purH(2)	Mab_rpoB(1)	mabscessus	OK
ERR374069	ERR374069	ERR374069	2465564	2417577	98.05	47014	1.9	Mycobacteroides abscessus	80.3	1941356	1925088	S	Mycobacterium sp. MS1601	0.15	3548	3548	S	shovill_assembly/ERR374069.shovill.contigs.fa	109	5283608	32.461	contig00001	99.275	138	0	1	138	1036707	1036294	N	4414617	85.829	0.0691449	0.930855	0.927557	1530313	shovill_assembly/ERR374069.shovill.contigs.fa	mabscessus	-	Mab_argH(1)	Mab_cya(4)	Mab_gnd(3)	Mab_murC(2)	Mab_pta(~10)	Mab_purH(4)	Mab_rpoB(1)	mabscessus	OK
ERR374070	ERR374070	ERR374070	2371115	2325484	98.08	44677	1.88	Mycobacteroides abscessus	80.67	1875949	1860449	S	Mycobacteroides immunogenum	0.06	1470	1470	S	shovill_assembly/ERR374070.shovill.contigs.fa	117	5282845	31.1007	contig00001	99.275	138	0	1	138	262882	263295	N	4265169	82.9706	0.0682219	0.931778	0.927451	1411994	shovill_assembly/ERR374070.shovill.contigs.fa	mabscessus	-	Mab_argH(1)	Mab_cya(4)	Mab_gnd(3)	Mab_murC(2)	Mab_pta(~10)	Mab_purH(4)	Mab_rpoB(1)	mabscessus	OK
ERR374071	ERR374071	ERR374071	2584582	2535497	98.1	48046	1.86	Mycobacteroides abscessus	84.49	2142347	2120587	S	Mycobacteroides immunogenum	0.06	1454	1454	S	shovill_assembly/ERR374071.shovill.contigs.fa	40	5294125	33.8906	contig00005	98.551	138	0	1	138	175283	174870	N	4766503	92.916	0.00575943	0.994241	0.993613	949634	shovill_assembly/ERR374071.shovill.contigs.fa	mabscessus	5	Mab_argH(3)	Mab_cya(1)	Mab_gnd(4)	Mab_murC(3)	Mab_pta(1)	Mab_purH(2)	Mab_rpoB(1)	mabscessus	OK
ERR374072	ERR374072	ERR374072	2431265	2384212	98.06	46039	1.89	Mycobacteroides abscessus	82.42	1964988	1944532	S	Mycobacteroides immunogenum	0.06	1409	1409	S	shovill_assembly/ERR374072.shovill.contigs.fa	82	4973409	33.8698	contig00002	99.275	138	0	1	138	660506	660093	N	4443570	86.3791	0.0875082	0.912492	0.906765	1909433	shovill_assembly/ERR374072.shovill.contigs.fa	mabscessus	-	Mab_argH(1)	Mab_cya(~2)	Mab_gnd(3)	Mab_murC(2)	Mab_pta(~9)	Mab_purH(2)	Mab_rpoB(1)	mabscessus	OK
ERR374073	ERR374073	ERR374073	2407488	2363230	98.16	43356	1.8	Mycobacteroides abscessus	81.53	1926739	1873811	S	Mycobacteroides chelonae	0.13	2992	2992	S	shovill_assembly/ERR374073.shovill.contigs.fa	49	4970509	33.7909	contig00001	97.826	138	0	1	138	92220	92633	N	4338652	84.0846	0.100551	0.899449	0.891406	3299189	shovill_assembly/ERR374073.shovill.contigs.fa	mmassiliense	-	Mma_argH(2?)	Mma_cya(~3)	Mma_gnd(~1)	Mma_murC(~2)	Mma_pta(~1)	Mma_purH(~3)	Mma_rpoB(~8)	mbolettii	OK
ERR374074	ERR374074	ERR374074	2448279	2400959	98.07	46298	1.89	Mycobacteroides abscessus	82.02	1969194	1950033	S	Mycobacteroides immunogenum	0.11	2743	2743	S	shovill_assembly/ERR374074.shovill.contigs.fa	98	5051794	33.5643	contig00004	99.275	138	0	1	138	41884	42297	N	4360467	84.801	0.072174	0.927826	0.92095	1661625	shovill_assembly/ERR374074.shovill.contigs.fa	mabscessus	-	Mab_argH(1)	Mab_cya(~2)	Mab_gnd(3)	Mab_murC(2)	Mab_pta(4)	Mab_purH(4)	Mab_rpoB(1)	mabscessus	OK
ERR374075	ERR374075	ERR374075	2594258	2546346	98.15	46933	1.81	Mycobacteroides abscessus	81.65	2078998	2056651	S	Mycobacterium sp. MS1601	0.66	16895	16895	S	shovill_assembly/ERR374075.shovill.contigs.fa	89	5017285	36.5484	contig00008	99.275	138	0	1	138	175596	175183	N	4718313	91.3541	0.079675	0.920325	0.915155	2124688	shovill_assembly/ERR374075.shovill.contigs.fa	mabscessus	-	Mab_argH(1)	Mab_cya(~4)	Mab_gnd(3)	Mab_murC(2)	Mab_pta(~9)	Mab_purH(2)	Mab_rpoB(1)	mabscessus	OK
ERR374076	ERR374076	ERR374076	2619129	2568682	98.07	49392	1.89	Mycobacteroides abscessus	81.18	2085190	2046166	S	Mycolicibacter terrae	0.34	8619	8619	S	shovill_assembly/ERR374076.shovill.contigs.fa	77	5136455	35.3117	contig00002	99.275	138	0	1	138	367004	366591	N	4641165	90.3468	0.0833285	0.916671	0.912455	1383709	shovill_assembly/ERR374076.shovill.contigs.fa	mabscessus	9	Mab_argH(1)	Mab_cya(2)	Mab_gnd(1)	Mab_murC(2)	Mab_pta(4)	Mab_purH(4)	Mab_rpoB(1)	mabscessus	OK
ERR374077	ERR374077	ERR374077	2297874	2255384	98.15	41548	1.81	Mycobacteroides abscessus	82.32	1856552	1837202	S	Mycobacteroides immunogenum	0.06	1297	1297	S	shovill_assembly/ERR374077.shovill.contigs.fa	86	4969815	32.3422	contig00004	99.275	138	0	1	138	366220	365807	N	4192853	81.5119	0.0874869	0.912513	0.906581	1814506	shovill_assembly/ERR374077.shovill.contigs.fa	mabscessus	-	Mab_argH(1)	Mab_cya(~2)	Mab_gnd(3)	Mab_murC(2)	Mab_pta(~9)	Mab_purH(2)	Mab_rpoB(1)	mabscessus	OK
ERR374078	ERR374078	ERR374078	2447414	2400086	98.07	46310	1.9	Mycobacteroides abscessus	79.75	1914060	1876734	S	Mycolicibacter terrae	0.37	8871	8871	S	shovill_assembly/ERR374078.shovill.contigs.fa	65	5239964	32.6065	contig00002	99.275	138	0	1	138	367004	366591	N	4244050	82.5932	0.081983	0.918017	0.912243	1476763	shovill_assembly/ERR374078.shovill.contigs.fa	mabscessus	9	Mab_argH(1)	Mab_cya(2)	Mab_gnd(1)	Mab_murC(2)	Mab_pta(4)	Mab_purH(4)	Mab_rpoB(1)	mabscessus	OK
ERR374079	ERR374079	ERR374079	2245251	2202876	98.11	41518	1.85	Mycobacteroides abscessus	85.11	1874904	1874188	S	Mycolicibacterium gilvum	0.48	10546	593	S	shovill_assembly/ERR374079.shovill.contigs.fa	68	5086236	30.7246	contig00003	98.551	138	0	1	138	381358	381771	N	4357021	85.0114	0.00345281	0.996547	0.996092	430024	shovill_assembly/ERR374079.shovill.contigs.fa	mabscessus	5	Mab_argH(3)	Mab_cya(1)	Mab_gnd(4)	Mab_murC(3)	Mab_pta(1)	Mab_purH(2)	Mab_rpoB(1)	mabscessus	OK
ERR374080	ERR374080	ERR374080	2251812	2208144	98.06	42725	1.9	Mycobacteroides abscessus	85.1	1879232	1878405	S	Mycolicibacterium gilvum	0.47	10330	561	S	shovill_assembly/ERR374080.shovill.contigs.fa	37	5086602	30.4812	contig00003	98.551	138	0	1	138	381349	381762	N	4366226	85.1604	0.00347097	0.996529	0.996137	390736	shovill_assembly/ERR374080.shovill.contigs.fa	mabscessus	5	Mab_argH(3)	Mab_cya(1)	Mab_gnd(4)	Mab_murC(3)	Mab_pta(1)	Mab_purH(2)	Mab_rpoB(1)	mabscessus	OK
ERR374081	ERR374081	ERR374081	2317114	2263198	97.67	52945	2.28	Mycobacteroides abscessus	78.72	1781520	1765951	S	Mycobacterium sp. MS1601	0.71	16052	16052	S	shovill_assembly/ERR374081.shovill.contigs.fa	127	5209520	31.1063	contig00020	98.551	138	0	1	138	6403	5990	N	4119063	79.5942	0.0678108	0.932189	0.92792	2373620	shovill_assembly/ERR374081.shovill.contigs.fa	mabscessus	-	Mab_argH(1)	Mab_cya(4)	Mab_gnd(1)	Mab_murC(2)	Mab_pta(~8)	Mab_purH(4)	Mab_rpoB(1)	mabscessus	OK
ERR374083	ERR374083	ERR374083	2437744	2391221	98.09	45519	1.86	Mycobacteroides abscessus	79.51	1901362	1880185	S	Mycobacterium sp. MS1601	0.44	10612	10612	S	shovill_assembly/ERR374083.shovill.contigs.fa	79	5194744	32.6511	contig00004	99.275	138	0	1	138	249258	249671	N	4165252	80.7063	0.0820708	0.917929	0.913768	2088096	shovill_assembly/ERR374083.shovill.contigs.fa	mabscessus	-	Mab_argH(1)	Mab_cya(2)	Mab_gnd(3)	Mab_murC(2)	Mab_pta(2)	Mab_purH(7)	Mab_rpoB(1)	mabscessus	OK
ERR374084	ERR374084	ERR374084	2437727	2391207	98.09	45605	1.87	Mycobacteroides abscessus	79.66	1904738	1883899	S	Mycobacterium sp. MS1601	0.39	9413	9413	S	shovill_assembly/ERR374084.shovill.contigs.fa	67	5195527	32.9493	contig00005	99.275	138	0	1	138	177956	177543	N	4185848	81.1088	0.0811243	0.918876	0.913624	2200486	shovill_assembly/ERR374084.shovill.contigs.fa	mabscessus	-	Mab_argH(1)	Mab_cya(2)	Mab_gnd(3)	Mab_murC(2)	Mab_pta(2)	Mab_purH(7)	Mab_rpoB(1)	mabscessus	OK
ERR374085	ERR374085	ERR374085	2473783	2426773	98.1	46065	1.86	Mycobacteroides abscessus	81.74	1983704	1962131	S	Mycobacterium sp. MS1601	0.67	16140	16140	S	shovill_assembly/ERR374085.shovill.contigs.fa	97	5018269	34.5041	contig00008	99.275	138	0	1	138	94497	94910	N	4497667	87.0867	0.0801054	0.919895	0.915075	1925961	shovill_assembly/ERR374085.shovill.contigs.fa	mabscessus	-	Mab_argH(1)	Mab_cya(~4)	Mab_gnd(3)	Mab_murC(2)	Mab_pta(~9)	Mab_purH(2)	Mab_rpoB(1)	mabscessus	OK
ERR374086	ERR374086	ERR374086	2399916	2353869	98.08	45058	1.88	Mycobacteroides abscessus	71.88	1691876	1613029	S	Mycobacteroides immunogenum	0.13	3013	3013	S	shovill_assembly/ERR374086.shovill.contigs.fa	72	4992553	33.5891	contig00008	97.826	138	0	1	138	92218	92631	N	3244892	62.7202	0.0936333	0.906367	0.88413	3275817	shovill_assembly/ERR374086.shovill.contigs.fa	mmassiliense	-	Mma_argH(2?)	Mma_cya(~3)	Mma_gnd(~1)	Mma_murC(~2)	Mma_pta(~1)	Mma_purH(~3)	Mma_rpoB(~8)	mbolettii	KRAKEN_LOW
ERR374087	ERR374087	ERR374087	2356143	2312658	98.15	42532	1.81	Mycobacteroides abscessus	79.79	1845190	1809796	S	Mycolicibacter terrae	0.33	7707	7707	S	shovill_assembly/ERR374087.shovill.contigs.fa	68	5170148	31.6685	contig00001	99.275	138	0	1	138	367004	366591	N	4113001	79.8161	0.0815905	0.91841	0.912237	1430293	shovill_assembly/ERR374087.shovill.contigs.fa	mabscessus	9	Mab_argH(1)	Mab_cya(2)	Mab_gnd(1)	Mab_murC(2)	Mab_pta(4)	Mab_purH(4)	Mab_rpoB(1)	mabscessus	OK
ERR374088	ERR374088	ERR374088	2235833	2193541	98.11	41389	1.85	Mycobacteroides abscessus	86.43	1895814	1895017	S	Homo sapiens	0.02	446	446	S	shovill_assembly/ERR374088.shovill.contigs.fa	22	4863110	31.8646	contig00001	96.667	30	0	109	138	2043034	2042945	Y	4111286	79.6184	0.100357	0.899643	0.888189	3466044	shovill_assembly/ERR374088.shovill.contigs.fa	mmassiliense	4	Mma_argH(1)	Mma_cya(1)	Mma_gnd(1)	Mma_murC(2)	Mma_pta(3)	Mma_purH(2)	Mma_rpoB(3)	mmassiliense	OK
ERR374089	ERR374089	ERR374089	2252512	2210017	98.11	41585	1.85	Mycobacteroides abscessus	86.35	1908334	1907511	S	Homo sapiens	0.03	666	666	S	shovill_assembly/ERR374089.shovill.contigs.fa	21	4864277	32.0431	contig00001	96.667	30	0	109	138	2043034	2042945	Y	4126006	79.9021	0.0943141	0.905686	0.888266	3445484	shovill_assembly/ERR374089.shovill.contigs.fa	mmassiliense	4	Mma_argH(1)	Mma_cya(1)	Mma_gnd(1)	Mma_murC(2)	Mma_pta(3)	Mma_purH(2)	Mma_rpoB(3)	mmassiliense	OK
ERR374090	ERR374090	ERR374090	2504067	2457719	98.15	45419	1.81	Mycobacteroides abscessus	81.14	1994084	1955807	S	Mycolicibacter terrae	0.34	8278	8278	S	shovill_assembly/ERR374090.shovill.contigs.fa	82	5135213	33.9051	contig00002	99.275	138	0	1	138	367004	366591	N	4430858	86.2818	0.0824474	0.917553	0.911344	1317416	shovill_assembly/ERR374090.shovill.contigs.fa	mabscessus	9	Mab_argH(1)	Mab_cya(2)	Mab_gnd(1)	Mab_murC(2)	Mab_pta(4)	Mab_purH(4)	Mab_rpoB(1)	mabscessus	OK
ERR374093	ERR374093	ERR374093	2437222	2391494	98.12	44811	1.84	Mycobacteroides abscessus	83.52	1997451	1995924	S	Mycobacteroides saopaulense	0.19	4639	4639	S	shovill_assembly/ERR374093.shovill.contigs.fa	59	5205036	32.7943	contig00008	98.551	138	0	1	138	175283	174870	N	4623116	90.1407	0.00339361	0.996606	0.996111	611775	shovill_assembly/ERR374093.shovill.contigs.fa	mabscessus	5	Mab_argH(3)	Mab_cya(1)	Mab_gnd(4)	Mab_murC(3)	Mab_pta(1)	Mab_purH(2)	Mab_rpoB(1)	mabscessus	OK
ERR374094	ERR374094	ERR374094	2648013	2597478	98.09	49410	1.87	Mycobacteroides abscessus	84.1	2184374	2163053	S	Mycobacteroides immunogenum	0.05	1182	1182	S	shovill_assembly/ERR374094.shovill.contigs.fa	73	5299119	34.6426	contig00010	98.551	138	0	1	138	175283	174870	N	4880063	95.1277	0.00563174	0.994368	0.993602	982528	shovill_assembly/ERR374094.shovill.contigs.fa	mabscessus	5	Mab_argH(3)	Mab_cya(1)	Mab_gnd(4)	Mab_murC(3)	Mab_pta(1)	Mab_purH(2)	Mab_rpoB(1)	mabscessus	OK
ERR374095	ERR374095	ERR374095	2429397	2382439	98.07	45957	1.89	Mycobacteroides abscessus	79.95	1904818	1883936	S	Homo sapiens	0.15	3526	3526	S	shovill_assembly/ERR374095.shovill.contigs.fa	121	5060939	32.66	contig00003	99.275	138	0	1	138	41885	42298	N	4092625	79.5779	0.0682454	0.931755	0.920763	1762073	shovill_assembly/ERR374095.shovill.contigs.fa	mabscessus	-	Mab_argH(1)	Mab_cya(~2)	Mab_gnd(3)	Mab_murC(2)	Mab_pta(4)	Mab_purH(4)	Mab_rpoB(1)	mabscessus	OK
ERR374096	ERR374096	ERR374096	2313389	2264487	97.89	47870	2.07	Mycobacteroides abscessus	81.19	1838478	1816932	S	Mycobacteroides immunogenum	0.17	3949	3949	S	shovill_assembly/ERR374096.shovill.contigs.fa	105	5056164	30.9506	contig00002	99.275	138	0	1	138	294575	294162	N	3859817	74.993	0.0678112	0.932189	0.920651	1757983	shovill_assembly/ERR374096.shovill.contigs.fa	mabscessus	-	Mab_argH(1)	Mab_cya(~2)	Mab_gnd(3)	Mab_murC(2)	Mab_pta(4)	Mab_purH(4)	Mab_rpoB(1)	mabscessus	OK
ERR374097	ERR374097	ERR374097	2358889	2312389	98.03	45511	1.93	Mycobacteroides abscessus	82.12	1898851	1880865	S	Mycobacteroides immunogenum	0.11	2613	2613	S	shovill_assembly/ERR374097.shovill.contigs.fa	99	5052216	32.3276	contig00004	99.275	138	0	1	138	41885	42298	N	4243450	82.5456	0.0740679	0.925932	0.920841	1606124	shovill_assembly/ERR374097.shovill.contigs.fa	mabscessus	-	Mab_argH(1)	Mab_cya(~2)	Mab_gnd(3)	Mab_murC(2)	Mab_pta(4)	Mab_purH(4)	Mab_rpoB(1)	mabscessus	OK
ERR374098	ERR374098	ERR374098	2449007	2399965	98	48110	1.97	Mycobacteroides abscessus	79.91	1917829	1881477	S	Mycolicibacter terrae	0.39	9307	9307	S	shovill_assembly/ERR374098.shovill.contigs.fa	64	5166443	33.2597	contig00007	99.275	138	0	1	138	331449	331862	N	4303410	83.3493	0.0827728	0.917227	0.912324	1890825	shovill_assembly/ERR374098.shovill.contigs.fa	mabscessus	9	Mab_argH(1)	Mab_cya(2)	Mab_gnd(1)	Mab_murC(2)	Mab_pta(4)	Mab_purH(4)	Mab_rpoB(1)	mabscessus	OK
ERR374099	ERR374099	ERR374099	3002736	2949642	98.23	51974	1.74	Mycobacteroides abscessus	81.49	2403750	2358381	S	Mycolicibacter terrae	0.34	10016	10016	S	shovill_assembly/ERR374099.shovill.contigs.fa	75	5132848	41.6533	contig00003	99.275	138	0	1	138	248832	249245	N	5345023	104.129	0.0829917	0.917008	0.910789	1575557	shovill_assembly/ERR374099.shovill.contigs.fa	mabscessus	9	Mab_argH(1)	Mab_cya(2)	Mab_gnd(1)	Mab_murC(2)	Mab_pta(4)	Mab_purH(4)	Mab_rpoB(1)	mabscessus	OK
ERR374100	ERR374100	ERR374100	3062011	3004786	98.13	56146	1.84	Mycobacteroides abscessus	78.12	2347269	2300925	S	Mycobacteroides immunogenum	0.2	6148	6148	S	shovill_assembly/ERR374100.shovill.contigs.fa	69	5341708	40.6874	contig00001	99.275	138	0	1	138	357272	356859	N	5163244	100.099	0.0835849	0.916415	0.9112	2192334	shovill_assembly/ERR374100.shovill.contigs.fa	mabscessus	9	Mab_argH(1)	Mab_cya(2)	Mab_gnd(1)	Mab_murC(2)	Mab_pta(4)	Mab_purH(4)	Mab_rpoB(1)	mabscessus	OK
ERR374101	ERR374101	ERR374101	2726417	2675048	98.12	50292	1.84	Mycobacteroides abscessus	77.38	2070047	1972909	S	Mycobacteroides immunogenum	0.09	2345	2345	S	shovill_assembly/ERR374101.shovill.contigs.fa	52	4990853	37.8829	contig00008	97.826	138	0	1	138	164730	164317	N	4282355	82.8602	0.0888918	0.911108	0.887139	3983004	shovill_assembly/ERR374101.shovill.contigs.fa	mmassiliense	-	Mma_argH(2?)	Mma_cya(~3)	Mma_gnd(~1)	Mma_murC(~2)	Mma_pta(~1)	Mma_purH(~3)	Mma_rpoB(~8)	mbolettii	OK
ERR374102	ERR374102	ERR374102	2630924	2582050	98.14	47858	1.82	Mycobacteroides abscessus	81.77	2111215	2087183	S	Mycobacteroides immunogenum	0.17	4356	4356	S	shovill_assembly/ERR374102.shovill.contigs.fa	107	5054016	36.2448	contig00003	99.275	138	0	1	138	41885	42298	N	4450262	86.5482	0.0630656	0.936934	0.921006	1943893	shovill_assembly/ERR374102.shovill.contigs.fa	mabscessus	-	Mab_argH(1)	Mab_cya(~2)	Mab_gnd(3)	Mab_murC(2)	Mab_pta(4)	Mab_purH(4)	Mab_rpoB(1)	mabscessus	OK
ERR374103	ERR374103	ERR374103	2537835	2491248	98.16	45603	1.8	Mycobacteroides abscessus	81.93	2041003	2013534	S	Mycobacteroides immunogenum	0.24	5876	5876	S	shovill_assembly/ERR374103.shovill.contigs.fa	100	5052168	34.7778	contig00003	99.275	138	0	1	138	294575	294162	N	4036326	78.422	0.0738595	0.92614	0.920649	1995525	shovill_assembly/ERR374103.shovill.contigs.fa	mabscessus	-	Mab_argH(1)	Mab_cya(~2)	Mab_gnd(3)	Mab_murC(2)	Mab_pta(4)	Mab_purH(4)	Mab_rpoB(1)	mabscessus	OK
ERR374104	ERR374104	ERR374104	2386443	2340867	98.09	44710	1.87	Mycobacteroides abscessus	79.65	1864594	1843967	S	Mycobacterium sp. MS1601	0.48	11306	11306	S	shovill_assembly/ERR374104.shovill.contigs.fa	67	5194734	32.1789	contig00005	99.275	138	0	1	138	177956	177543	N	4101768	79.4357	0.0815382	0.918462	0.913598	2206294	shovill_assembly/ERR374104.shovill.contigs.fa	mabscessus	-	Mab_argH(1)	Mab_cya(2)	Mab_gnd(3)	Mab_murC(2)	Mab_pta(2)	Mab_purH(7)	Mab_rpoB(1)	mabscessus	OK
ERR374105	ERR374105	ERR374105	2379375	2329367	97.9	49092	2.06	Mycobacteroides abscessus	79.8	1858831	1841101	S	Mycolicibacterium gilvum	0.03	586	0	S	shovill_assembly/ERR374105.shovill.contigs.fa	85	5222892	31.2113	contig00001	99.275	138	0	1	138	94314	94727	N	4116904	80.077	0.0685822	0.931418	0.920169	1671722	shovill_assembly/ERR374105.shovill.contigs.fa	mabscessus	23	Mab_argH(1)	Mab_cya(4)	Mab_gnd(3)	Mab_murC(2)	Mab_pta(11)	Mab_purH(7)	Mab_rpoB(1)	mabscessus	OK
ERR374106	ERR374106	ERR374106	2346329	2303555	98.18	41876	1.79	Mycobacteroides abscessus	83.34	1919889	1918366	S	Mycobacteroides saopaulense	0.19	4436	4436	S	shovill_assembly/ERR374106.shovill.contigs.fa	43	5203633	31.7798	contig00003	98.551	138	0	1	138	382131	382544	N	4440503	86.6094	0.00345479	0.996545	0.996061	607376	shovill_assembly/ERR374106.shovill.contigs.fa	mabscessus	5	Mab_argH(3)	Mab_cya(1)	Mab_gnd(4)	Mab_murC(3)	Mab_pta(1)	Mab_purH(2)	Mab_rpoB(1)	mabscessus	OK
ERR374109	ERR374109	ERR374109	2926971	2874062	98.19	51835	1.77	Mycobacteroides abscessus	80.58	2316002	2271474	S	Mycolicibacter terrae	0.35	10036	10036	S	shovill_assembly/ERR374109.shovill.contigs.fa	80	5261590	38.7022	contig00003	99.275	138	0	1	138	94255	94668	N	5151467	100.172	0.0820544	0.917946	0.912615	1662151	shovill_assembly/ERR374109.shovill.contigs.fa	mabscessus	9	Mab_argH(1)	Mab_cya(2)	Mab_gnd(1)	Mab_murC(2)	Mab_pta(4)	Mab_purH(4)	Mab_rpoB(1)	mabscessus	OK
ERR374110	ERR374110	ERR374110	2898609	2849174	98.29	48552	1.67	Mycobacteroides abscessus	80.93	2305867	2286627	S	Mycobacteroides immunogenum	0.06	1773	1773	S	shovill_assembly/ERR374110.shovill.contigs.fa	115	5146437	40.1165	contig00001	99.275	138	0	1	138	1036707	1036294	N	5219027	101.653	0.0660964	0.933904	0.927479	1671095	shovill_assembly/ERR374110.shovill.contigs.fa	mabscessus	-	Mab_argH(1)	Mab_cya(4)	Mab_gnd(3)	Mab_murC(2)	Mab_pta(~10)	Mab_purH(4)	Mab_rpoB(1)	mabscessus	OK
ERR374111	ERR374111	ERR374111	2507921	2461248	98.14	45734	1.82	Mycobacteroides abscessus	81.4	2003493	1981440	S	Homo sapiens	0.14	3447	3447	S	shovill_assembly/ERR374111.shovill.contigs.fa	95	5302543	32.2475	contig00003	98.551	138	0	1	138	298075	298488	N	4374678	85.2417	0.00560687	0.994393	0.993459	1152931	shovill_assembly/ERR374111.shovill.contigs.fa	mabscessus	5	Mab_argH(3)	Mab_cya(1)	Mab_gnd(4)	Mab_murC(3)	Mab_pta(1)	Mab_purH(2)	Mab_rpoB(1)	mabscessus	OK
ERR374112	ERR374112	ERR374112	2386904	2342117	98.12	43866	1.83	Mycobacteroides abscessus	83.58	1957475	1946178	S	Homo sapiens	0.02	508	508	S	shovill_assembly/ERR374112.shovill.contigs.fa	30	4960914	33.4143	contig00004	96.667	30	0	109	138	231918	231829	Y	4237109	82.1262	0.0578407	0.942159	0.888489	3276002	shovill_assembly/ERR374112.shovill.contigs.fa	mmassiliense	6	Mma_argH(1)	Mma_cya(1)	Mma_gnd(1)	Mma_murC(3)	Mma_pta(3)	Mma_purH(2)	Mma_rpoB(3)	mmassiliense	OK
ERR374113	ERR374113	ERR374113	2470709	2426485	98.21	43328	1.75	Dermabacter vaginalis	43.63	1058764	1058764	S	Mycobacteroides abscessus	30.55	741278	735319	S	shovill_assembly/ERR374113.shovill.contigs.fa	266	7625737	22.8566	contig00007	99.275	138	0	1	138	243408	242995	N	1731688	33.2115	0.0685941	0.931406	0.270118	2658091	shovill_assembly/ERR374113.shovill.contigs.fa	mabscessus	-	Mab_argH(1)	Mab_cya(4)	Mab_gnd(3)	Mab_murC(2)	Mab_pta(~10)	Mab_purH(4)	Mab_rpoB(1)	mabscessus	CONTAMINATED,KRAKEN_LOW,KRAKEN_SECOND_HIGH,ASSEMBLY_HIGH,LOW_COV
ERR374114	ERR374114	ERR374114	2446736	2397846	98	47984	1.96	Mycobacteroides abscessus	80.73	1935793	1919855	S	Homo sapiens	0.12	2863	2863	S	shovill_assembly/ERR374114.shovill.contigs.fa	5435	6003907	29.7647	contig01246	98.969	97	0	1	97	292	2	Y	4425747	86.1141	0.0662383	0.933762	0.928387	1716652	shovill_assembly/ERR374114.shovill.contigs.fa	mabscessus	-	Mab_argH(1)	Mab_cya(4)	Mab_gnd(3?)	Mab_murC(2)	Mab_pta(9?)	Mab_purH(4)	Mab_rpoB(1)	mabscessus	ASSEMBLY_HIGH
ERR374116	ERR374116	ERR374116	2989336	2935544	98.2	52651	1.76	Mycobacteroides abscessus	78.8	2313088	2293793	S	Mycobacterium sp. MS1601	0.36	10657	10657	S	shovill_assembly/ERR374116.shovill.contigs.fa	131	5285770	39.8358	contig00005	99.275	138	0	1	138	147734	147321	N	5251173	101.993	0.0694458	0.930554	0.924434	1791437	shovill_assembly/ERR374116.shovill.contigs.fa	mabscessus	-	Mab_argH(1)	Mab_cya(4)	Mab_gnd(3)	Mab_murC(2)	Mab_pta(~10)	Mab_purH(4)	Mab_rpoB(1)	mabscessus	OK
ERR374117	ERR374117	ERR374117	2718083	2666868	98.12	50186	1.85	Mycobacteroides abscessus	82.88	2210196	2206340	S	Mycobacteroides immunogenum	0.05	1260	1260	S	shovill_assembly/ERR374117.shovill.contigs.fa	43	5217862	36.2547	contig00002	98.551	138	0	1	138	230159	229746	N	5066882	98.8058	0.00552675	0.994473	0.993782	861828	shovill_assembly/ERR374117.shovill.contigs.fa	mabscessus	5	Mab_argH(3)	Mab_cya(1)	Mab_gnd(4)	Mab_murC(3)	Mab_pta(1)	Mab_purH(2)	Mab_rpoB(1)	mabscessus	OK
ERR374118	ERR374118	ERR374118	2673891	2560093	95.74	112071	4.19	Mycobacteroides abscessus	83.4	2135129	2131887	S	Mycobacteroides immunogenum	0.04	978	978	S	shovill_assembly/ERR374118.shovill.contigs.fa	42	5216852	35.2588	contig00004	98.551	138	0	1	138	230159	229746	N	4978142	96.5139	0.00561733	0.994383	0.993655	811556	shovill_assembly/ERR374118.shovill.contigs.fa	mabscessus	5	Mab_argH(3)	Mab_cya(1)	Mab_gnd(4)	Mab_murC(3)	Mab_pta(1)	Mab_purH(2)	Mab_rpoB(1)	mabscessus	OK
ERR374119	ERR374119	ERR374119	2507353	2457758	98.02	48588	1.93	Mycobacteroides abscessus	82.54	2028539	2025056	S	Homo sapiens	0.41	10189	10189	S	shovill_assembly/ERR374119.shovill.contigs.fa	57	5225808	33.1833	contig00002	98.551	138	0	1	138	382131	382544	N	4654249	90.7	0.00550662	0.994493	0.99372	911673	shovill_assembly/ERR374119.shovill.contigs.fa	mabscessus	5	Mab_argH(3)	Mab_cya(1)	Mab_gnd(4)	Mab_murC(3)	Mab_pta(1)	Mab_purH(2)	Mab_rpoB(1)	mabscessus	OK
ERR374120	ERR374120	ERR374120	2483312	2438922	98.21	43514	1.76	Mycobacteroides abscessus	83.63	2039590	2036606	S	Mycobacteroides immunogenum	0.04	933	933	S	shovill_assembly/ERR374120.shovill.contigs.fa	55	5217044	33.4581	contig00006	98.551	138	0	1	138	230159	229746	N	4691581	91.5359	0.00559306	0.994407	0.993621	678208	shovill_assembly/ERR374120.shovill.contigs.fa	mabscessus	5	Mab_argH(3)	Mab_cya(1)	Mab_gnd(4)	Mab_murC(3)	Mab_pta(1)	Mab_purH(2)	Mab_rpoB(1)	mabscessus	OK
ERR374121	ERR374121	ERR374121	2216725	2171469	97.96	44338	2	Mycobacteroides abscessus	83.11	1804645	1801652	S	Dermabacter vaginalis	0.06	1206	1206	S	shovill_assembly/ERR374121.shovill.contigs.fa	42	5217844	29.453	contig00002	98.551	138	0	1	138	230159	229746	N	4143820	80.7894	0.00567733	0.994323	0.993445	717136	shovill_assembly/ERR374121.shovill.contigs.fa	mabscessus	5	Mab_argH(3)	Mab_cya(1)	Mab_gnd(4)	Mab_murC(3)	Mab_pta(1)	Mab_purH(2)	Mab_rpoB(1)	mabscessus	OK
ERR374122	ERR374122	ERR374122	2841224	2791265	98.24	49127	1.73	Mycobacteroides abscessus	83.58	2332880	2329211	S	Mycobacteroides immunogenum	0.04	1237	1237	S	shovill_assembly/ERR374122.shovill.contigs.fa	56	5216588	38.7036	contig00007	98.551	138	0	1	138	230159	229746	N	5355400	104.477	0.00566588	0.994334	0.993776	860162	shovill_assembly/ERR374122.shovill.contigs.fa	mabscessus	5	Mab_argH(3)	Mab_cya(1)	Mab_gnd(4)	Mab_murC(3)	Mab_pta(1)	Mab_purH(2)	Mab_rpoB(1)	mabscessus	OK
ERR374123	ERR374123	ERR374123	3047301	2980653	97.81	65799	2.16	Mycobacteroides abscessus	80.66	2404320	2387962	S	Mycobacteroides saopaulense	0.09	2547	2547	S	shovill_assembly/ERR374123.shovill.contigs.fa	112	5157286	42.5967	contig00004	99.275	138	0	1	138	92482	92895	N	5210053	101.163	0.0650538	0.934946	0.929678	3601566	shovill_assembly/ERR374123.shovill.contigs.fa	mabscessus	24	Mab_argH(1)	Mab_cya(4)	Mab_gnd(3)	Mab_murC(2)	Mab_pta(2)	Mab_purH(4)	Mab_rpoB(1)	mabscessus	OK
ERR374124	ERR374124	ERR374124	3000699	2944718	98.13	55015	1.83	Mycobacteroides abscessus	84.35	2483972	2427548	S	Mycobacterium phage Adler	0.11	3110	3110	S	shovill_assembly/ERR374124.shovill.contigs.fa	430	5801066	35.8676	contig00014	96.667	30	0	109	138	70239	70328	Y	5132156	99.3914	0.0645109	0.935489	0.885566	4293083	shovill_assembly/ERR374124.shovill.contigs.fa	mmassiliense	10	Mma_argH(1)	Mma_cya(2)	Mma_gnd(2)	Mma_murC(1)	Mma_pta(2)	Mma_purH(1)	Mma_rpoB(1)	mmassiliense	ASSEMBLY_HIGH
ERR374125	ERR374125	ERR374125	2544758	2495861	98.08	48079	1.89	Mycobacteroides abscessus	79.76	1990628	1972543	S	Mycobacterium phage Adler	1.9	47476	47476	S	shovill_assembly/ERR374125.shovill.contigs.fa	55	5223352	34.0068	contig00001	99.275	138	0	1	138	735551	735138	N	4472518	86.9832	0.0672758	0.932724	0.927453	1811183	shovill_assembly/ERR374125.shovill.contigs.fa	mabscessus	-	Mab_argH(1)	Mab_cya(4)	Mab_gnd(~3)	Mab_murC(2)	Mab_pta(2)	Mab_purH(~3)	Mab_rpoB(~1)	mabscessus	KRAKEN_SECOND_HIGH
ERR374126	ERR374126	ERR374126	2554831	2508997	98.21	45095	1.77	Mycobacteroides abscessus	80.12	2010298	1991965	S	Mycobacterium phage Adler	1.77	44410	44410	S	shovill_assembly/ERR374126.shovill.contigs.fa	56	5221909	34.7432	contig00008	99.275	138	0	1	138	184581	184168	N	4506201	87.674	0.0654499	0.93455	0.927443	1919538	shovill_assembly/ERR374126.shovill.contigs.fa	mabscessus	-	Mab_argH(1)	Mab_cya(4)	Mab_gnd(~3)	Mab_murC(2)	Mab_pta(2)	Mab_purH(~3)	Mab_rpoB(~1)	mabscessus	KRAKEN_SECOND_HIGH
ERR374127	ERR374127	ERR374127	2383185	2342830	98.31	39681	1.66	Mycobacteroides abscessus	80.79	1892796	1855412	S	Mycolicibacter terrae	0.33	7736	7736	S	shovill_assembly/ERR374127.shovill.contigs.fa	62	5165872	32.8949	contig00001	99.275	138	0	1	138	521889	522302	N	4207887	81.7332	0.0825202	0.91748	0.912265	1444346	shovill_assembly/ERR374127.shovill.contigs.fa	mabscessus	9	Mab_argH(1)	Mab_cya(2)	Mab_gnd(1)	Mab_murC(2)	Mab_pta(4)	Mab_purH(4)	Mab_rpoB(1)	mabscessus	OK
ERR374128	ERR374128	ERR374128	2410499	2371802	98.39	38066	1.58	Mycobacteroides abscessus	73.05	1732608	1660958	S	Mycobacteroides immunogenum	0.12	2800	2800	S	shovill_assembly/ERR374128.shovill.contigs.fa	68	4993990	35.3159	contig00007	97.826	138	0	1	138	164730	164317	N	3366607	65.0396	0.101605	0.898395	0.885038	3883311	shovill_assembly/ERR374128.shovill.contigs.fa	mmassiliense	-	Mma_argH(2?)	Mma_cya(~3)	Mma_gnd(~1)	Mma_murC(~2)	Mma_pta(~1)	Mma_purH(~3)	Mma_rpoB(~8)	mbolettii	KRAKEN_LOW
ERR374129	ERR374129	ERR374129	2243384	2203956	98.24	38693	1.73	Mycobacteroides abscessus	82.72	1823128	1819603	S	Mycobacteroides immunogenum	0.05	1097	1097	S	shovill_assembly/ERR374129.shovill.contigs.fa	54	5217661	30.7133	contig00003	98.551	138	0	1	138	382149	382562	N	4167587	81.2767	0.00560826	0.994392	0.993532	817866	shovill_assembly/ERR374129.shovill.contigs.fa	mabscessus	5	Mab_argH(3)	Mab_cya(1)	Mab_gnd(4)	Mab_murC(3)	Mab_pta(1)	Mab_purH(2)	Mab_rpoB(1)	mabscessus	OK
ERR374130	ERR374130	ERR374130	2407992	2363881	98.17	43344	1.8	Mycobacteroides abscessus	80.57	1904594	1900516	S	Homo sapiens	0.06	1472	1472	S	shovill_assembly/ERR374130.shovill.contigs.fa	62	5220709	32.3056	contig00003	98.551	138	0	1	138	382131	382544	N	4346323	84.7235	0.00557826	0.994422	0.993623	918651	shovill_assembly/ERR374130.shovill.contigs.fa	mabscessus	5	Mab_argH(3)	Mab_cya(1)	Mab_gnd(4)	Mab_murC(3)	Mab_pta(1)	Mab_purH(2)	Mab_rpoB(1)	mabscessus	OK
ERR374131	ERR374131	ERR374131	2176624	2138830	98.26	37168	1.71	Mycobacteroides abscessus	81.39	1740860	1721748	S	Mycobacteroides immunogenum	0.14	3079	3079	S	shovill_assembly/ERR374131.shovill.contigs.fa	109	5054576	30.6837	contig00029	99.275	138	0	1	138	2320	1907	N	3756184	73.0833	0.0719774	0.928023	0.920333	1561080	shovill_assembly/ERR374131.shovill.contigs.fa	mabscessus	-	Mab_argH(1)	Mab_cya(~2)	Mab_gnd(3)	Mab_murC(2)	Mab_pta(4)	Mab_purH(4)	Mab_rpoB(1)	mabscessus	OK
ERR374132	ERR374132	ERR374132	2165254	2126945	98.23	37676	1.74	Mycobacteroides abscessus	81.34	1729983	1712341	S	Mycobacteroides immunogenum	0.13	2700	2700	S	shovill_assembly/ERR374132.shovill.contigs.fa	105	5054885	30.108	contig00029	99.275	138	0	1	138	2320	1907	N	3785196	73.6446	0.0741167	0.925883	0.920352	1536173	shovill_assembly/ERR374132.shovill.contigs.fa	mabscessus	-	Mab_argH(1)	Mab_cya(~2)	Mab_gnd(3)	Mab_murC(2)	Mab_pta(4)	Mab_purH(4)	Mab_rpoB(1)	mabscessus	OK
ERR374133	ERR374133	ERR374133	2188166	2149019	98.21	38554	1.76	Mycobacteroides abscessus	81.28	1746808	1728989	S	Mycobacteroides immunogenum	0.13	2732	2732	S	shovill_assembly/ERR374133.shovill.contigs.fa	105	5054937	30.4898	contig00028	99.275	138	0	1	138	2320	1907	N	3821988	74.3675	0.0739823	0.926018	0.920448	1533830	shovill_assembly/ERR374133.shovill.contigs.fa	mabscessus	-	Mab_argH(1)	Mab_cya(~2)	Mab_gnd(3)	Mab_murC(2)	Mab_pta(4)	Mab_purH(4)	Mab_rpoB(1)	mabscessus	OK
ERR374134	ERR374134	ERR374134	2817892	2786445	98.88	31041	1.11	Staphylococcus epidermidis	69.23	1928956	1908766	S	Mycobacteroides abscessus	12.88	358799	358112	S	shovill_assembly/ERR374134.shovill.contigs.fa	2396	7868896	22.3667	contig00262	98.551	138	0	1	138	8234	8647	N	844871	16.2959	0.00567437	0.994326	0.000620859	1094947	shovill_assembly/ERR374134.shovill.contigs.fa	mabscessus	5	Mab_argH(3)	Mab_cya(1)	Mab_gnd(4)	Mab_murC(3)	Mab_pta(1)	Mab_purH(2)	Mab_rpoB(1)	mabscessus	CONTAMINATED,KRAKEN_LOW,KRAKEN_SECOND_HIGH,ASSEMBLY_HIGH,LOW_COV
ERR374135	ERR374135	ERR374135	2341345	2301125	98.28	39541	1.69	Mycobacteroides abscessus	79.74	1834933	1814414	S	Mycobacterium sp. MS1601	0.46	10638	10638	S	shovill_assembly/ERR374135.shovill.contigs.fa	89	5195212	32.3582	contig00004	99.275	138	0	1	138	168142	168555	N	4060580	78.708	0.0815287	0.918471	0.91351	2116328	shovill_assembly/ERR374135.shovill.contigs.fa	mabscessus	-	Mab_argH(1)	Mab_cya(2)	Mab_gnd(3)	Mab_murC(2)	Mab_pta(2)	Mab_purH(7)	Mab_rpoB(1)	mabscessus	OK
ERR374136	ERR374136	ERR374136	2406743	2363225	98.19	42819	1.78	Mycobacteroides abscessus	79.79	1885618	1848454	S	Mycolicibacter terrae	0.33	7827	7827	S	shovill_assembly/ERR374136.shovill.contigs.fa	79	5243501	32.4777	contig00002	99.275	138	0	1	138	94255	94668	N	4173538	81.2871	0.0820998	0.9179	0.912187	1409653	shovill_assembly/ERR374136.shovill.contigs.fa	mabscessus	9	Mab_argH(1)	Mab_cya(2)	Mab_gnd(1)	Mab_murC(2)	Mab_pta(4)	Mab_purH(4)	Mab_rpoB(1)	mabscessus	OK
ERR374137	ERR374137	ERR374137	2560013	2515724	98.27	43571	1.7	Mycobacteroides abscessus	80.9	2035328	2029109	S	Mycobacterium sp. MS1601	0.4	10142	10142	S	shovill_assembly/ERR374137.shovill.contigs.fa	33	5111477	35.6146	contig00001	100	30	0	109	138	1526559	1526648	Y	4407688	85.2381	0.108832	0.891168	0.883734	3391751	shovill_assembly/ERR374137.shovill.contigs.fa	mmassiliense	7	Mma_argH(1)	Mma_cya(3)	Mma_gnd(1)	Mma_murC(5)	Mma_pta(3)	Mma_purH(2)	Mma_rpoB(4)	mmassiliense	OK
ERR374138	ERR374138	ERR374138	2431314	2388996	98.26	41591	1.71	Mycobacteroides abscessus	69.17	1652368	1582658	S	Mycobacteroides immunogenum	0.15	3559	3559	S	shovill_assembly/ERR374138.shovill.contigs.fa	86	4996930	34.3918	contig00006	97.826	138	0	1	138	164730	164317	N	2994374	57.7555	0.104595	0.895405	0.879567	3837015	shovill_assembly/ERR374138.shovill.contigs.fa	mmassiliense	-	Mma_argH(2?)	Mma_cya(~3)	Mma_gnd(~1)	Mma_murC(~2)	Mma_pta(~1)	Mma_purH(~3)	Mma_rpoB(~8)	mbolettii	KRAKEN_LOW
ERR374139	ERR374139	ERR374139	2342050	2301855	98.28	39523	1.69	Mycobacteroides abscessus	80.04	1842385	1836422	S	Staphylococcus warneri	0.67	15513	12296	S	shovill_assembly/ERR374139.shovill.contigs.fa	185	5299133	30.7456	contig00001	100	30	0	109	138	1076310	1076399	Y	3995605	77.2604	0.10882	0.89118	0.883424	3074336	shovill_assembly/ERR374139.shovill.contigs.fa	mmassiliense	7	Mma_argH(1)	Mma_cya(3)	Mma_gnd(1)	Mma_murC(5)	Mma_pta(3)	Mma_purH(2)	Mma_rpoB(4)	mmassiliense	OK
ERR374140	ERR374140	ERR374140	2113819	2076051	98.21	37139	1.76	Mycobacteroides abscessus	82.49	1712431	1688220	S	Mycobacteroides immunogenum	0.18	3650	3650	S	shovill_assembly/ERR374140.shovill.contigs.fa	95	5269314	28.2445	contig00001	99.275	138	0	1	138	901516	901103	N	3655159	71.162	0.0741054	0.925895	0.919346	1191134	shovill_assembly/ERR374140.shovill.contigs.fa	mabscessus	-	Mab_argH(1)	Mab_cya(2)	Mab_gnd(3)	Mab_murC(2)	Mab_pta(~2)	Mab_purH(7)	Mab_rpoB(1)	mabscessus	OK
ERR374141	ERR374141	ERR374141	1959349	1924098	98.2	34690	1.77	Mycobacteroides abscessus	83.01	1597103	1594475	S	Mycobacteroides immunogenum	0.05	880	880	S	shovill_assembly/ERR374141.shovill.contigs.fa	54	5215279	26.7501	contig00007	98.551	138	0	1	138	230159	229746	N	3668544	71.5615	0.00566194	0.994338	0.992805	614452	shovill_assembly/ERR374141.shovill.contigs.fa	mabscessus	5	Mab_argH(3)	Mab_cya(1)	Mab_gnd(4)	Mab_murC(3)	Mab_pta(1)	Mab_purH(2)	Mab_rpoB(1)	mabscessus	OK
ERR374142	ERR374142	ERR374142	2166046	2121418	97.94	44028	2.03	Mycobacteroides abscessus	78.28	1660732	1646319	S	Mycobacterium sp. MS1601	0.77	16408	16408	S	shovill_assembly/ERR374142.shovill.contigs.fa	143	5216871	30.0238	contig00019	98.551	138	0	1	138	6403	5990	N	3860305	74.5754	0.0676865	0.932314	0.916552	2392008	shovill_assembly/ERR374142.shovill.contigs.fa	mabscessus	-	Mab_argH(1)	Mab_cya(4)	Mab_gnd(1)	Mab_murC(2)	Mab_pta(~8)	Mab_purH(4)	Mab_rpoB(1)	mabscessus	OK
ERR374143	ERR374143	ERR374143	2166338	2128963	98.27	36749	1.7	Mycobacteroides abscessus	76.13	1620829	1608747	S	[Mycobacterium] stephanolepidis	0.15	3114	3114	S	shovill_assembly/ERR374143.shovill.contigs.fa	64	4960143	31.2684	contig00008	98.551	138	0	1	138	184632	184219	N	3207941	62.4045	0.0782878	0.921712	0.913397	1470269	shovill_assembly/ERR374143.shovill.contigs.fa	mabscessus	-	Mab_argH(4)	Mab_cya(1)	Mab_gnd(1)	Mab_murC(2)	Mab_pta(10)	Mab_purH(2)	Mab_rpoB(1)	mabscessus	OK
ERR374144	ERR374144	ERR374144	2437159	2392751	98.18	43703	1.8	Mycobacteroides abscessus	84.22	2015264	2009538	S	Mycobacterium sp. MS1601	0.42	10026	10026	S	shovill_assembly/ERR374144.shovill.contigs.fa	842	5732471	29.3272	contig00023	100	30	0	109	138	33891	33802	Y	4438068	85.8703	0.0684652	0.931535	0.884186	3171551	shovill_assembly/ERR374144.shovill.contigs.fa	mmassiliense	-	Mma_argH(1)	Mma_cya(3)	Mma_gnd(~1)	Mma_murC(5)	Mma_pta(3)	Mma_purH(~3)	Mma_rpoB(4)	mmassiliense	ASSEMBLY_HIGH
ERR374145	ERR374145	ERR374145	2201881	2161556	98.17	39673	1.8	Mycobacteroides abscessus	80.61	1742398	1679430	S	Mycobacteroides immunogenum	0.36	7766	7766	S	shovill_assembly/ERR374145.shovill.contigs.fa	36	5070329	30.3784	contig00008	98.551	138	0	1	138	92220	92633	N	3818672	73.9146	0.104117	0.895883	0.885822	3603923	shovill_assembly/ERR374145.shovill.contigs.fa	mmassiliense	-	Mma_argH(2?)	Mma_cya(~1)	Mma_gnd(~1)	Mma_murC(~2)	Mma_pta(~1)	Mma_purH(~3)	Mma_rpoB(~8)	mbolettii	OK
[truncated: 5,428 more rows]
