# Supplementary material for: Genomic epidemiology of Mycobacterium abscessus in a Canadian cystic fibrosis centre
Source: Sci Rep. 2022 Sep 27;12:16116. doi: 10.1038/s41598-022-19666-8 (PMC9514693; doi:10.1038/s41598-022-19666-8)
Supplement: Supplementary file 6 — Supplementary Information 6. [file 41598_2022_19666_MOESM6_ESM.xlsx]

## Sheet: Sheet1
Supplementary Table 5: Global M. abscessus isolate SNV statistics.
subspecies	isolates	reference accession	reference length (bp)	base SNVs	total non-core positions (bp) (%)	core SNVs (%)	recombination adjustment	total recombinant positions (bp) (%)	recombination filtered core SNVs (%)
M. abscessus	2268	NC_010397.1	5067172	330161	1548000 (30.5)	215891 (65.4)	none	N/A	N/A
							gubbins	failed	failed
M. bolletii	219	NZ_AP018436.1	5080450	215426	952728 (18.7)	166008 (77.1)	none	N/A	N/A
							gubbins	4585228 (90.3)	5998 (2.78)
M. massiliense	983	NZ_AP014547.1	4978382	248583	1089363 (21.9)	183037 (73.6)	none	N/A	N/A
							gubbins	failed	failed
